# Supplementary material for: Dissecting the Transcriptional and Chromatin Accessibility Heterogeneity of Proliferating Cone Precursors in Human Retinoblastoma Tumors by Single Cell Sequencing—Opening Pathways to New Therapeutic Strategies?
Source: Invest Ophthalmol Vis Sci. 2021 May 17;62(6):18. doi: 10.1167/iovs.62.6.18 (PMC8132003; doi:10.1167/iovs.62.6.18)
Supplement: Supplement 9 [file iovs-62-6-18_s009.xlsx]

## Sheet: marker gene list
Table S1. List of retinal cell type specific marker genes.
Gene	Cell type
GAD1	ACs
MEIS2	ACs
TFAP2A	ACs
VSX1	BPs
CABP5	BPs
GRM6	BPs
GRIK1	BPs
GNAT2	CONES
ARR3	CONES
RXRG	CONES
GNB3	CONES
PDE6H	CONES
THRB	CONES
CHRNB4	CONES
OP1N1SW	CONES
OPN1MW	CONES
OPN1LW	CONES
LHX1	HCs
ONECUT1	HCs
ONECUT2	HCs
RLBP1	MG
APOE	MG
CLU	MG
VIM	MG
SNCG	RGCSs
NEFL	RGCSs
GAP43	RGCSs
RBPMS	RGCSs
SLC17A6	RGCSs
NRL	RODS
NR2E3	RODS
RHO	RODS
PDE6G	RODS
SFRP2	RPCs
SOX2	RPCs
HES5	RPCs
FZDS	RPCs
SIX3	RPCs
SIX6	RPCs
HES1	RPCs
ATOH7	T1
HES6	T1
DLL3	T1
PRDM13	T2
PTF1A	T2
HSPB1	T2
FABP7	T3
OTX2	T3
DLL3	T3
