# Supplementary material for: Dissecting the Transcriptional and Chromatin Accessibility Heterogeneity of Proliferating Cone Precursors in Human Retinoblastoma Tumors by Single Cell Sequencing—Opening Pathways to New Therapeutic Strategies?
Source: Invest Ophthalmol Vis Sci. 2021 May 17;62(6):18. doi: 10.1167/iovs.62.6.18 (PMC8132003; doi:10.1167/iovs.62.6.18)
Supplement: Supplement 10 [file iovs-62-6-18_s010.xlsx]

## Sheet: markers_res_1
Table S2: A full list of highly and differentially expressed genes between the 18 clusters identified by scRNA-Seq analysis of Rb tumours.
	p_val	avg_logFC	pct.1	pct.2	p_val_adj	cluster	gene	predicted cell type
1	1.91499e-26	0.428703	0.149	0.343	3.88149e-22	0	PLCG2	cones: G1+S+G2/M phase
2	0.000255287	0.416969	0.572	0.874	1	0	MTRNR2L12	cones: G1+S+G2/M phase
3	3.00432e-36	0.412926	0.714	0.875	6.08946e-32	0	CRX	cones: G1+S+G2/M phase
4	5.6366e-76	0.406101	0.899	0.947	1.14248e-71	0	RPS20	cones: G1+S+G2/M phase
5	6.74711e-32	0.311834	0.186	0.437	1.36757e-27	0	GOLGA8A	cones: G1+S+G2/M phase
6	3.79902e-22	0.306339	0.331	0.687	7.70024e-18	0	PTPN13	cones: G1+S+G2/M phase
7	4.24235e-66	0.302341	0.971	0.979	8.59881e-62	0	RPL13A	cones: G1+S+G2/M phase
8	3.66783e-06	0.30172	0.417	0.748	0.0743433	0	AL451062.1	cones: G1+S+G2/M phase
9	1.41769e-35	0.289813	0.234	0.549	2.87352e-31	0	CDHR1	cones: G1+S+G2/M phase
10	8.8914e-23	0.284836	0.77	0.749	1.8022e-18	0	PDC	cones: G1+S+G2/M phase
11	4.00905e-38	0.276848	0.899	0.97	8.12595e-34	0	RPL27A	cones: G1+S+G2/M phase
12	4.99606e-19	0.274106	0.716	0.776	1.01265e-14	0	ARR3	cones: G1+S+G2/M phase
13	2.81493e-41	0.272603	0.925	0.978	5.70558e-37	0	RPL7	cones: G1+S+G2/M phase
14	8.12952e-45	0.269892	0.886	0.887	1.64777e-40	0	PDE6H	cones: G1+S+G2/M phase
15	1.1872e-28	0.263946	0.243	0.533	2.40634e-24	0	MT3	cones: G1+S+G2/M phase
16	4.83228e-28	0.260658	0.325	0.71	9.79455e-24	0	SALL1	cones: G1+S+G2/M phase
17	0.000768379	0.255679	0.471	0.84	1	0	NDUFB1	cones: G1+S+G2/M phase
18	0.00775837	0.254641	0.591	0.869	1	0	DPYSL3	cones: G1+S+G2/M phase
19	4.21708e-93	0.508461	0.846	0.615	8.54759e-89	1	LINC00599	cones: G1 phase
20	6.2678e-31	0.482842	0.843	0.707	1.27042e-26	1	DCT	cones: G1 phase
21	3.11582e-69	0.479279	0.848	0.717	6.31545e-65	1	GUCA1A	cones: G1 phase
22	7.79498e-124	0.475112	0.987	0.901	1.57996e-119	1	GNB3	cones: G1 phase
23	3.09877e-135	0.43894	0.995	0.928	6.2809e-131	1	RCVRN	cones: G1 phase
24	2.87903e-22	0.434516	0.625	0.522	5.83551e-18	1	RRAD	cones: G1 phase
25	7.55671e-75	0.432872	0.911	0.715	1.53167e-70	1	IMPG2	cones: G1 phase
26	3.46734e-87	0.421327	0.921	0.715	7.02794e-83	1	SLC38A5	cones: G1 phase
27	4.96282e-66	0.419009	0.932	0.774	1.00591e-61	1	PBX1	cones: G1 phase
28	7.57062e-75	0.414745	0.934	0.738	1.53449e-70	1	RBP3	cones: G1 phase
29	1.66403e-78	0.410017	0.94	0.736	3.37282e-74	1	ATP1A3	cones: G1 phase
30	1.53475e-73	0.399715	0.917	0.723	3.11078e-69	1	GPM6A	cones: G1 phase
31	2.61092e-48	0.393162	0.687	0.516	5.29208e-44	1	HIST3H2A	cones: G1 phase
32	1.08446e-57	0.390266	0.83	0.743	2.19808e-53	1	PDC	cones: G1 phase
33	8.83298e-71	0.384173	0.94	0.785	1.79036e-66	1	AMER2	cones: G1 phase
34	8.11748e-73	0.382237	0.684	0.455	1.64533e-68	1	CABP2	cones: G1 phase
35	4.01302e-46	0.381418	0.74	0.585	8.13399e-42	1	WFDC1	cones: G1 phase
36	1.29295e-71	0.373978	0.965	0.8	2.62068e-67	1	OLFM1	cones: G1 phase
37	1.35523e-78	0.371536	0.984	0.928	2.74691e-74	1	GUK1	cones: G1 phase
38	1.84194e-61	0.369454	0.828	0.638	3.73344e-57	1	VXN	cones: G1 phase
39	2.81588e-52	0.366454	0.925	0.777	5.7075e-48	1	BSG	cones: G1 phase
40	1.80647e-59	0.363003	0.872	0.689	3.66154e-55	1	GABPB1-AS1	cones: G1 phase
41	1.17868e-62	0.358681	0.93	0.739	2.38906e-58	1	FSTL5	cones: G1 phase
42	1.12863e-62	0.348409	0.837	0.622	2.28763e-58	1	ATP1B2	cones: G1 phase
43	3.7199e-56	0.342401	0.944	0.767	7.53987e-52	1	KCNV2	cones: G1 phase
44	2.53776e-63	0.339237	0.946	0.769	5.14378e-59	1	LAPTM4B	cones: G1 phase
45	5.90128e-68	0.33855	0.927	0.759	1.19613e-63	1	TULP1	cones: G1 phase
46	5.51211e-72	0.332962	0.988	0.886	1.11725e-67	1	AIPL1	cones: G1 phase
47	3.73224e-48	0.331542	0.728	0.557	7.56487e-44	1	GNGT2	cones: G1 phase
48	1.07563e-55	0.323319	0.868	0.698	2.1802e-51	1	PLEKHB1	cones: G1 phase
49	1.26086e-62	0.323195	0.859	0.676	2.55563e-58	1	IGSF21	cones: G1 phase
50	6.32772e-54	0.318337	0.92	0.73	1.28257e-49	1	SYP	cones: G1 phase
51	2.45901e-59	0.315991	0.964	0.811	4.98418e-55	1	UNC119	cones: G1 phase
52	3.03954e-51	0.311434	0.92	0.762	6.16084e-47	1	SIX6	cones: G1 phase
53	4.35525e-40	0.306627	0.863	0.724	8.82765e-36	1	MPP4	cones: G1 phase
54	3.75205e-47	0.306462	0.796	0.629	7.60502e-43	1	SEZ6L2	cones: G1 phase
55	1.04011e-44	0.302314	0.66	0.504	2.1082e-40	1	SLC1A7	cones: G1 phase
56	1.229e-45	0.298939	0.938	0.79	2.49107e-41	1	DST	cones: G1 phase
57	8.23434e-53	0.298422	0.75	0.553	1.66902e-48	1	RAX2	cones: G1 phase
58	1.37407e-33	0.296278	0.612	0.481	2.78511e-29	1	DOCK8	cones: G1 phase
59	1.05864e-37	0.295891	0.706	0.553	2.14576e-33	1	THY1	cones: G1 phase
60	3.49714e-41	0.291056	0.714	0.565	7.08835e-37	1	LOXL1	cones: G1 phase
61	1.9688e-43	0.286767	0.789	0.619	3.99055e-39	1	2004-09-01	cones: G1 phase
62	2.50316e-45	0.284811	0.81	0.651	5.07365e-41	1	CPLX4	cones: G1 phase
63	1.63337e-46	0.284493	0.647	0.489	3.31068e-42	1	TJP3	cones: G1 phase
64	1.79192e-33	0.283686	0.66	0.519	3.63204e-29	1	NTM	cones: G1 phase
65	2.79989e-41	0.281615	0.682	0.534	5.67509e-37	1	SLC17A7	cones: G1 phase
66	8.46549e-34	0.27793	0.625	0.509	1.71587e-29	1	EYS	cones: G1 phase
67	3.58785e-44	0.277902	0.741	0.584	7.27221e-40	1	LHX3	cones: G1 phase
68	1.24839e-36	0.2775	0.977	0.818	2.53037e-32	1	SCG3	cones: G1 phase
69	6.88864e-22	0.276848	0.401	0.303	1.39626e-17	1	CNTN1	cones: G1 phase
70	5.6793e-48	0.276726	0.878	0.736	1.15114e-43	1	NME1	cones: G1 phase
71	2.63406e-52	0.275768	0.999	0.993	5.33898e-48	1	MT-CO1	cones: G1 phase
72	1.68414e-46	0.27523	0.911	0.76	3.41358e-42	1	RXRG	cones: G1 phase
73	1.75829e-37	0.274092	0.706	0.579	3.56387e-33	1	MAML2	cones: G1 phase
74	9.86005e-24	0.273075	0.844	0.746	1.99853e-19	1	CA2	cones: G1 phase
75	3.82013e-37	0.272484	0.726	0.569	7.74303e-33	1	CHRNA3	cones: G1 phase
76	6.27335e-29	0.272325	0.854	0.719	1.27155e-24	1	NR2F1	cones: G1 phase
77	1.30585e-50	0.270019	0.949	0.846	2.64684e-46	1	PRDX1	cones: G1 phase
78	3.97557e-26	0.265534	0.677	0.545	8.05808e-22	1	TPBG	cones: G1 phase
79	2.1777e-37	0.264985	0.754	0.617	4.41398e-33	1	MIR7-3HG	cones: G1 phase
80	1.4087e-28	0.260581	0.611	0.499	2.85529e-24	1	AANAT	cones: G1 phase
81	2.22029e-42	0.257091	0.751	0.604	4.50031e-38	1	CLSTN1	cones: G1 phase
82	1.30456e-32	0.256737	0.804	0.665	2.64422e-28	1	ANKRD33B	cones: G1 phase
83	1.77827e-36	0.256708	0.751	0.61	3.60438e-32	1	MAK	cones: G1 phase
84	5.25078e-35	0.255716	0.763	0.621	1.06428e-30	1	EGFLAM	cones: G1 phase
85	1.64494e-07	0.255191	0.275	0.225	0.00333413	1	DLL3	cones: G1 phase
86	6.80787e-29	0.254703	0.628	0.504	1.37989e-24	1	RS1	cones: G1 phase
87	1.70811e-54	0.254045	0.973	0.852	3.46218e-50	1	PCBP4	cones: G1 phase
88	2.93149e-35	0.252576	0.669	0.524	5.94183e-31	1	LMOD1	cones: G1 phase
89	1.61955e-28	0.252152	0.887	0.747	3.28268e-24	1	SYT1	cones: G1 phase
90	1.08357e-38	0.250437	0.778	0.627	2.19629e-34	1	ABHD14A	cones: G1 phase
91	0	2.04995	1	0.939	0	2	HIST1H4C	cones: G2/M phase
92	0	1.34257	0.901	0.174	0	2	HIST1H1B	cones: G2/M phase
93	0	1.2001	0.91	0.334	0	2	HIST2H2AC	cones: G2/M phase
94	5.61096e-273	1.18719	0.644	0.15	1.13729e-268	2	HIST1H1A	cones: G2/M phase
95	0	1.17184	0.753	0.177	0	2	HIST1H1D	cones: G2/M phase
96	7.14592e-242	1.03325	0.951	0.503	1.44841e-237	2	HIST1H1C	cones: G2/M phase
97	5.83651e-277	1.00277	0.995	0.594	1.183e-272	2	TOP2A	cones: G2/M phase
98	6.0377e-285	0.959509	0.987	0.432	1.22378e-280	2	MKI67	cones: G2/M phase
99	4.53271e-254	0.92984	0.995	0.656	9.18734e-250	2	SMC4	cones: G2/M phase
100	1.10187e-281	0.924114	0.972	0.456	2.23338e-277	2	FBXO5	cones: G2/M phase
101	7.53456e-287	0.922198	0.982	0.487	1.52718e-282	2	RRM2	cones: G2/M phase
102	3.03062e-245	0.866986	0.992	0.691	6.14276e-241	2	NUSAP1	cones: G2/M phase
103	0	0.805952	0.924	0.218	0	2	ESCO2	cones: G2/M phase
104	1.9995e-243	0.792543	0.978	0.523	4.05279e-239	2	ATAD2	cones: G2/M phase
105	0	0.781045	0.939	0.244	0	2	PBK	cones: G2/M phase
106	9.40658e-234	0.7738	0.993	0.588	1.90662e-229	2	CENPF	cones: G2/M phase
107	4.61311e-239	0.76958	0.972	0.514	9.35032e-235	2	DHFR	cones: G2/M phase
108	0	0.733511	0.943	0.247	0	2	BIRC5	cones: G2/M phase
109	0	0.7305	0.874	0.167	0	2	CDCA5	cones: G2/M phase
110	1.79982e-275	0.712951	0.95	0.394	3.64805e-271	2	RAD51AP1	cones: G2/M phase
111	0	0.696983	0.892	0.158	0	2	AURKB	cones: G2/M phase
112	1.0545e-221	0.688649	0.955	0.436	2.13736e-217	2	ENDOG	cones: G2/M phase
113	1.79752e-232	0.685424	0.86	0.32	3.6434e-228	2	HIST1H1E	cones: G2/M phase
114	2.47071e-201	0.682039	0.969	0.56	5.00788e-197	2	CENPU	cones: G2/M phase
115	2.32232e-234	0.67295	0.961	0.417	4.7071e-230	2	TPX2	cones: G2/M phase
116	3.73718e-204	0.671099	0.982	0.562	7.57489e-200	2	H2AFX	cones: G2/M phase
117	1.78373e-226	0.66978	0.906	0.372	3.61545e-222	2	MNS1	cones: G2/M phase
118	2.30189e-189	0.666633	0.969	0.604	4.6657e-185	2	UBE2T	cones: G2/M phase
119	2.81368e-236	0.66461	0.964	0.448	5.70305e-232	2	MAD2L1	cones: G2/M phase
120	6.19631e-295	0.659289	0.88	0.28	1.25593e-290	2	MYBL2	cones: G2/M phase
121	7.82881e-231	0.658968	1	0.96	1.58682e-226	2	HMGB1	cones: G2/M phase
122	5.2114e-226	0.658043	0.87	0.316	1.0563e-221	2	KIFC1	cones: G2/M phase
123	0	0.651463	0.919	0.242	0	2	CKAP2L	cones: G2/M phase
124	5.6308e-272	0.648911	0.934	0.319	1.14131e-267	2	GTSE1	cones: G2/M phase
125	6.55611e-201	0.645396	0.945	0.459	1.32886e-196	2	CDKN2D	cones: G2/M phase
126	1.41491e-246	0.62605	0.97	0.405	2.86787e-242	2	UBE2C	cones: G2/M phase
127	9.39067e-198	0.625874	0.953	0.505	1.9034e-193	2	SAC3D1	cones: G2/M phase
128	3.02529e-218	0.623692	1	0.948	6.13196e-214	2	H2AFZ	cones: G2/M phase
129	2.98079e-199	0.622896	0.961	0.484	6.04176e-195	2	MIS18BP1	cones: G2/M phase
130	0	0.61985	0.896	0.239	0	2	NDC80	cones: G2/M phase
131	1.51572e-197	0.614564	1	0.891	3.07221e-193	2	HMGB2	cones: G2/M phase
132	4.66604e-258	0.614535	0.922	0.314	9.45761e-254	2	KIF20B	cones: G2/M phase
133	3.14221e-274	0.606844	0.88	0.285	6.36896e-270	2	TK1	cones: G2/M phase
134	2.66452e-294	0.606598	0.873	0.237	5.40072e-290	2	CCNA2	cones: G2/M phase
135	2.47309e-295	0.596236	0.883	0.259	5.01271e-291	2	NCAPG	cones: G2/M phase
136	7.82094e-229	0.595582	0.884	0.34	1.58523e-224	2	BRCA2	cones: G2/M phase
137	2.56332e-277	0.584605	0.899	0.276	5.19559e-273	2	TACC3	cones: G2/M phase
138	0	0.584003	0.816	0.172	0	2	KNL1	cones: G2/M phase
139	1.41771e-158	0.583368	0.996	0.748	2.87356e-154	2	DUT	cones: G2/M phase
140	5.06011e-233	0.583115	0.906	0.327	1.02563e-228	2	CKS1B	cones: G2/M phase
141	3.28333e-163	0.580351	0.985	0.639	6.65498e-159	2	CLSPN	cones: G2/M phase
142	1.93014e-210	0.578504	0.926	0.414	3.91219e-206	2	ORC6	cones: G2/M phase
143	6.11623e-214	0.576192	0.939	0.39	1.2397e-209	2	CDK1	cones: G2/M phase
144	1.6213e-159	0.573293	0.991	0.692	3.2862e-155	2	USP1	cones: G2/M phase
145	0	0.565381	0.758	0.155	0	2	SKA3	cones: G2/M phase
146	6.11836e-168	0.558175	1	0.972	1.24013e-163	2	TUBA1B	cones: G2/M phase
147	8.94072e-125	0.558087	1	0.964	1.8122e-120	2	TUBB	cones: G2/M phase
148	0	0.555953	0.785	0.176	0	2	SPC25	cones: G2/M phase
149	1.51465e-247	0.554256	0.869	0.284	3.07004e-243	2	CENPW	cones: G2/M phase
150	2.30192e-166	0.551678	0.973	0.593	4.66576e-162	2	RRM1	cones: G2/M phase
151	9.14639e-216	0.551634	0.912	0.37	1.85388e-211	2	PRC1	cones: G2/M phase
152	2.41546e-136	0.550893	0.957	0.616	4.89589e-132	2	CCDC34	cones: G2/M phase
153	0	0.547925	0.7	0.087	0	2	HIST1H3B	cones: G2/M phase
154	0	0.546835	0.771	0.143	0	2	HJURP	cones: G2/M phase
155	0	0.54674	0.799	0.188	0	2	PKMYT1	cones: G2/M phase
156	1.90551e-146	0.543602	0.991	0.735	3.86228e-142	2	TYMS	cones: G2/M phase
157	2.32055e-150	0.542307	0.973	0.601	4.70351e-146	2	SMC2	cones: G2/M phase
158	1.92969e-144	0.542251	0.974	0.601	3.91129e-140	2	PCLAF	cones: G2/M phase
159	2.94055e-229	0.539878	0.888	0.31	5.96021e-225	2	CDKN3	cones: G2/M phase
160	7.60584e-178	0.535784	0.955	0.527	1.54163e-173	2	KIF22	cones: G2/M phase
161	6.48544e-124	0.534328	0.977	0.629	1.31453e-119	2	GMNN	cones: G2/M phase
162	6.74599e-308	0.533275	0.821	0.192	1.36734e-303	2	KIF23	cones: G2/M phase
163	3.24478e-164	0.528554	0.977	0.588	6.57684e-160	2	CKAP2	cones: G2/M phase
164	7.12589e-298	0.527586	0.802	0.18	1.44435e-293	2	CDCA3	cones: G2/M phase
165	7.00308e-157	0.526502	0.982	0.667	1.41945e-152	2	RHEB	cones: G2/M phase
166	3.4199e-295	0.525094	0.804	0.206	6.93179e-291	2	FOXM1	cones: G2/M phase
167	2.58036e-139	0.522947	0.991	0.772	5.23014e-135	2	PCNA	cones: G2/M phase
168	3.35216e-129	0.522837	0.791	0.382	6.79449e-125	2	NMU	cones: G2/M phase
169	6.07119e-191	0.519631	0.914	0.393	1.23057e-186	2	C21orf58	cones: G2/M phase
170	7.81521e-95	0.515372	0.907	0.553	1.58407e-90	2	GADD45A	cones: G2/M phase
171	0	0.514536	0.803	0.171	0	2	CEP55	cones: G2/M phase
172	2.65043e-150	0.511007	0.969	0.584	5.37216e-146	2	CKS2	cones: G2/M phase
173	3.29466e-202	0.506752	0.87	0.359	6.67794e-198	2	RFC3	cones: G2/M phase
174	2.55088e-124	0.502314	0.92	0.494	5.17038e-120	2	FAM111B	cones: G2/M phase
175	1.16757e-153	0.500096	0.937	0.51	2.36655e-149	2	GGH	cones: G2/M phase
176	3.98695e-201	0.499011	0.885	0.372	8.08115e-197	2	FANCI	cones: G2/M phase
177	3.45013e-133	0.49851	0.991	0.676	6.99307e-129	2	HELLS	cones: G2/M phase
178	2.29011e-171	0.49825	0.927	0.456	4.64183e-167	2	CENPM	cones: G2/M phase
179	5.36367e-223	0.492699	0.874	0.304	1.08716e-218	2	SGO1	cones: G2/M phase
180	1.86562e-304	0.483973	0.695	0.141	3.78142e-300	2	DIAPH3	cones: G2/M phase
181	5.34183e-140	0.48306	0.949	0.543	1.08273e-135	2	DDX39A	cones: G2/M phase
182	1.69024e-127	0.479759	0.999	0.871	3.42594e-123	2	H1FX	cones: G2/M phase
183	8.11126e-242	0.476645	0.837	0.259	1.64407e-237	2	RTKN2	cones: G2/M phase
184	1.89135e-295	0.475009	0.726	0.169	3.83357e-291	2	BLM	cones: G2/M phase
185	7.36687e-285	0.474095	0.87	0.219	1.49319e-280	2	ASPM	cones: G2/M phase
186	1.14575e-140	0.47293	0.91	0.477	2.32231e-136	2	CEP78	cones: G2/M phase
187	1.56913e-154	0.469555	0.908	0.451	3.18048e-150	2	BARD1	cones: G2/M phase
188	6.31939e-225	0.468974	0.852	0.275	1.28088e-220	2	KIF11	cones: G2/M phase
189	5.6645e-166	0.467683	0.92	0.477	1.14814e-161	2	CMC2	cones: G2/M phase
190	2.32875e-191	0.466769	0.877	0.363	4.72015e-187	2	NCAPD3	cones: G2/M phase
191	3.83167e-131	0.463063	0.993	0.801	7.76641e-127	2	ANP32B	cones: G2/M phase
192	0	0.4622	0.682	0.114	0	2	SKA1	cones: G2/M phase
193	2.55677e-99	0.460229	0.966	0.657	5.18232e-95	2	ANP32E	cones: G2/M phase
194	2.56966e-115	0.458141	0.964	0.593	5.20844e-111	2	CDT1	cones: G2/M phase
195	1.79842e-114	0.455297	0.987	0.722	3.64521e-110	2	TMPO	cones: G2/M phase
196	3.17766e-154	0.454071	1	0.949	6.44081e-150	2	HMGN2	cones: G2/M phase
197	1.8272e-269	0.453959	0.837	0.208	3.70354e-265	2	NUF2	cones: G2/M phase
198	2.1132e-209	0.453323	0.803	0.278	4.28324e-205	2	MCM10	cones: G2/M phase
199	4.06244e-306	0.450547	0.73	0.138	8.23415e-302	2	DLGAP5	cones: G2/M phase
200	1.65757e-152	0.45054	0.928	0.484	3.35972e-148	2	CENPH	cones: G2/M phase
201	1.38659e-93	0.450233	0.97	0.713	2.81048e-89	2	SYNE2	cones: G2/M phase
202	1.16582e-306	0.44654	0.779	0.169	2.363e-302	2	MXD3	cones: G2/M phase
203	3.83033e-125	0.444922	0.996	0.835	7.7637e-121	2	SRSF10	cones: G2/M phase
204	1.23443e-139	0.442275	0.919	0.495	2.50206e-135	2	CCP110	cones: G2/M phase
205	5.51088e-259	0.440138	0.73	0.184	1.117e-254	2	CEP152	cones: G2/M phase
206	3.76514e-103	0.439593	0.969	0.708	7.63155e-99	2	BTG3	cones: G2/M phase
207	9.93028e-299	0.439046	0.73	0.148	2.01277e-294	2	PIMREG	cones: G2/M phase
208	1.71906e-138	0.438697	0.908	0.488	3.48437e-134	2	CTCF	cones: G2/M phase
209	2.47553e-170	0.437425	0.846	0.346	5.01765e-166	2	MYBL1	cones: G2/M phase
210	1.01116e-253	0.435877	0.684	0.159	2.04952e-249	2	KIF15	cones: G2/M phase
211	0	0.433258	0.615	0.093	0	2	HIST1H2AG	cones: G2/M phase
212	1.93803e-226	0.431268	0.777	0.23	3.9282e-222	2	ASF1B	cones: G2/M phase
213	5.86796e-151	0.430414	0.881	0.426	1.18938e-146	2	ZWINT	cones: G2/M phase
214	6.6689e-121	0.428768	0.995	0.84	1.35172e-116	2	H2AFY	cones: G2/M phase
215	3.47613e-123	0.425276	0.934	0.554	7.04577e-119	2	RAD51C	cones: G2/M phase
216	4.35761e-143	0.42506	0.879	0.432	8.83245e-139	2	ATAD5	cones: G2/M phase
217	1.43116e-164	0.422862	0.829	0.338	2.90082e-160	2	DTL	cones: G2/M phase
218	1.4138e-177	0.422732	0.76	0.272	2.86564e-173	2	CENPJ	cones: G2/M phase
219	5.32648e-205	0.417367	0.783	0.27	1.07962e-200	2	LRR1	cones: G2/M phase
220	6.10193e-134	0.416307	0.908	0.48	1.2368e-129	2	TUBG1	cones: G2/M phase
221	1.81601e-147	0.408774	0.976	0.596	3.68088e-143	2	PTTG1	cones: G2/M phase
222	1.25934e-281	0.407146	0.669	0.141	2.55256e-277	2	MASTL	cones: G2/M phase
223	2.11829e-105	0.404905	0.961	0.651	4.29357e-101	2	RDX	cones: G2/M phase
224	2.5496e-109	0.402632	0.904	0.505	5.16779e-105	2	MMS22L	cones: G2/M phase
225	6.69302e-86	0.400765	0.727	0.379	1.35661e-81	2	SLFN13	cones: G2/M phase
226	9.71623e-162	0.400697	0.791	0.312	1.96938e-157	2	CDC6	cones: G2/M phase
227	7.8523e-127	0.400272	0.933	0.525	1.59158e-122	2	DTYMK	cones: G2/M phase
228	4.51394e-256	0.399367	0.796	0.198	9.1493e-252	2	CDCA8	cones: G2/M phase
229	0	0.397354	0.555	0.08	0	2	E2F8	cones: G2/M phase
230	1.84589e-191	0.396965	0.757	0.252	3.74144e-187	2	CENPN	cones: G2/M phase
231	1.6797e-112	0.396903	0.927	0.538	3.40459e-108	2	CRNDE	cones: G2/M phase
232	1.29385e-104	0.396817	0.95	0.607	2.6225e-100	2	EZH2	cones: G2/M phase
233	2.64307e-297	0.396756	0.744	0.147	5.35724e-293	2	CENPA	cones: G2/M phase
234	1.09419e-229	0.385791	0.691	0.175	2.21782e-225	2	E2F7	cones: G2/M phase
235	4.59032e-96	0.385009	0.93	0.582	9.30413e-92	2	HSPB11	cones: G2/M phase
236	1.52217e-177	0.384766	0.699	0.226	3.08528e-173	2	CENPL	cones: G2/M phase
237	5.59071e-138	0.384034	0.831	0.392	1.13318e-133	2	POLD3	cones: G2/M phase
238	1.85585e-105	0.383898	0.938	0.595	3.76162e-101	2	DNAJC9	cones: G2/M phase
239	9.83763e-128	0.382186	0.995	0.804	1.99399e-123	2	UBE2S	cones: G2/M phase
240	7.91593e-110	0.382104	0.968	0.595	1.60448e-105	2	FEN1	cones: G2/M phase
241	2.79998e-96	0.380363	0.982	0.692	5.67528e-92	2	YWHAH	cones: G2/M phase
242	8.9096e-83	0.380109	0.992	0.77	1.80589e-78	2	HNRNPA0	cones: G2/M phase
243	8.14614e-88	0.379589	0.987	0.79	1.65114e-83	2	SRRM1	cones: G2/M phase
244	5.07321e-101	0.377789	0.915	0.57	1.02829e-96	2	EIF4A3	cones: G2/M phase
245	2.61483e-126	0.377672	0.765	0.339	5.29999e-122	2	CEP295	cones: G2/M phase
246	1.40355e-133	0.375566	0.856	0.418	2.84486e-129	2	MAD2L2	cones: G2/M phase
247	1.6369e-80	0.372171	0.978	0.731	3.31783e-76	2	PCM1	cones: G2/M phase
248	3.15373e-250	0.371708	0.695	0.169	6.3923e-246	2	E2F2	cones: G2/M phase
249	5.4765e-174	0.368655	0.762	0.266	1.11003e-169	2	SP5	cones: G2/M phase
250	1.26204e-259	0.366123	0.594	0.113	2.55803e-255	2	SPC24	cones: G2/M phase
251	8.13491e-80	0.364239	0.972	0.666	1.64886e-75	2	MCM7	cones: G2/M phase
252	4.34789e-142	0.363174	0.76	0.318	8.81274e-138	2	CDCA4	cones: G2/M phase
253	4.02114e-265	0.361769	0.655	0.133	8.15045e-261	2	ANLN	cones: G2/M phase
254	0	0.361645	0.49	0.048	0	2	HIST1H2AH	cones: G2/M phase
255	1.85243e-52	0.361358	0.965	0.735	3.75469e-48	2	IER2	cones: G2/M phase
256	1.56972e-81	0.35945	0.893	0.529	3.18167e-77	2	PMAIP1	cones: G2/M phase
257	6.6919e-234	0.35937	0.717	0.172	1.35638e-229	2	ARHGAP11A	cones: G2/M phase
258	5.63494e-235	0.359369	0.52	0.091	1.14215e-230	2	HIST1H2BH	cones: G2/M phase
259	3.27454e-97	0.359174	0.997	0.859	6.63716e-93	2	NUCKS1	cones: G2/M phase
260	2.58154e-192	0.358602	0.723	0.211	5.23252e-188	2	KIF4A	cones: G2/M phase
261	4.10423e-87	0.358212	0.954	0.648	8.31886e-83	2	CDKN2C	cones: G2/M phase
262	8.34236e-81	0.357612	0.97	0.696	1.69091e-76	2	NUCB2	cones: G2/M phase
263	2.57375e-121	0.357589	0.838	0.4	5.21674e-117	2	DBF4	cones: G2/M phase
264	4.45141e-117	0.357563	0.862	0.426	9.02257e-113	2	PSMC3IP	cones: G2/M phase
265	4.66928e-120	0.357119	0.829	0.403	9.46416e-116	2	JADE1	cones: G2/M phase
266	1.03598e-201	0.355639	0.904	0.323	2.09982e-197	2	NEK2	cones: G2/M phase
267	8.14958e-125	0.354613	0.888	0.477	1.65184e-120	2	SAE1	cones: G2/M phase
268	2.90433e-83	0.354589	0.978	0.74	5.88679e-79	2	CALM3	cones: G2/M phase
269	3.86134e-263	0.3533	0.696	0.145	7.82655e-259	2	KIF2C	cones: G2/M phase
270	1.48081e-146	0.353093	0.694	0.246	3.00145e-142	2	CEP135	cones: G2/M phase
271	2.96321e-102	0.351403	0.919	0.54	6.00613e-98	2	SMCHD1	cones: G2/M phase
272	1.85248e-130	0.349482	0.783	0.337	3.75478e-126	2	BRCA1	cones: G2/M phase
273	1.2316e-225	0.34852	0.657	0.161	2.49632e-221	2	MND1	cones: G2/M phase
274	5.9897e-98	0.347695	0.942	0.58	1.21405e-93	2	BUB3	cones: G2/M phase
275	8.17297e-205	0.346673	0.692	0.194	1.65658e-200	2	MELK	cones: G2/M phase
276	3.71801e-84	0.345478	0.997	0.83	7.53603e-80	2	FUS	cones: G2/M phase
277	1.25494e-90	0.345257	0.938	0.584	2.54364e-86	2	SLC20A1	cones: G2/M phase
278	5.53471e-203	0.344841	0.696	0.19	1.12183e-198	2	CIP2A	cones: G2/M phase
279	1.12407e-181	0.344465	0.69	0.213	2.27838e-177	2	WDR62	cones: G2/M phase
280	1.32231e-73	0.344194	0.98	0.719	2.68019e-69	2	PPIG	cones: G2/M phase
281	2.44947e-110	0.343965	0.857	0.452	4.96482e-106	2	VRK1	cones: G2/M phase
282	2.32307e-169	0.343747	0.711	0.219	4.70863e-165	2	HMMR	cones: G2/M phase
283	7.04513e-109	0.343732	0.85	0.445	1.42798e-104	2	CHEK1	cones: G2/M phase
284	9.67385e-142	0.342709	0.564	0.173	1.96079e-137	2	FAM111A	cones: G2/M phase
285	7.01562e-102	0.342596	0.945	0.576	1.422e-97	2	ASRGL1	cones: G2/M phase
286	1.32351e-88	0.342042	0.839	0.448	2.68263e-84	2	IER5	cones: G2/M phase
287	5.0452e-212	0.341482	0.74	0.199	1.02261e-207	2	SGO2	cones: G2/M phase
288	3.67335e-78	0.340813	0.996	0.863	7.44552e-74	2	SMC3	cones: G2/M phase
289	3.66112e-69	0.337449	0.865	0.541	7.42073e-65	2	KLF10	cones: G2/M phase
290	4.69204e-73	0.336962	1	0.919	9.51029e-69	2	DEK	cones: G2/M phase
291	1.83292e-92	0.336499	0.93	0.585	3.71516e-88	2	CEP57	cones: G2/M phase
292	1.80698e-250	0.336208	0.626	0.128	3.66258e-246	2	BUB1B	cones: G2/M phase
293	5.05251e-110	0.334071	0.862	0.44	1.02409e-105	2	LMNB1	cones: G2/M phase
294	2.14526e-107	0.329402	0.758	0.335	4.34824e-103	2	C1QL1	cones: G2/M phase
295	6.35107e-99	0.327963	0.81	0.398	1.2873e-94	2	MFGE8	cones: G2/M phase
296	6.67378e-98	0.327853	0.889	0.494	1.35271e-93	2	SCML1	cones: G2/M phase
297	9.27325e-132	0.327057	0.958	0.562	1.8796e-127	2	KPNA2	cones: G2/M phase
298	1.2456e-128	0.32703	0.783	0.335	2.52471e-124	2	CDK5RAP2	cones: G2/M phase
299	5.06482e-74	0.325883	0.951	0.64	1.02659e-69	2	SMC1A	cones: G2/M phase
300	6.95882e-75	0.324734	0.951	0.622	1.41048e-70	2	IDH2	cones: G2/M phase
301	3.394e-145	0.322655	0.714	0.265	6.8793e-141	2	ZNF367	cones: G2/M phase
302	1.50468e-128	0.321749	0.756	0.316	3.04984e-124	2	RASSF1	cones: G2/M phase
303	8.34663e-61	0.319436	0.946	0.6	1.69178e-56	2	MCM3	cones: G2/M phase
304	7.25555e-255	0.319284	0.61	0.12	1.47063e-250	2	SHCBP1	cones: G2/M phase
305	1.04762e-108	0.318852	0.795	0.38	2.12343e-104	2	C9orf40	cones: G2/M phase
306	1.24179e-121	0.31858	0.789	0.358	2.51697e-117	2	MGME1	cones: G2/M phase
307	8.33951e-154	0.317912	0.718	0.259	1.69034e-149	2	CDC45	cones: G2/M phase
308	4.20161e-70	0.317837	0.991	0.814	8.51623e-66	2	NASP	cones: G2/M phase
309	5.11639e-98	0.31731	0.953	0.57	1.03704e-93	2	HMGB3	cones: G2/M phase
310	3.89682e-93	0.317026	0.883	0.509	7.89847e-89	2	CDKN2A	cones: G2/M phase
311	8.39444e-83	0.316177	0.889	0.547	1.70147e-78	2	DCK	cones: G2/M phase
312	4.80471e-81	0.31587	0.949	0.578	9.73866e-77	2	GKAP1	cones: G2/M phase
313	3.68088e-66	0.315214	0.997	0.965	7.46077e-62	2	UBB	cones: G2/M phase
314	4.39735e-66	0.313701	0.957	0.646	8.91299e-62	2	DNMT1	cones: G2/M phase
315	7.72202e-107	0.313375	0.892	0.469	1.56518e-102	2	LIG1	cones: G2/M phase
316	2.00131e-84	0.311386	0.957	0.644	4.05645e-80	2	SUZ12	cones: G2/M phase
317	2.44137e-74	0.310561	0.941	0.631	4.94842e-70	2	BAZ1B	cones: G2/M phase
318	1.05717e-196	0.310132	0.715	0.193	2.14277e-192	2	CENPE	cones: G2/M phase
319	3.44505e-87	0.309471	0.938	0.567	6.98277e-83	2	CARHSP1	cones: G2/M phase
320	2.26891e-103	0.308841	0.822	0.419	4.59886e-99	2	RPL39L	cones: G2/M phase
321	3.10361e-94	0.308261	0.91	0.518	6.29071e-90	2	NCAPH2	cones: G2/M phase
322	3.75754e-86	0.308145	0.779	0.392	7.61615e-82	2	BAZ1A	cones: G2/M phase
323	6.12929e-118	0.308141	0.792	0.362	1.24235e-113	2	CHAF1A	cones: G2/M phase
324	2.58301e-178	0.307829	0.629	0.18	5.23551e-174	2	DSCC1	cones: G2/M phase
325	4.84573e-68	0.306955	0.968	0.687	9.82182e-64	2	TMSB15A	cones: G2/M phase
326	1.19448e-62	0.305201	0.991	0.757	2.42109e-58	2	TPR	cones: G2/M phase
327	1.67873e-111	0.304261	0.798	0.38	3.40262e-107	2	HMGN5	cones: G2/M phase
328	3.88335e-81	0.303066	0.901	0.554	7.87115e-77	2	RNASEH2B	cones: G2/M phase
329	6.73561e-205	0.302606	0.66	0.161	1.36524e-200	2	TTK	cones: G2/M phase
330	1.80212e-70	0.300642	0.997	0.837	3.65272e-66	2	PSIP1	cones: G2/M phase
331	1.73509e-39	0.30001	0.364	0.169	3.51686e-35	2	PPP1R27	cones: G2/M phase
332	5.07277e-97	0.299555	0.849	0.454	1.0282e-92	2	NUP62	cones: G2/M phase
333	2.55896e-131	0.299065	0.552	0.175	5.18675e-127	2	RIPPLY3	cones: G2/M phase
334	8.88904e-59	0.29775	0.961	0.674	1.80172e-54	2	NNAT	cones: G2/M phase
335	6.35915e-69	0.297139	0.974	0.71	1.28894e-64	2	PIN1	cones: G2/M phase
336	1.59184e-181	0.296887	0.671	0.192	3.22649e-177	2	SPAG5	cones: G2/M phase
337	1.99236e-69	0.296448	0.98	0.737	4.03831e-65	2	PA2G4	cones: G2/M phase
338	2.04915e-65	0.296171	0.951	0.66	4.15343e-61	2	SUPT16H	cones: G2/M phase
339	9.82687e-64	0.295604	0.984	0.79	1.99181e-59	2	RANBP1	cones: G2/M phase
340	7.70288e-77	0.295445	0.757	0.399	1.5613e-72	2	DDB2	cones: G2/M phase
341	9.65722e-95	0.295097	0.852	0.442	1.95742e-90	2	CLGN	cones: G2/M phase
342	1.53704e-157	0.294546	0.57	0.161	3.11543e-153	2	XRCC2	cones: G2/M phase
343	2.74545e-107	0.293445	0.826	0.391	5.56475e-103	2	TCF19	cones: G2/M phase
344	1.28823e-164	0.292582	0.703	0.218	2.61112e-160	2	PRR11	cones: G2/M phase
345	0	0.291612	0.48	0.05	0	2	HIST1H2AL	cones: G2/M phase
346	7.73516e-67	0.289551	0.972	0.708	1.56784e-62	2	KIF5B	cones: G2/M phase
347	1.92222e-73	0.288842	0.895	0.516	3.89615e-69	2	CCNE2	cones: G2/M phase
348	5.47442e-84	0.287501	0.869	0.497	1.10961e-79	2	HMGXB4	cones: G2/M phase
349	8.50394e-108	0.287404	0.826	0.393	1.72366e-103	2	SAP30	cones: G2/M phase
350	3.25515e-89	0.287244	0.826	0.424	6.59787e-85	2	AC006450.3	cones: G2/M phase
351	2.41038e-54	0.287094	0.982	0.745	4.88561e-50	2	PRKDC	cones: G2/M phase
352	2.72779e-60	0.286385	0.981	0.732	5.52896e-56	2	HNRNPAB	cones: G2/M phase
353	4.54376e-173	0.2858	0.632	0.185	9.20975e-169	2	HAUS8	cones: G2/M phase
354	4.05382e-90	0.285687	0.76	0.376	8.21669e-86	2	NUDT15	cones: G2/M phase
355	2.53496e-200	0.285507	0.695	0.174	5.13812e-196	2	TROAP	cones: G2/M phase
356	6.04919e-180	0.285226	0.665	0.185	1.22611e-175	2	CIT	cones: G2/M phase
357	1.26308e-94	0.284829	0.587	0.235	2.56014e-90	2	RBP7	cones: G2/M phase
358	2.46065e-130	0.28224	0.699	0.271	4.98748e-126	2	CDC25A	cones: G2/M phase
359	1.49493e-52	0.282185	0.997	0.87	3.03007e-48	2	SRSF3	cones: G2/M phase
360	6.99146e-65	0.282049	0.978	0.72	1.4171e-60	2	HP1BP3	cones: G2/M phase
361	2.80301e-53	0.281891	0.962	0.697	5.68142e-49	2	PPM1G	cones: G2/M phase
362	1.14131e-208	0.281794	0.59	0.128	2.31333e-204	2	CDCA2	cones: G2/M phase
363	8.16448e-86	0.281716	0.93	0.544	1.65486e-81	2	WDR76	cones: G2/M phase
364	8.24519e-55	0.279419	0.988	0.792	1.67122e-50	2	HNRNPD	cones: G2/M phase
365	8.85325e-158	0.276729	0.591	0.174	1.79447e-153	2	ZGRF1	cones: G2/M phase
366	2.30301e-63	0.276662	0.995	0.789	4.66797e-59	2	H2AFV	cones: G2/M phase
367	4.12405e-78	0.276508	0.912	0.548	8.35904e-74	2	RFC4	cones: G2/M phase
368	3.57245e-105	0.276496	0.821	0.387	7.241e-101	2	DONSON	cones: G2/M phase
369	1.44357e-259	0.276363	0.507	0.079	2.92597e-255	2	POLQ	cones: G2/M phase
370	1.33448e-111	0.276182	0.768	0.343	2.70486e-107	2	NUP50	cones: G2/M phase
371	8.6281e-84	0.276142	0.881	0.508	1.74883e-79	2	ALDH7A1	cones: G2/M phase
372	1.87006e-55	0.275962	0.96	0.668	3.79043e-51	2	KMT2A	cones: G2/M phase
373	3.08261e-54	0.275263	0.993	0.798	6.24815e-50	2	SRSF2	cones: G2/M phase
374	1.22609e-70	0.275199	0.949	0.646	2.48515e-66	2	SIVA1	cones: G2/M phase
375	2.48654e-64	0.274052	0.966	0.654	5.03996e-60	2	MYEF2	cones: G2/M phase
376	4.11803e-60	0.27358	0.962	0.724	8.34684e-56	2	GNG5	cones: G2/M phase
377	3.59769e-91	0.273411	0.819	0.414	7.29215e-87	2	CENPK	cones: G2/M phase
378	4.20829e-88	0.272497	0.816	0.424	8.52979e-84	2	CTNNAL1	cones: G2/M phase
379	1.10534e-53	0.272467	0.965	0.707	2.24041e-49	2	NOP56	cones: G2/M phase
380	5.68836e-61	0.271447	0.949	0.642	1.15297e-56	2	TMEM106C	cones: G2/M phase
381	1.87077e-55	0.271273	0.968	0.703	3.79187e-51	2	KPNB1	cones: G2/M phase
382	5.6439e-70	0.270882	0.923	0.555	1.14396e-65	2	E2F1	cones: G2/M phase
383	7.20917e-70	0.270726	0.903	0.561	1.46123e-65	2	N4BP2	cones: G2/M phase
384	3.1362e-228	0.270462	0.52	0.095	6.35677e-224	2	ERCC6L	cones: G2/M phase
385	1.40204e-80	0.270227	0.927	0.559	2.84179e-76	2	NFATC2IP	cones: G2/M phase
386	2.10323e-44	0.270153	0.987	0.801	4.26303e-40	2	SRSF7	cones: G2/M phase
387	1.08043e-58	0.269577	0.935	0.639	2.18992e-54	2	PBRM1	cones: G2/M phase
388	2.35829e-95	0.268988	0.829	0.408	4.78002e-91	2	UHRF1	cones: G2/M phase
389	3.6287e-70	0.266323	0.935	0.593	7.355e-66	2	COPS3	cones: G2/M phase
390	1.95981e-87	0.265592	0.802	0.416	3.97234e-83	2	DGCR8	cones: G2/M phase
391	6.28859e-82	0.264954	0.876	0.483	1.27463e-77	2	PNRC2	cones: G2/M phase
392	2.4681e-60	0.264672	0.968	0.692	5.00259e-56	2	RAD21	cones: G2/M phase
393	6.86329e-106	0.264034	0.702	0.296	1.39112e-101	2	CDKN1A	cones: G2/M phase
394	1.82017e-107	0.26328	0.661	0.27	3.68931e-103	2	PCNT	cones: G2/M phase
395	9.45251e-126	0.262697	0.737	0.294	1.91593e-121	2	MCM8	cones: G2/M phase
396	1.26951e-117	0.262351	0.672	0.264	2.57318e-113	2	RFWD3	cones: G2/M phase
397	1.28121e-179	0.261466	0.545	0.13	2.59688e-175	2	NCAPH	cones: G2/M phase
398	1.64409e-66	0.261046	0.825	0.487	3.3324e-62	2	PDS5B	cones: G2/M phase
399	1.46626e-113	0.260733	0.559	0.198	2.97197e-109	2	FKBPL	cones: G2/M phase
400	1.10111e-34	0.259291	0.989	0.828	2.23184e-30	2	SOX4	cones: G2/M phase
401	4.8489e-58	0.257643	0.901	0.558	9.82823e-54	2	CASP8AP2	cones: G2/M phase
402	1.59679e-232	0.257159	0.52	0.089	3.23653e-228	2	CDC25C	cones: G2/M phase
403	2.1831e-188	0.256885	0.487	0.101	4.42493e-184	2	HIST1H2BC	cones: G2/M phase
404	2.38253e-56	0.256042	0.927	0.614	4.82916e-52	2	RIF1	cones: G2/M phase
405	1.54522e-102	0.25565	0.735	0.329	3.13201e-98	2	ARHGAP33	cones: G2/M phase
406	1.87041e-71	0.255364	0.92	0.56	3.79113e-67	2	WDR34	cones: G2/M phase
407	4.62049e-69	0.255282	0.911	0.566	9.36527e-65	2	WEE1	cones: G2/M phase
408	3.03433e-51	0.254053	0.997	0.915	6.15027e-47	2	TUBB4B	cones: G2/M phase
409	1.05493e-84	0.253073	0.775	0.381	2.13824e-80	2	UCP2	cones: G2/M phase
410	7.47415e-241	0.251426	0.532	0.094	1.51494e-236	2	POC1A	cones: G2/M phase
411	6.81569e-59	0.251253	0.982	0.796	1.38147e-54	2	2007-09-01	cones: G2/M phase
412	1.33925e-91	0.251011	0.738	0.345	2.71452e-87	2	LHX2	cones: G2/M phase
413	1.63912e-90	0.250525	0.841	0.436	3.32232e-86	2	PRPSAP1	cones: G2/M phase
414	9.17356e-91	0.250314	0.839	0.434	1.85939e-86	2	RACGAP1	cones: G2/M phase
415	1.83686e-144	0.561044	0.975	0.601	3.72312e-140	3	PCLAF	cones: S phase
416	2.10605e-136	0.518519	0.995	0.734	4.26876e-132	3	TYMS	cones: S phase
417	5.3398e-132	0.498804	0.934	0.512	1.08232e-127	3	CCNE2	cones: S phase
418	2.60133e-131	0.467524	0.952	0.566	5.27264e-127	3	CARHSP1	cones: S phase
419	3.67746e-81	0.447223	0.943	0.601	7.45385e-77	3	MCM3	cones: S phase
420	1.39815e-110	0.434293	0.984	0.64	2.83391e-106	3	CLSPN	cones: S phase
421	2.21251e-115	0.430645	0.937	0.518	4.48455e-111	3	DHFR	cones: S phase
422	5.4669e-104	0.422731	0.973	0.666	1.10809e-99	3	FADS1	cones: S phase
423	1.36048e-117	0.419808	0.996	0.84	2.75755e-113	3	H2AFY	cones: S phase
424	9.83113e-101	0.409285	0.947	0.595	1.99267e-96	3	CDT1	cones: S phase
425	1.56571e-112	0.405909	0.922	0.494	3.17353e-108	3	FAM111B	cones: S phase
426	1.45003e-77	0.4046	0.706	0.381	2.93907e-73	3	SLFN13	cones: S phase
427	2.61242e-117	0.400347	0.753	0.336	5.29512e-113	3	C1QL1	cones: S phase
428	6.03873e-109	0.394501	0.932	0.548	1.22399e-104	3	SLBP	cones: S phase
429	6.30447e-94	0.390004	0.941	0.624	1.27785e-89	3	IDH2	cones: S phase
430	5.58756e-93	0.388196	0.982	0.75	1.13254e-88	3	DUT	cones: S phase
431	2.45397e-68	0.382749	1	0.964	4.97394e-64	3	TUBB	cones: S phase
432	3.07353e-93	0.381346	0.929	0.583	6.22974e-89	3	HSPB11	cones: S phase
433	5.19169e-133	0.380125	0.843	0.39	1.0523e-128	3	TCF19	cones: S phase
434	1.16903e-109	0.378042	0.896	0.498	2.36952e-105	3	PRTFDC1	cones: S phase
435	3.35708e-86	0.376065	0.984	0.677	6.80447e-82	3	HELLS	cones: S phase
436	1.07911e-85	0.374125	0.951	0.642	2.18725e-81	3	TMEM106C	cones: S phase
437	2.32749e-77	0.36876	0.978	0.701	4.71758e-73	3	TMEM97	cones: S phase
438	1.35382e-101	0.36789	0.928	0.511	2.74406e-97	3	GGH	cones: S phase
439	1.18944e-99	0.364081	0.94	0.554	2.41089e-95	3	E2F1	cones: S phase
440	1.35579e-82	0.361714	0.967	0.659	2.74805e-78	3	SUPT16H	cones: S phase
441	2.60669e-74	0.359852	0.984	0.746	5.2835e-70	3	PRKDC	cones: S phase
442	2.94408e-104	0.359499	0.918	0.527	5.96735e-100	3	PMAIP1	cones: S phase
443	1.07115e-65	0.359424	0.955	0.632	2.17111e-61	3	GMNN	cones: S phase
444	2.13052e-144	0.353766	0.567	0.172	4.31835e-140	3	SYT10	cones: S phase
445	7.27515e-82	0.352437	0.988	0.802	1.4746e-77	3	ANP32B	cones: S phase
446	4.58299e-94	0.352185	0.944	0.597	9.28927e-90	3	FEN1	cones: S phase
447	8.14938e-82	0.351324	0.98	0.693	1.6518e-77	3	USP1	cones: S phase
448	6.1952e-122	0.346485	0.783	0.343	1.2557e-117	3	DTL	cones: S phase
449	9.87985e-64	0.345645	0.962	0.674	2.00255e-59	3	NNAT	cones: S phase
450	2.49017e-77	0.344317	0.981	0.707	5.04733e-73	3	BTG3	cones: S phase
451	2.48567e-42	0.334509	0.996	0.843	5.0382e-38	3	HMGA1	cones: S phase
452	3.16067e-85	0.332817	0.796	0.427	6.40637e-81	3	AC006450.3	cones: S phase
453	1.72263e-78	0.332715	0.985	0.773	3.4916e-74	3	PCNA	cones: S phase
454	5.49413e-72	0.330511	0.973	0.667	1.1136e-67	3	MCM7	cones: S phase
455	1.2106e-82	0.328716	0.943	0.597	2.45377e-78	3	RRM1	cones: S phase
456	5.57918e-68	0.324982	0.993	0.814	1.13084e-63	3	NASP	cones: S phase
457	2.04377e-84	0.324837	0.947	0.563	4.14252e-80	3	CENPU	cones: S phase
458	2.02942e-128	0.323161	0.683	0.262	4.11344e-124	3	CCNE1	cones: S phase
459	3.38334e-101	0.320986	0.877	0.471	6.85769e-97	3	LIG1	cones: S phase
460	1.05777e-70	0.319984	0.937	0.612	2.144e-66	3	GINS2	cones: S phase
461	9.6159e-66	0.317851	0.96	0.697	1.94905e-61	3	PPM1G	cones: S phase
462	3.00641e-81	0.317208	0.993	0.862	6.09369e-77	3	NAP1L1	cones: S phase
463	6.25581e-122	0.316365	0.713	0.296	1.26799e-117	3	DPF1	cones: S phase
464	1.61042e-81	0.315995	0.844	0.475	3.26416e-77	3	PHGDH	cones: S phase
465	1.20912e-68	0.311799	0.97	0.703	2.45077e-64	3	KPNB1	cones: S phase
466	2.281e-76	0.310998	0.917	0.59	4.62336e-72	3	VKORC1	cones: S phase
467	1.62653e-69	0.306098	0.955	0.652	3.29682e-65	3	RDX	cones: S phase
468	8.18124e-104	0.30346	0.794	0.39	1.65826e-99	3	DONSON	cones: S phase
469	2.41374e-101	0.301691	0.835	0.401	4.89241e-97	3	C21orf58	cones: S phase
470	5.23633e-84	0.295306	0.888	0.536	1.06135e-79	3	RFC2	cones: S phase
471	9.44442e-63	0.294531	0.899	0.585	1.91429e-58	3	MSH6	cones: S phase
472	1.00036e-50	0.293083	0.974	0.713	2.02764e-46	3	SYNE2	cones: S phase
473	1.23234e-58	0.292658	0.963	0.688	2.49783e-54	3	TMSB15A	cones: S phase
474	1.78477e-98	0.292131	0.616	0.246	3.61754e-94	3	ASF1B	cones: S phase
475	9.1585e-103	0.290776	0.667	0.288	1.85634e-98	3	TIFA	cones: S phase
476	1.34991e-77	0.286518	0.813	0.447	2.73612e-73	3	CLGN	cones: S phase
477	2.56803e-53	0.28487	0.973	0.733	5.20515e-49	3	HNRNPAB	cones: S phase
478	1.82063e-77	0.2847	0.9	0.55	3.69024e-73	3	RFC4	cones: S phase
479	1.01552e-116	0.284504	0.678	0.269	2.05836e-112	3	COCH	cones: S phase
480	3.41446e-89	0.282002	0.824	0.431	6.92077e-85	3	PSMC3IP	cones: S phase
481	8.32586e-70	0.281639	0.932	0.596	1.68757e-65	3	DNAJC9	cones: S phase
482	6.55497e-44	0.281582	0.995	0.815	1.32863e-39	3	ATP1B1	cones: S phase
483	1.59853e-107	0.280089	0.51	0.173	3.24005e-103	3	SHISA8	cones: S phase
484	1.25271e-41	0.279635	0.959	0.709	2.53913e-37	3	PEG10	cones: S phase
485	4.26165e-86	0.279577	0.713	0.342	8.63793e-82	3	NETO2	cones: S phase
486	2.86354e-74	0.27869	0.852	0.503	5.8041e-70	3	UNG	cones: S phase
487	1.51147e-80	0.27853	0.929	0.528	3.0636e-76	3	ATAD2	cones: S phase
488	1.1982e-80	0.277882	0.773	0.41	2.42862e-76	3	NRM	cones: S phase
489	1.99966e-111	0.275466	0.555	0.195	4.05311e-107	3	SHD	cones: S phase
490	7.27644e-65	0.274408	0.926	0.614	1.47486e-60	3	SSRP1	cones: S phase
491	1.62356e-78	0.273055	0.833	0.469	3.2908e-74	3	PXMP2	cones: S phase
492	2.45796e-63	0.273017	0.91	0.587	4.98203e-59	3	TCEAL2	cones: S phase
493	6.39547e-75	0.269686	0.816	0.468	1.2963e-70	3	REC8	cones: S phase
494	2.15443e-79	0.267961	0.723	0.381	4.36682e-75	3	CCHCR1	cones: S phase
495	2.58245e-47	0.266787	0.922	0.649	5.23436e-43	3	GLO1	cones: S phase
496	1.05397e-50	0.266772	0.985	0.762	2.13629e-46	3	HNRNPF	cones: S phase
497	5.58951e-82	0.265454	0.921	0.493	1.13294e-77	3	RRM2	cones: S phase
498	6.01541e-70	0.264728	0.852	0.5	1.21926e-65	3	SPATA33	cones: S phase
499	1.76826e-70	0.264703	0.847	0.493	3.58409e-66	3	CENPH	cones: S phase
500	2.78889e-65	0.263593	0.999	0.954	5.65279e-61	3	EEF1B2	cones: S phase
501	4.82499e-62	0.262712	0.964	0.68	9.77977e-58	3	P4HB	cones: S phase
502	1.04649e-66	0.262626	0.84	0.485	2.12114e-62	3	CEP78	cones: S phase
503	4.34557e-67	0.26145	0.926	0.585	8.80804e-63	3	SLC20A1	cones: S phase
504	3.3836e-64	0.260385	0.902	0.588	6.85821e-60	3	PAICS	cones: S phase
505	2.33706e-62	0.259679	0.742	0.419	4.73698e-58	3	CNPY3	cones: S phase
506	1.34717e-59	0.258974	0.891	0.563	2.73057e-55	3	N4BP2	cones: S phase
507	5.2543e-102	0.258012	0.643	0.267	1.06499e-97	3	IMPA2	cones: S phase
508	4.55029e-73	0.256859	0.836	0.499	9.22299e-69	3	SNRNP25	cones: S phase
509	6.48351e-70	0.256706	0.802	0.469	1.31414e-65	3	GMPS	cones: S phase
510	7.07869e-48	0.256705	0.97	0.738	1.43478e-43	3	PA2G4	cones: S phase
511	1.36793e-100	0.256686	0.728	0.318	2.77265e-96	3	CDC6	cones: S phase
512	3.27594e-104	0.256164	0.716	0.297	6.64e-100	3	MYBL2	cones: S phase
513	8.23637e-55	0.255898	0.921	0.624	1.66943e-50	3	MSH2	cones: S phase
514	2.20987e-63	0.254691	0.907	0.592	4.47919e-59	3	EBP	cones: S phase
515	1.66643e-65	0.254509	0.911	0.561	3.37768e-61	3	WDR34	cones: S phase
516	3.54625e-73	0.254481	0.842	0.458	7.18789e-69	3	BARD1	cones: S phase
517	1.25529e-56	0.252354	0.936	0.643	2.54434e-52	3	HES4	cones: S phase
518	8.89443e-56	0.251212	0.876	0.568	1.80281e-51	3	MTHFD2	cones: S phase
519	8.36837e-52	0.349303	0.902	0.608	1.69619e-47	4	MCM3	cones: G1 + S phase
520	1.08542e-74	0.335934	0.994	0.907	2.20005e-70	4	PRDX2	cones: G1 + S phase
521	6.35909e-40	0.320097	1	0.965	1.28892e-35	4	TUBB	cones: G1 + S phase
522	2.59603e-52	0.308367	0.889	0.619	5.26189e-48	4	GINS2	cones: G1 + S phase
523	2.05063e-27	0.285992	0.983	0.845	4.15643e-23	4	HMGA1	cones: G1 + S phase
524	3.73856e-21	0.27715	0.937	0.756	7.57768e-17	4	CUTA	cones: G1 + S phase
525	1.31571e-41	0.26813	0.917	0.649	2.66682e-37	4	TMEM106C	cones: G1 + S phase
526	3.29844e-53	0.266487	0.788	0.489	6.68561e-49	4	MCM6	cones: G1 + S phase
527	1.58231e-31	0.260841	0.986	0.824	3.20718e-27	4	SCG3	cones: G1 + S phase
528	1.01332e-34	0.258739	0.963	0.74	2.05389e-30	4	TYMS	cones: G1 + S phase
529	8.83628e-58	0.258476	1	0.957	1.79103e-53	4	CKB	cones: G1 + S phase
530	6.80425e-62	0.257843	1	0.945	1.37915e-57	4	CHCHD2	cones: G1 + S phase
531	5.43225e-35	0.251488	0.783	0.54	1.10106e-30	4	TUBA4A	cones: G1 + S phase
532	3.3525e-78	1.08756	0.922	0.748	6.79519e-74	5	HSPA1B	cones: G1 phase
533	4.20634e-58	0.983504	0.97	0.898	8.52583e-54	5	HSPA1A	cones: G1 phase
534	3.8161e-47	0.935249	0.407	0.187	7.73486e-43	5	HSPA6	cones: G1 phase
535	1.52593e-06	0.855119	0.376	0.304	0.030929	5	PLCG2	cones: G1 phase
536	1.84318e-41	0.842216	0.569	0.355	3.73594e-37	5	HSPB1	cones: G1 phase
537	1.13914e-104	0.778172	0.761	0.44	2.30893e-100	5	BNIP3	cones: G1 phase
538	2.57075e-61	0.716339	0.774	0.558	5.21064e-57	5	HSPH1	cones: G1 phase
539	4.65727e-42	0.664534	0.871	0.696	9.43982e-38	5	DNAJB1	cones: G1 phase
540	5.75748e-83	0.609993	0.821	0.613	1.16698e-78	5	EPB41L4A-AS1	cones: G1 phase
541	1.50533e-53	0.496418	0.998	0.989	3.05116e-49	5	HSP90AA1	cones: G1 phase
542	1.45746e-52	0.489142	0.955	0.874	2.95412e-48	5	ENO1	cones: G1 phase
543	8.35298e-46	0.447968	0.992	0.957	1.69306e-41	5	HSP90AB1	cones: G1 phase
544	3.03023e-82	0.442608	0.402	0.134	6.14197e-78	5	HK2	cones: G1 phase
545	1.90203e-52	0.434949	0.892	0.774	3.85522e-48	5	PGK1	cones: G1 phase
546	4.24426e-56	0.418142	0.953	0.875	8.6027e-52	5	ZFAS1	cones: G1 phase
547	4.61554e-48	0.410635	0.869	0.689	9.35523e-44	5	TAF7	cones: G1 phase
548	2.65811e-68	0.388984	0.382	0.134	5.38772e-64	5	VEGFA	cones: G1 phase
549	9.53137e-43	0.385883	1	0.998	1.93191e-38	5	RPS18	cones: G1 phase
550	7.52999e-47	0.385471	0.775	0.599	1.52625e-42	5	SNHG7	cones: G1 phase
551	7.80918e-40	0.381262	0.633	0.433	1.58284e-35	5	CHORDC1	cones: G1 phase
552	1.54298e-41	0.374075	0.86	0.721	3.12747e-37	5	TOMM20	cones: G1 phase
553	8.41239e-47	0.367784	0.989	0.965	1.70511e-42	5	RPL10A	cones: G1 phase
554	4.25945e-21	0.357061	0.944	0.892	8.63348e-17	5	RPS10	cones: G1 phase
555	7.96295e-29	0.354857	0.523	0.342	1.61401e-24	5	KCNQ1OT1	cones: G1 phase
556	3.97526e-20	0.351913	0.596	0.473	8.05745e-16	5	DDX39B	cones: G1 phase
557	6.5858e-59	0.337735	0.995	0.993	1.33488e-54	5	RPS7	cones: G1 phase
558	2.36727e-31	0.336798	0.97	0.905	4.79821e-27	5	LDHA	cones: G1 phase
559	1.14873e-64	0.334182	0.997	0.992	2.32836e-60	5	RPS15A	cones: G1 phase
560	1.25414e-44	0.332905	0.998	0.994	2.54201e-40	5	RPS27	cones: G1 phase
561	2.70789e-48	0.331023	0.93	0.812	5.48862e-44	5	EIF4A2	cones: G1 phase
562	3.78358e-44	0.330918	0.939	0.845	7.66893e-40	5	CIRBP	cones: G1 phase
563	2.88389e-66	0.328445	0.994	0.99	5.84536e-62	5	RPS28	cones: G1 phase
564	1.69062e-15	0.324573	0.813	0.714	3.42672e-11	5	MIF	cones: G1 phase
565	2.21188e-58	0.324381	0.998	0.994	4.48325e-54	5	RPL21	cones: G1 phase
566	1.9563e-58	0.32379	0.995	0.994	3.96522e-54	5	RPL18A	cones: G1 phase
567	1.28991e-42	0.322186	0.942	0.865	2.61451e-38	5	SLC25A6	cones: G1 phase
568	6.61033e-68	0.322102	0.986	0.987	1.33985e-63	5	RPS13	cones: G1 phase
569	5.73506e-51	0.321498	0.994	0.976	1.16244e-46	5	RPL36	cones: G1 phase
570	5.83038e-58	0.319483	0.997	0.994	1.18176e-53	5	RPS2	cones: G1 phase
571	4.49204e-31	0.316619	0.691	0.524	9.10492e-27	5	CPLX3	cones: G1 phase
572	2.36174e-56	0.310026	0.992	0.982	4.78701e-52	5	RPL5	cones: G1 phase
573	1.69498e-32	0.309945	0.465	0.288	3.43556e-28	5	PDK1	cones: G1 phase
574	1.35649e-60	0.30921	0.353	0.127	2.74947e-56	5	SLC16A3	cones: G1 phase
575	1.94211e-60	0.307134	0.978	0.957	3.93646e-56	5	NACA	cones: G1 phase
576	1.67557e-53	0.306633	0.998	0.994	3.39622e-49	5	RPS19	cones: G1 phase
577	2.99532e-55	0.303084	0.983	0.98	6.07121e-51	5	RPL29	cones: G1 phase
578	7.65983e-59	0.302782	0.997	0.988	1.55257e-54	5	RPL30	cones: G1 phase
579	7.89002e-34	0.298962	0.945	0.881	1.59923e-29	5	PDE6H	cones: G1 phase
580	2.57234e-65	0.298955	0.991	0.987	5.21387e-61	5	RPL6	cones: G1 phase
581	6.45958e-58	0.298612	0.994	0.988	1.30929e-53	5	RPL7A	cones: G1 phase
582	1.27357e-57	0.294696	0.984	0.949	2.5814e-53	5	RPL22	cones: G1 phase
583	2.01898e-38	0.289266	0.752	0.577	4.09227e-34	5	TAF1D	cones: G1 phase
584	4.19146e-54	0.288702	0.992	0.989	8.49567e-50	5	RPL35A	cones: G1 phase
585	4.35628e-62	0.284849	0.995	0.996	8.82974e-58	5	RPL3	cones: G1 phase
586	1.40478e-44	0.281743	0.977	0.963	2.84735e-40	5	RPL12	cones: G1 phase
587	3.00404e-36	0.279992	0.799	0.646	6.08888e-32	5	ALKBH7	cones: G1 phase
588	1.33803e-49	0.279284	0.998	0.994	2.71206e-45	5	RPL32	cones: G1 phase
589	3.39127e-62	0.27901	0.997	0.993	6.87376e-58	5	RPL11	cones: G1 phase
590	1.19002e-44	0.27852	0.989	0.987	2.41205e-40	5	RPL26	cones: G1 phase
591	1.62292e-58	0.275972	0.991	0.992	3.28949e-54	5	RPS8	cones: G1 phase
592	7.77825e-47	0.272668	0.983	0.988	1.57657e-42	5	RPL9	cones: G1 phase
593	2.69467e-29	0.272615	0.959	0.9	5.46182e-25	5	TPI1	cones: G1 phase
594	1.81333e-05	0.271056	0.546	0.483	0.367545	5	SOX11	cones: G1 phase
595	1.28718e-47	0.270196	0.997	0.992	2.60899e-43	5	RPL37A	cones: G1 phase
596	2.70568e-24	0.269992	0.466	0.313	5.48414e-20	5	P2RY1	cones: G1 phase
597	9.70353e-57	0.268053	0.989	0.986	1.96681e-52	5	RPL24	cones: G1 phase
598	6.84968e-25	0.267489	0.774	0.633	1.38836e-20	5	BOD1L1	cones: G1 phase
599	1.12785e-48	0.267352	0.995	0.988	2.28604e-44	5	RPL39	cones: G1 phase
600	2.80584e-20	0.26697	0.892	0.761	5.68716e-16	5	ARGLU1	cones: G1 phase
601	1.2286e-51	0.266585	0.984	0.977	2.49025e-47	5	RPS29	cones: G1 phase
602	1.41238e-25	0.265098	0.956	0.888	2.86275e-21	5	PKM	cones: G1 phase
603	3.317e-29	0.263511	0.889	0.769	6.72323e-25	5	C6orf48	cones: G1 phase
604	1.24604e-17	0.263365	0.874	0.773	2.52559e-13	5	CACYBP	cones: G1 phase
605	1.5053e-33	0.262613	0.984	0.971	3.05108e-29	5	RPSA	cones: G1 phase
606	4.65505e-12	0.261293	0.758	0.653	9.43533e-08	5	TBCC	cones: G1 phase
607	3.61407e-23	0.26005	0.97	0.92	7.32535e-19	5	EEF2	cones: G1 phase
608	2.11026e-48	0.259327	0.997	0.996	4.2773e-44	5	RPL13	cones: G1 phase
609	5.82911e-48	0.257407	0.997	0.994	1.1815e-43	5	RPS24	cones: G1 phase
610	1.42211e-31	0.257257	0.984	0.967	2.88248e-27	5	RPL7	cones: G1 phase
611	4.45199e-22	0.256365	0.523	0.381	9.02374e-18	5	KHDC4	cones: G1 phase
612	2.92748e-46	0.255416	0.348	0.147	5.93371e-42	5	P4HA1	cones: G1 phase
613	3.67516e-45	0.2539	0.994	0.993	7.44918e-41	5	RPS3	cones: G1 phase
614	2.57603e-07	0.252963	0.448	0.354	0.00522136	5	STMN2	cones: G1 phase
615	2.12762e-26	0.2524	0.927	0.834	4.31248e-22	5	RPL36A	cones: G1 phase
616	3.5471e-29	0.250892	0.914	0.821	7.18963e-25	5	RPS4Y1	cones: G1 phase
617	1.09431e-42	0.250585	0.998	0.991	2.21806e-38	5	RPL37	cones: G1 phase
618	1.40344e-50	0.250224	0.992	0.993	2.84464e-46	5	RPS15	cones: G1 phase
619	2.05689e-158	0.949729	0.933	0.716	4.16911e-154	6	GUCA1A	cones: G1 phase
620	3.88511e-190	0.830599	0.997	0.815	7.87473e-186	6	UNC119	cones: G1 phase
621	6.18339e-138	0.799759	0.975	0.879	1.25331e-133	6	PDE6H	cones: G1 phase
622	9.65613e-125	0.798818	0.863	0.548	1.9572e-120	6	RTBDN	cones: G1 phase
623	8.01854e-38	0.795867	0.721	0.485	1.62528e-33	6	NRL	cones: G1 phase
624	7.97576e-202	0.769934	1	0.903	1.61661e-197	6	GNB3	cones: G1 phase
625	7.17148e-175	0.73766	0.987	0.695	1.45359e-170	6	PLEKHB1	cones: G1 phase
626	3.76973e-233	0.709278	1	0.931	7.64086e-229	6	RCVRN	cones: G1 phase
627	1.60979e-133	0.690958	0.919	0.549	3.26288e-129	6	GNGT2	cones: G1 phase
628	2.46169e-155	0.674637	1	0.929	4.9896e-151	6	GUK1	cones: G1 phase
629	1.13384e-69	0.659013	0.909	0.753	2.29818e-65	6	ARR3	cones: G1 phase
630	5.7019e-127	0.656545	0.944	0.606	1.15572e-122	6	LBH	cones: G1 phase
631	2.37013e-135	0.653096	0.957	0.612	4.80402e-131	6	2004-09-01	cones: G1 phase
632	1.07122e-51	0.650605	0.775	0.513	2.17125e-47	6	RRAD	cones: G1 phase
633	1.05676e-117	0.638234	0.957	0.722	2.14195e-113	6	MPP4	cones: G1 phase
634	2.28923e-152	0.637458	0.981	0.619	4.64005e-148	6	ATP1B2	cones: G1 phase
635	8.31825e-101	0.617191	0.884	0.742	1.68603e-96	6	PDC	cones: G1 phase
636	7.87027e-167	0.60978	0.998	0.89	1.59522e-162	6	AIPL1	cones: G1 phase
637	1.37269e-118	0.608299	0.865	0.489	2.7823e-114	6	RS1	cones: G1 phase
638	7.39649e-129	0.583432	0.994	0.777	1.4992e-124	6	PPA1	cones: G1 phase
639	8.6659e-200	0.582652	0.591	0.137	1.75649e-195	6	CNGB3	cones: G1 phase
640	4.548e-121	0.564468	0.992	0.771	9.21834e-117	6	KCNV2	cones: G1 phase
641	5.31747e-105	0.555857	0.785	0.392	1.0778e-100	6	RP1	cones: G1 phase
642	2.38275e-122	0.5552	0.997	0.772	4.82959e-118	6	LAPTM4B	cones: G1 phase
643	1.74749e-95	0.545425	0.939	0.644	3.54199e-91	6	ARL6IP5	cones: G1 phase
644	3.51444e-186	0.5386	0.361	0.049	7.12342e-182	6	IMPG1	cones: G1 phase
645	1.40515e-116	0.532614	0.917	0.547	2.8481e-112	6	RAX2	cones: G1 phase
646	1.19423e-131	0.531134	1	0.76	2.42059e-127	6	TULP1	cones: G1 phase
647	5.03715e-71	0.528188	0.417	0.149	1.02098e-66	6	ROM1	cones: G1 phase
648	2.80212e-122	0.528087	0.997	0.817	5.67962e-118	6	FAM57B	cones: G1 phase
649	8.14967e-96	0.509346	0.943	0.647	1.65186e-91	6	CPLX4	cones: G1 phase
650	1.4758e-147	0.509186	1	0.957	2.9913e-143	6	CKB	cones: G1 phase
651	7.22165e-107	0.50882	0.975	0.734	1.46376e-102	6	NME1	cones: G1 phase
652	1.65861e-134	0.507904	0.608	0.199	3.36184e-130	6	GUCA1B	cones: G1 phase
653	4.91892e-158	0.504496	0.693	0.233	9.97015e-154	6	PLA2G5	cones: G1 phase
654	3.29943e-75	0.501994	0.838	0.56	6.68762e-71	6	GUCA1C	cones: G1 phase
655	1.68658e-92	0.499532	0.997	0.817	3.41853e-88	6	ENO2	cones: G1 phase
656	3.83575e-102	0.498452	0.99	0.742	7.77469e-98	6	RBP3	cones: G1 phase
657	1.49565e-103	0.478965	0.998	0.847	3.03154e-99	6	PRDX1	cones: G1 phase
658	2.55175e-78	0.474281	0.952	0.739	5.17214e-74	6	UGCG	cones: G1 phase
659	5.27345e-121	0.473668	0.4	0.095	1.06888e-116	6	PDE6G	cones: G1 phase
660	9.71709e-83	0.462673	0.927	0.618	1.96956e-78	6	LINC00599	cones: G1 phase
661	2.11918e-86	0.456352	0.979	0.718	4.29536e-82	6	IMPG2	cones: G1 phase
662	1.29956e-89	0.454543	0.83	0.487	2.63408e-85	6	PRCD	cones: G1 phase
663	4.19624e-96	0.454443	0.928	0.604	8.50536e-92	6	CHCHD10	cones: G1 phase
664	2.08988e-104	0.453303	1	0.916	4.23597e-100	6	MAP1B	cones: G1 phase
665	6.16889e-116	0.448721	0.906	0.522	1.25037e-111	6	SLC17A7	cones: G1 phase
666	3.20185e-56	0.446593	0.92	0.743	6.48983e-52	6	CA2	cones: G1 phase
667	1.91509e-147	0.440737	0.723	0.261	3.8817e-143	6	UBAP1L	cones: G1 phase
668	3.12464e-83	0.433408	0.715	0.355	6.33334e-79	6	SPON2	cones: G1 phase
669	7.07627e-67	0.427939	0.938	0.708	1.43429e-62	6	RAX	cones: G1 phase
670	5.20045e-110	0.426674	0.854	0.451	1.05408e-105	6	CABP2	cones: G1 phase
671	8.03891e-71	0.425265	0.994	0.842	1.62941e-66	6	NDUFA4	cones: G1 phase
672	9.94947e-41	0.424257	0.982	0.897	2.01666e-36	6	HSPA1A	cones: G1 phase
673	3.54504e-83	0.42237	0.893	0.562	7.18544e-79	6	CHRNA3	cones: G1 phase
674	1.75426e-108	0.416886	0.406	0.108	3.55571e-104	6	AC023905.1	cones: G1 phase
675	5.35671e-73	0.41483	1	0.884	1.08575e-68	6	PKM	cones: G1 phase
676	2.50411e-80	0.414293	0.981	0.75	5.07557e-76	6	ITM2C	cones: G1 phase
677	1.31296e-103	0.412947	0.998	0.855	2.66124e-99	6	PCBP4	cones: G1 phase
678	1.55831e-48	0.408879	0.498	0.243	3.15854e-44	6	CRABP2	cones: G1 phase
679	3.69535e-95	0.407482	0.752	0.381	7.4901e-91	6	IMPDH1	cones: G1 phase
680	6.27996e-67	0.403408	0.957	0.748	1.27289e-62	6	SYT1	cones: G1 phase
681	1.61485e-83	0.396348	0.984	0.733	3.27313e-79	6	SYP	cones: G1 phase
682	8.09004e-78	0.392928	0.898	0.582	1.63977e-73	6	CADM2	cones: G1 phase
683	6.35128e-92	0.387868	0.737	0.375	1.28734e-87	6	NXNL1	cones: G1 phase
684	2.94889e-61	0.387657	0.825	0.538	5.97711e-57	6	TPBG	cones: G1 phase
685	3.93815e-76	0.387362	0.866	0.534	7.98223e-72	6	TPD52	cones: G1 phase
686	1.52206e-90	0.383909	0.833	0.476	3.08506e-86	6	VOPP1	cones: G1 phase
687	9.60189e-74	0.382657	0.947	0.685	1.94621e-69	6	STX3	cones: G1 phase
688	1.02295e-76	0.380854	0.86	0.526	2.07342e-72	6	PPP2R2B	cones: G1 phase
689	3.43094e-72	0.380701	0.954	0.678	6.95416e-68	6	MOAP1	cones: G1 phase
690	2.11331e-83	0.380085	0.938	0.625	4.28347e-79	6	SEZ6L2	cones: G1 phase
691	2.66563e-95	0.377412	0.632	0.267	5.40296e-91	6	SLC24A5	cones: G1 phase
692	3.49193e-83	0.374854	0.863	0.519	7.07779e-79	6	LRRC24	cones: G1 phase
693	4.79169e-83	0.374487	0.86	0.509	9.71228e-79	6	RD3	cones: G1 phase
694	4.16271e-17	0.369994	0.334	0.194	8.4374e-13	6	HSPA6	cones: G1 phase
695	1.12875e-80	0.366799	0.699	0.347	2.28786e-76	6	C16orf74	cones: G1 phase
696	2.38474e-76	0.36621	0.639	0.302	4.83363e-72	6	VTN	cones: G1 phase
697	3.78152e-75	0.361268	0.748	0.404	7.66477e-71	6	NANOS1	cones: G1 phase
698	2.80592e-75	0.359867	0.744	0.401	5.68731e-71	6	ELOVL4	cones: G1 phase
699	2.56968e-61	0.357554	0.995	0.823	5.20848e-57	6	SCG3	cones: G1 phase
700	4.9079e-79	0.356565	0.979	0.741	9.94782e-75	6	ATP1A3	cones: G1 phase
701	1.01636e-66	0.355802	0.986	0.784	2.06006e-62	6	VAMP2	cones: G1 phase
702	3.14679e-62	0.354931	0.933	0.66	6.37824e-58	6	MAP1LC3B	cones: G1 phase
703	5.33835e-67	0.353728	0.914	0.605	1.08203e-62	6	MPPED2	cones: G1 phase
704	3.1681e-56	0.351888	0.987	0.792	6.42143e-52	6	DST	cones: G1 phase
705	7.13323e-86	0.351797	0.876	0.498	1.44583e-81	6	MATK	cones: G1 phase
706	1.06256e-62	0.350529	0.893	0.598	2.15371e-58	6	PEX5L	cones: G1 phase
707	1.67783e-78	0.347895	0.826	0.481	3.4008e-74	6	MXRA7	cones: G1 phase
708	2.62314e-61	0.347074	0.99	0.831	5.31685e-57	6	MAP2	cones: G1 phase
709	1.54308e-95	0.346923	0.658	0.285	3.12767e-91	6	PDE6B	cones: G1 phase
710	1.04199e-63	0.346837	0.928	0.66	2.11201e-59	6	ANKRD33B	cones: G1 phase
711	1.756e-64	0.345693	0.963	0.72	3.55924e-60	6	SLC38A5	cones: G1 phase
712	2.35185e-110	0.344847	0.583	0.206	4.76696e-106	6	KCNH6	cones: G1 phase
713	1.27292e-83	0.343208	0.855	0.494	2.58008e-79	6	SLC1A7	cones: G1 phase
714	5.43619e-88	0.339763	0.699	0.328	1.10186e-83	6	GNAT2	cones: G1 phase
715	7.06556e-64	0.339148	0.788	0.474	1.43212e-59	6	C1QTNF4	cones: G1 phase
716	6.12515e-65	0.33755	0.838	0.51	1.24151e-60	6	NTM	cones: G1 phase
717	3.3746e-70	0.336882	0.928	0.62	6.83998e-66	6	PROM1	cones: G1 phase
718	2.05326e-61	0.335136	0.936	0.662	4.16176e-57	6	PAQR4	cones: G1 phase
719	9.02264e-68	0.334612	0.927	0.621	1.8288e-63	6	ABHD14A	cones: G1 phase
720	8.90277e-79	0.334591	0.997	0.85	1.8045e-74	6	ATP5F1A	cones: G1 phase
721	1.03412e-61	0.327795	0.984	0.742	2.09607e-57	6	FSTL5	cones: G1 phase
722	2.34123e-64	0.325252	0.896	0.577	4.74544e-60	6	LHX3	cones: G1 phase
723	1.16675e-66	0.325129	0.879	0.578	2.36488e-62	6	COX14	cones: G1 phase
724	5.30514e-72	0.324168	0.927	0.602	1.0753e-67	6	MAK	cones: G1 phase
725	5.29007e-54	0.319585	0.997	0.885	1.07224e-49	6	AKAP9	cones: G1 phase
726	3.25619e-44	0.318737	0.796	0.552	6.59997e-40	6	THY1	cones: G1 phase
727	6.5596e-68	0.318004	0.994	0.873	1.32957e-63	6	TMA7	cones: G1 phase
728	4.19582e-48	0.317103	0.984	0.806	8.5045e-44	6	OLFM1	cones: G1 phase
729	1.0858e-68	0.316291	0.85	0.544	2.2008e-64	6	MAP6	cones: G1 phase
730	1.49302e-53	0.31617	0.834	0.545	3.0262e-49	6	FJX1	cones: G1 phase
731	4.1282e-55	0.313434	0.978	0.734	8.36744e-51	6	TSPAN3	cones: G1 phase
732	2.37611e-57	0.313065	0.992	0.771	4.81614e-53	6	TERF2IP	cones: G1 phase
733	3.71927e-67	0.310512	0.885	0.577	7.53858e-63	6	LYPLA1	cones: G1 phase
734	2.84297e-57	0.30928	0.943	0.669	5.76241e-53	6	ZNF385A	cones: G1 phase
735	7.52913e-53	0.308697	0.989	0.842	1.52608e-48	6	COTL1	cones: G1 phase
736	4.33861e-97	0.30838	0.314	0.07	8.79393e-93	6	RDH12	cones: G1 phase
737	1.64032e-61	0.308232	0.583	0.281	3.32477e-57	6	CNGB1	cones: G1 phase
738	2.57629e-67	0.305082	0.86	0.525	5.22188e-63	6	FAM107A	cones: G1 phase
739	1.0581e-52	0.305019	0.941	0.693	2.14466e-48	6	AGAP1	cones: G1 phase
740	3.65953e-68	0.30189	0.866	0.561	7.4175e-64	6	LPCAT1	cones: G1 phase
741	2.90723e-57	0.301774	0.927	0.657	5.89267e-53	6	NR2F6	cones: G1 phase
742	4.12934e-61	0.30083	0.841	0.516	8.36976e-57	6	LMOD1	cones: G1 phase
743	1.7238e-52	0.300155	0.947	0.704	3.49396e-48	6	MAP4	cones: G1 phase
744	1.81153e-161	0.298396	0.373	0.061	3.6718e-157	6	SAMD7	cones: G1 phase
745	2.42194e-47	0.296567	0.978	0.764	4.90903e-43	6	SIX6	cones: G1 phase
746	4.49214e-81	0.294935	0.572	0.237	9.10512e-77	6	CACNA1A	cones: G1 phase
747	2.97017e-50	0.294085	0.939	0.694	6.02024e-46	6	KIF2A	cones: G1 phase
748	5.76716e-38	0.293484	0.976	0.777	1.16894e-33	6	PBX1	cones: G1 phase
749	4.83835e-71	0.292901	0.71	0.373	9.80685e-67	6	P3H3	cones: G1 phase
750	3.29042e-71	0.292803	0.747	0.409	6.66935e-67	6	PCMTD2	cones: G1 phase
751	1.0458e-51	0.291476	0.968	0.751	2.11973e-47	6	NHP2	cones: G1 phase
752	1.21509e-54	0.290771	0.643	0.356	2.46287e-50	6	RPGR	cones: G1 phase
753	3.58265e-62	0.289218	0.997	0.921	7.26166e-58	6	GSTP1	cones: G1 phase
754	4.93047e-56	0.288833	0.925	0.636	9.99358e-52	6	ALKBH7	cones: G1 phase
755	1.49478e-62	0.288247	0.72	0.403	3.02976e-58	6	INHBB	cones: G1 phase
756	2.79291e-57	0.287371	0.809	0.503	5.66095e-53	6	IFI27L2	cones: G1 phase
757	7.69401e-46	0.286359	0.959	0.739	1.5595e-41	6	NDUFV2	cones: G1 phase
758	2.29329e-75	0.28626	0.619	0.276	4.64827e-71	6	PRPH2	cones: G1 phase
759	4.86012e-56	0.28526	0.914	0.636	9.85097e-52	6	IFT22	cones: G1 phase
760	3.4893e-65	0.284991	0.691	0.373	7.07246e-61	6	NPTX1	cones: G1 phase
761	6.23108e-59	0.284737	0.919	0.613	1.26298e-54	6	UQCR11	cones: G1 phase
762	8.48426e-49	0.282228	0.944	0.746	1.71967e-44	6	HSPA1B	cones: G1 phase
763	1.29088e-64	0.282216	0.726	0.4	2.61648e-60	6	TRAC	cones: G1 phase
764	2.18424e-85	0.281702	0.492	0.174	4.42724e-81	6	LGALSL	cones: G1 phase
765	2.78636e-52	0.280428	0.975	0.782	5.64767e-48	6	COX5B	cones: G1 phase
766	3.26391e-76	0.279974	0.693	0.34	6.61563e-72	6	REEP2	cones: G1 phase
767	1.48667e-72	0.279852	0.72	0.368	3.01333e-68	6	PTP4A3	cones: G1 phase
768	1.90825e-48	0.278167	0.928	0.681	3.86782e-44	6	COX17	cones: G1 phase
769	1.8126e-44	0.277585	0.723	0.456	3.67397e-40	6	FZD3	cones: G1 phase
770	5.37416e-44	0.277015	0.971	0.761	1.08929e-39	6	RXRG	cones: G1 phase
771	5.65157e-35	0.276192	0.973	0.788	1.14552e-30	6	SELENOW	cones: G1 phase
772	5.18497e-60	0.275477	0.758	0.439	1.05094e-55	6	KCNB1	cones: G1 phase
773	1.07655e-52	0.275383	0.938	0.671	2.18205e-48	6	ATP5MC1	cones: G1 phase
774	2.18858e-64	0.273265	0.873	0.564	4.43604e-60	6	GRINA	cones: G1 phase
775	4.01667e-64	0.272946	0.884	0.55	8.14139e-60	6	CLCN3	cones: G1 phase
776	1.52168e-58	0.2728	0.916	0.645	3.0843e-54	6	NDFIP1	cones: G1 phase
777	4.70563e-68	0.272234	0.688	0.362	9.53784e-64	6	KDM5B	cones: G1 phase
778	1.811e-51	0.271779	0.987	0.778	3.67072e-47	6	BSG	cones: G1 phase
779	7.71462e-55	0.271159	0.654	0.353	1.56368e-50	6	MYLK	cones: G1 phase
780	1.7766e-66	0.270975	0.659	0.339	3.601e-62	6	NEIL2	cones: G1 phase
781	2.00768e-44	0.269535	0.994	0.834	4.06937e-40	6	SEC62	cones: G1 phase
782	1.45211e-52	0.269388	0.957	0.721	2.94329e-48	6	NDUFA1	cones: G1 phase
783	3.3959e-43	0.268434	0.561	0.297	6.88315e-39	6	MYL4	cones: G1 phase
784	8.69691e-65	0.266495	0.747	0.418	1.76278e-60	6	CDK5R2	cones: G1 phase
785	1.22622e-66	0.266434	0.666	0.343	2.48543e-62	6	GDF11	cones: G1 phase
786	3.94251e-51	0.266312	0.955	0.693	7.99107e-47	6	C1QBP	cones: G1 phase
787	1.75876e-75	0.265852	0.645	0.304	3.56484e-71	6	SLC2A11	cones: G1 phase
788	1.69202e-67	0.265731	0.707	0.384	3.42956e-63	6	PDE6C	cones: G1 phase
789	9.30426e-39	0.26529	0.987	0.777	1.88588e-34	6	ATP2B1	cones: G1 phase
790	1.20898e-49	0.26456	0.766	0.474	2.45048e-45	6	DOCK8	cones: G1 phase
791	5.32201e-47	0.262037	0.93	0.665	1.07872e-42	6	CNTNAP2	cones: G1 phase
792	5.71391e-49	0.261747	0.978	0.774	1.15815e-44	6	PRMT1	cones: G1 phase
793	3.57839e-55	0.261089	0.79	0.491	7.25303e-51	6	CC2D2A	cones: G1 phase
794	8.09812e-54	0.259528	0.925	0.655	1.64141e-49	6	SMDT1	cones: G1 phase
795	2.73164e-54	0.259255	0.74	0.432	5.53675e-50	6	ARMC9	cones: G1 phase
796	9.28472e-56	0.258623	0.417	0.171	1.88192e-51	6	AC055733.2	cones: G1 phase
797	1.1552e-52	0.255913	0.791	0.476	2.34148e-48	6	YPEL5	cones: G1 phase
798	3.75944e-22	0.254718	0.989	0.873	7.62001e-18	6	GADD45G	cones: G1 phase
799	5.33645e-56	0.254516	0.771	0.47	1.08164e-51	6	CDHR1	cones: G1 phase
800	1.26763e-55	0.254307	0.629	0.328	2.56936e-51	6	NCKAP5	cones: G1 phase
801	2.10719e-53	0.254157	0.734	0.429	4.27106e-49	6	CAMK1D	cones: G1 phase
802	2.55416e-41	0.252811	0.944	0.7	5.17702e-37	6	ZNF326	cones: G1 phase
803	5.64065e-63	0.252037	0.725	0.412	1.1433e-58	6	SRRM3	cones: G1 phase
804	4.18732e-115	0.251117	0.379	0.086	8.48727e-111	6	KREMEN2	cones: G1 phase
805	3.85504e-61	0.251002	0.53	0.248	7.81378e-57	6	RAB3A	cones: G1 phase
806	1.10104e-59	0.250202	0.615	0.311	2.2317e-55	6	GABARAPL1	cones: G1 phase
807	4.3422e-119	0.944816	0.63	0.168	8.8012e-115	7	PPP1R27	cones: S phase
808	7.89715e-118	0.745339	0.985	0.531	1.60067e-113	7	CCNE2	cones: S phase
809	1.71142e-130	0.682515	0.913	0.35	3.46887e-126	7	C1QL1	cones: S phase
810	2.15309e-79	0.648566	0.883	0.466	4.36409e-75	7	NEAT1	cones: S phase
811	9.43788e-97	0.629764	0.965	0.545	1.91296e-92	7	PMAIP1	cones: S phase
812	3.36651e-89	0.624885	0.994	0.619	6.82357e-85	7	PCLAF	cones: S phase
813	2.22543e-84	0.615093	0.845	0.391	4.51073e-80	7	SLFN13	cones: S phase
814	6.52087e-94	0.609984	0.985	0.537	1.32172e-89	7	DHFR	cones: S phase
815	1.02609e-87	0.591943	0.997	0.72	2.07978e-83	7	BTG3	cones: S phase
816	1.61775e-82	0.58226	0.991	0.656	3.27901e-78	7	CLSPN	cones: S phase
817	1.26688e-86	0.568391	0.98	0.581	2.56783e-82	7	CENPU	cones: S phase
818	2.17164e-90	0.56765	0.98	0.584	4.40169e-86	7	CARHSP1	cones: S phase
819	9.78989e-140	0.542567	0.717	0.185	1.98431e-135	7	SYT10	cones: S phase
820	1.3326e-78	0.540957	0.953	0.515	2.70105e-74	7	FAM111B	cones: S phase
821	4.1067e-78	0.538175	0.965	0.513	8.32387e-74	7	RRM2	cones: S phase
822	8.1999e-97	0.531063	0.939	0.418	1.66204e-92	7	C21orf58	cones: S phase
823	3.17593e-72	0.528163	0.994	0.714	6.43729e-68	7	TMEM97	cones: S phase
824	2.59811e-81	0.526844	0.983	0.598	5.26612e-77	7	HSPB11	cones: S phase
825	8.44583e-129	0.522267	0.81	0.256	1.71189e-124	7	ASF1B	cones: S phase
826	8.03344e-70	0.521564	0.985	0.707	1.6283e-65	7	USP1	cones: S phase
827	8.18525e-83	0.521048	0.953	0.489	1.65907e-78	7	PHGDH	cones: S phase
828	2.09735e-89	0.518739	1	0.848	4.25111e-85	7	H2AFY	cones: S phase
829	7.53205e-112	0.518476	0.793	0.278	1.52667e-107	7	CCNE1	cones: S phase
830	5.49813e-76	0.513355	0.95	0.566	1.11442e-71	7	SLBP	cones: S phase
831	7.44094e-75	0.501914	0.95	0.531	1.5082e-70	7	GGH	cones: S phase
832	6.0369e-95	0.498478	0.907	0.41	1.22362e-90	7	TCF19	cones: S phase
833	4.58569e-97	0.494913	0.723	0.247	9.29473e-93	7	RBP7	cones: S phase
834	3.3964e-68	0.490539	0.991	0.757	6.88417e-64	7	PRKDC	cones: S phase
835	1.40912e-91	0.488299	0.831	0.355	2.85615e-87	7	NETO2	cones: S phase
836	1.69417e-60	0.487702	0.781	0.365	3.43392e-56	7	ID3	cones: S phase
837	3.05923e-73	0.485126	0.924	0.517	6.20075e-69	7	PRTFDC1	cones: S phase
838	4.86664e-120	0.484316	0.711	0.206	9.8642e-116	7	SHD	cones: S phase
839	6.87372e-57	0.481409	0.991	0.72	1.39324e-52	7	PEG10	cones: S phase
840	5.90773e-73	0.471104	0.883	0.462	1.19744e-68	7	CLGN	cones: S phase
841	9.33477e-84	0.468088	0.895	0.418	1.89206e-79	7	AKAP12	cones: S phase
842	5.8815e-66	0.465278	0.895	0.5	1.19212e-61	7	CEP78	cones: S phase
843	1.66218e-121	0.465232	0.711	0.198	3.36907e-117	7	LPL	cones: S phase
844	1.32086e-98	0.458651	0.84	0.334	2.67726e-94	7	CDC6	cones: S phase
845	2.22849e-114	0.458365	0.665	0.183	4.51693e-110	7	SHISA8	cones: S phase
846	5.54858e-57	0.458082	1	0.747	1.12464e-52	7	TYMS	cones: S phase
847	7.06114e-90	0.457979	0.848	0.362	1.43122e-85	7	DTL	cones: S phase
848	2.06997e-70	0.45772	0.88	0.442	4.19563e-66	7	AC006450.3	cones: S phase
849	5.45864e-131	0.455922	0.49	0.087	1.10641e-126	7	STMN4	cones: S phase
850	2.17301e-61	0.455557	0.974	0.611	4.40447e-57	7	CDT1	cones: S phase
851	5.83331e-63	0.449946	0.983	0.681	1.18235e-58	7	FADS1	cones: S phase
852	6.9398e-62	0.445025	0.977	0.666	1.40663e-57	7	RDX	cones: S phase
853	9.6173e-72	0.443224	0.921	0.474	1.94933e-67	7	BARD1	cones: S phase
854	6.17336e-69	0.443127	0.933	0.484	1.25128e-64	7	FBXO5	cones: S phase
855	3.65554e-51	0.438308	0.997	0.725	7.40942e-47	7	SYNE2	cones: S phase
856	2.27016e-85	0.435145	0.802	0.314	4.60139e-81	7	MYBL2	cones: S phase
857	1.2161e-92	0.431627	0.778	0.302	2.46492e-88	7	TIFA	cones: S phase
858	1.10959e-60	0.424666	0.956	0.601	2.24902e-56	7	SLC20A1	cones: S phase
859	1.46249e-59	0.423135	0.997	0.811	2.96432e-55	7	ANP32B	cones: S phase
860	1.95502e-56	0.419381	0.994	0.783	3.96262e-52	7	PCNA	cones: S phase
861	1.19902e-88	0.416107	0.784	0.314	2.4303e-84	7	DPF1	cones: S phase
862	5.71e-60	0.413907	0.95	0.602	1.15736e-55	7	TCEAL2	cones: S phase
863	2.45618e-51	0.413475	0.994	0.761	4.97843e-47	7	DUT	cones: S phase
864	7.33511e-69	0.412156	0.907	0.481	1.48675e-64	7	REC8	cones: S phase
865	1.88633e-53	0.410506	0.933	0.577	3.82341e-49	7	N4BP2	cones: S phase
866	1.59483e-56	0.406046	0.953	0.612	3.23255e-52	7	DNAJC9	cones: S phase
867	5.79495e-47	0.402309	0.977	0.674	1.17458e-42	7	SUPT16H	cones: S phase
868	1.54339e-54	0.402132	0.997	0.823	3.1283e-50	7	NASP	cones: S phase
869	2.11325e-49	0.401732	0.956	0.658	4.28335e-45	7	TMEM106C	cones: S phase
870	2.40356e-54	0.399161	0.948	0.615	4.87178e-50	7	FEN1	cones: S phase
871	2.65684e-54	0.395076	0.367	0.102	5.38515e-50	7	TCEA3	cones: S phase
872	9.11482e-54	0.391081	0.953	0.614	1.84748e-49	7	RRM1	cones: S phase
873	1.15251e-43	0.389353	0.985	0.693	2.33602e-39	7	HELLS	cones: S phase
874	3.94979e-86	0.389274	0.691	0.238	8.00582e-82	7	ELAVL2	cones: S phase
875	3.49051e-61	0.388818	0.933	0.528	7.07492e-57	7	NLRP1	cones: S phase
876	2.70564e-51	0.386667	0.843	0.46	5.48406e-47	7	LUZP1	cones: S phase
877	5.17876e-64	0.386147	0.875	0.448	1.04968e-59	7	PSMC3IP	cones: S phase
878	1.17256e-50	0.38587	0.968	0.639	2.37665e-46	7	IDH2	cones: S phase
879	1.94142e-51	0.384072	0.886	0.537	3.93507e-47	7	TCEAL7	cones: S phase
880	2.54187e-51	0.383722	0.945	0.605	5.15212e-47	7	VKORC1	cones: S phase
881	1.08526e-46	0.382064	0.991	0.715	2.19972e-42	7	KPNB1	cones: S phase
882	1.72942e-76	0.381329	0.787	0.32	3.50537e-72	7	TK1	cones: S phase
883	1.72657e-60	0.380154	0.843	0.403	3.49958e-56	7	MNS1	cones: S phase
884	3.25158e-46	0.379114	0.883	0.557	6.59063e-42	7	KLF10	cones: S phase
885	6.874e-57	0.378724	0.898	0.516	1.39329e-52	7	SPATA33	cones: S phase
886	1.35316e-72	0.378525	0.84	0.399	2.74271e-68	7	OXCT1	cones: S phase
887	1.09661e-77	0.377579	0.752	0.292	2.22271e-73	7	SP5	cones: S phase
888	5.00784e-45	0.377225	0.974	0.71	1.01504e-40	7	NUCB2	cones: S phase
889	6.43302e-42	0.373247	0.98	0.647	1.30391e-37	7	GMNN	cones: S phase
890	1.04726e-57	0.370499	0.921	0.53	2.12268e-53	7	SAC3D1	cones: S phase
891	7.85355e-45	0.369455	0.985	0.766	1.59184e-40	7	DDT	cones: S phase
892	4.07017e-44	0.369267	0.913	0.571	8.24983e-40	7	GADD45A	cones: S phase
893	4.81426e-46	0.367358	0.991	0.773	9.75802e-42	7	HNRNPF	cones: S phase
894	1.62092e-66	0.366326	0.784	0.373	3.28545e-62	7	C12orf75	cones: S phase
895	4.76095e-105	0.365754	0.706	0.213	9.64996e-101	7	CXCR4	cones: S phase
896	2.02513e-43	0.365463	0.991	0.8	4.10473e-39	7	SRRM1	cones: S phase
897	3.10627e-48	0.365296	0.994	0.706	6.2961e-44	7	NUSAP1	cones: S phase
898	8.26533e-47	0.364905	0.991	0.706	1.6753e-42	7	YWHAH	cones: S phase
899	4.41156e-66	0.362765	0.796	0.375	8.94179e-62	7	ZNF620	cones: S phase
900	2.36429e-40	0.362297	1	0.824	4.79217e-36	7	ATP1B1	cones: S phase
901	1.65421e-40	0.359779	0.971	0.71	3.35292e-36	7	PPM1G	cones: S phase
902	1.00491e-55	0.358792	0.889	0.491	2.03686e-51	7	LIG1	cones: S phase
903	7.52972e-45	0.356906	0.886	0.533	1.5262e-40	7	CAMK2N1	cones: S phase
904	4.70321e-55	0.354172	0.854	0.483	9.53294e-51	7	GMPS	cones: S phase
905	2.89076e-46	0.353407	0.915	0.581	5.85928e-42	7	MTHFD2	cones: S phase
906	3.60598e-50	0.352247	0.883	0.509	7.30897e-46	7	CENPH	cones: S phase
907	3.90203e-81	0.351481	0.609	0.192	7.90903e-77	7	RIPPLY3	cones: S phase
908	1.51638e-50	0.348624	0.872	0.503	3.07355e-46	7	TUBG1	cones: S phase
909	3.11111e-39	0.348002	0.991	0.736	6.3059e-35	7	TMPO	cones: S phase
910	4.76696e-82	0.34761	0.743	0.282	9.66214e-78	7	IMPA2	cones: S phase
911	1.73507e-63	0.3457	0.761	0.344	3.51681e-59	7	SLC1A4	cones: S phase
912	2.18468e-80	0.344711	0.738	0.287	4.42813e-76	7	COCH	cones: S phase
913	6.61208e-57	0.344668	0.755	0.36	1.3402e-52	7	MCUB	cones: S phase
914	2.44036e-60	0.342794	0.784	0.372	4.94637e-56	7	BRI3BP	cones: S phase
915	6.64197e-37	0.341455	0.997	0.743	1.34626e-32	7	PCM1	cones: S phase
916	3.85875e-40	0.340703	0.977	0.745	7.8213e-36	7	HNRNPAB	cones: S phase
917	5.42452e-49	0.339473	0.997	0.868	1.0995e-44	7	NAP1L1	cones: S phase
918	1.02327e-41	0.338752	1	0.838	2.07408e-37	7	FUS	cones: S phase
919	7.86555e-53	0.337296	0.778	0.393	1.59427e-48	7	C12orf65	cones: S phase
920	3.12863e-50	0.336853	0.761	0.373	6.34142e-46	7	BRCA2	cones: S phase
921	5.77543e-71	0.336074	0.796	0.347	1.17062e-66	7	ATF3	cones: S phase
922	3.21814e-54	0.335303	0.843	0.441	6.52284e-50	7	MAD2L2	cones: S phase
923	3.60869e-60	0.333789	0.831	0.409	7.31445e-56	7	DONSON	cones: S phase
924	9.52589e-50	0.332666	0.895	0.518	1.9308e-45	7	CCP110	cones: S phase
925	8.0215e-45	0.33139	0.971	0.663	1.62588e-40	7	KLHL23	cones: S phase
926	7.96203e-33	0.330212	0.965	0.689	1.61382e-28	7	NNAT	cones: S phase
927	1.31469e-42	0.329362	0.901	0.564	2.66475e-38	7	DCK	cones: S phase
928	4.18724e-40	0.329166	0.985	0.749	8.48712e-36	7	PA2G4	cones: S phase
929	2.28417e-43	0.328932	0.997	0.802	4.62979e-39	7	CALM1	cones: S phase
930	1.93822e-47	0.32864	0.997	0.956	3.92859e-43	7	EEF1B2	cones: S phase
931	5.39611e-54	0.328524	0.837	0.444	1.09374e-49	7	CTNNAL1	cones: S phase
932	5.07005e-47	0.328407	0.913	0.567	1.02765e-42	7	RFC4	cones: S phase
933	3.18182e-34	0.32817	0.971	0.713	6.44923e-30	7	TMX4	cones: S phase
934	5.71816e-40	0.327615	0.892	0.555	1.15901e-35	7	ANKRD26	cones: S phase
935	5.75882e-40	0.327348	0.802	0.468	1.16725e-35	7	MT3	cones: S phase
936	3.74485e-53	0.326093	0.854	0.473	7.59044e-49	7	ACAT2	cones: S phase
937	5.43841e-82	0.326007	0.636	0.204	1.10231e-77	7	E2F7	cones: S phase
938	7.19641e-45	0.325411	0.886	0.544	1.45864e-40	7	HAUS1	cones: S phase
939	1.65757e-46	0.323835	0.886	0.512	3.35974e-42	7	MIS18BP1	cones: S phase
940	1.99881e-43	0.320445	0.913	0.558	4.05139e-39	7	CRNDE	cones: S phase
941	1.39763e-46	0.320329	0.915	0.56	2.83286e-42	7	SMCHD1	cones: S phase
942	9.61349e-103	0.319464	0.507	0.114	1.94856e-98	7	CAMK2N2	cones: S phase
943	4.33219e-41	0.317077	0.948	0.657	8.78092e-37	7	HES4	cones: S phase
944	8.56176e-46	0.316823	0.927	0.548	1.73538e-41	7	ATAD2	cones: S phase
945	3.60734e-38	0.315348	1	0.845	7.31172e-34	7	PSIP1	cones: S phase
946	5.69491e-47	0.315043	0.799	0.427	1.1543e-42	7	JADE1	cones: S phase
947	5.23585e-37	0.314695	0.945	0.629	1.06125e-32	7	RIF1	cones: S phase
948	2.18019e-39	0.314364	0.913	0.599	4.41902e-35	7	GKAP1	cones: S phase
949	2.12854e-40	0.312307	0.945	0.573	4.31433e-36	7	E2F1	cones: S phase
950	2.36423e-51	0.311996	0.741	0.365	4.79206e-47	7	LHX2	cones: S phase
951	5.42926e-44	0.311805	0.93	0.574	1.10046e-39	7	RAD51C	cones: S phase
952	1.00177e-69	0.311353	0.571	0.193	2.0305e-65	7	RASEF	cones: S phase
953	7.9377e-40	0.309174	0.895	0.589	1.60889e-35	7	EIF4A3	cones: S phase
954	1.67749e-36	0.309118	0.985	0.751	3.40011e-32	7	EIF1AX	cones: S phase
955	5.2809e-46	0.305474	0.834	0.457	1.07039e-41	7	ATAD5	cones: S phase
956	7.41777e-36	0.305017	0.583	0.274	1.50351e-31	7	HES1	cones: S phase
957	1.41584e-42	0.304247	0.875	0.528	2.86976e-38	7	CDKN2A	cones: S phase
958	5.60442e-36	0.303237	0.991	0.752	1.13596e-31	7	DYNLT1	cones: S phase
959	1.51335e-48	0.301947	0.81	0.419	3.06741e-44	7	MFGE8	cones: S phase
960	3.52661e-30	0.301317	0.685	0.385	7.14809e-26	7	ID1	cones: S phase
961	8.06611e-83	0.301067	0.571	0.165	1.63492e-78	7	LY6H	cones: S phase
962	2.09241e-51	0.300692	0.764	0.378	4.24111e-47	7	MELTF-AS1	cones: S phase
963	3.66509e-38	0.300294	0.945	0.666	7.42877e-34	7	AP2S1	cones: S phase
964	8.26816e-51	0.300124	0.708	0.341	1.67587e-46	7	GJC1	cones: S phase
965	1.40105e-31	0.29975	0.971	0.682	2.83978e-27	7	MCM7	cones: S phase
966	6.05539e-53	0.299394	0.717	0.335	1.22737e-48	7	CSPG5	cones: S phase
967	1.81117e-40	0.299098	0.918	0.578	3.67107e-36	7	WDR34	cones: S phase
968	1.48556e-54	0.298393	0.697	0.324	3.01108e-50	7	RBBP8	cones: S phase
969	1.67913e-51	0.297405	0.682	0.322	3.40343e-47	7	PPIF	cones: S phase
970	2.12187e-46	0.297122	0.764	0.408	4.30081e-42	7	FBXO45	cones: S phase
971	4.49349e-42	0.296638	0.793	0.45	9.10786e-38	7	TRIM24	cones: S phase
972	4.61316e-34	0.296592	0.942	0.662	9.35041e-30	7	SIVA1	cones: S phase
973	7.96872e-33	0.296541	0.878	0.577	1.61518e-28	7	CASP8AP2	cones: S phase
974	1.9673e-33	0.296421	0.91	0.603	3.98753e-29	7	CEP57	cones: S phase
975	1.13626e-36	0.296364	0.915	0.625	2.30308e-32	7	EIF4EBP1	cones: S phase
976	2.03767e-36	0.295731	0.945	0.622	4.13015e-32	7	SMC2	cones: S phase
977	5.94474e-44	0.295132	0.898	0.538	1.20494e-39	7	PTGR1	cones: S phase
978	2.03275e-31	0.294121	0.933	0.619	4.12018e-27	7	MCM3	cones: S phase
979	5.49152e-44	0.293384	0.831	0.445	1.11308e-39	7	ORC6	cones: S phase
980	3.43759e-53	0.293032	0.703	0.316	6.96765e-49	7	CDKN1A	cones: S phase
981	1.44732e-32	0.292	0.936	0.631	2.93357e-28	7	EEF1A2	cones: S phase
982	1.24087e-44	0.291629	0.819	0.462	2.51513e-40	7	SERTAD4	cones: S phase
983	8.56318e-71	0.291381	0.872	0.407	1.73567e-66	7	FBLN1	cones: S phase
984	1.13614e-40	0.291355	0.866	0.503	2.30283e-36	7	INSM1	cones: S phase
985	4.09478e-58	0.290717	1	0.991	8.29971e-54	7	PTMA	cones: S phase
986	8.19824e-38	0.290263	0.84	0.527	1.6617e-33	7	TOPORS	cones: S phase
987	1.71809e-32	0.29025	0.843	0.533	3.48239e-28	7	COPA	cones: S phase
988	5.40862e-42	0.290136	0.773	0.413	1.09627e-37	7	BAZ1A	cones: S phase
989	1.41132e-43	0.288096	0.851	0.487	2.86061e-39	7	PXMP2	cones: S phase
990	2.40855e-32	0.28798	0.968	0.684	4.88188e-28	7	RHEB	cones: S phase
991	2.41854e-30	0.286942	0.98	0.738	4.90214e-26	7	DDX46	cones: S phase
992	1.67207e-47	0.286912	0.773	0.396	3.38912e-43	7	CCHCR1	cones: S phase
993	1.19328e-22	0.286804	1	0.864	2.41865e-18	7	NCL	cones: S phase
994	5.02667e-33	0.285903	0.918	0.6	1.01886e-28	7	MSH6	cones: S phase
995	4.79687e-47	0.285282	0.848	0.451	9.72277e-43	7	ZWINT	cones: S phase
996	8.67377e-47	0.284168	0.638	0.291	1.75809e-42	7	PCNT	cones: S phase
997	1.43144e-58	0.283594	0.627	0.248	2.90138e-54	7	DGKH	cones: S phase
998	7.29564e-38	0.283012	0.816	0.489	1.47875e-33	7	TMEM38B	cones: S phase
999	3.98041e-40	0.282825	0.904	0.547	8.0679e-36	7	DTYMK	cones: S phase
1000	3.23832e-54	0.281679	0.673	0.29	6.56376e-50	7	ZNF367	cones: S phase
1001	2.97717e-47	0.281359	0.77	0.407	6.03442e-43	7	TUSC1	cones: S phase
1002	2.86653e-23	0.281292	0.959	0.747	5.81018e-19	7	IER2	cones: S phase
1003	2.94992e-29	0.280889	0.962	0.683	5.97919e-25	7	KMT2A	cones: S phase
1004	2.21129e-28	0.280582	0.977	0.701	4.48207e-24	7	TMSB15A	cones: S phase
1005	2.344e-35	0.279984	0.948	0.647	4.75105e-31	7	BAZ1B	cones: S phase
1006	1.84498e-45	0.277683	0.825	0.466	3.73959e-41	7	ARRB2	cones: S phase
1007	1.34431e-38	0.277634	0.904	0.548	2.72477e-34	7	GNG4	cones: S phase
1008	6.41181e-53	0.277165	0.843	0.432	1.29961e-48	7	TMEM98	cones: S phase
1009	7.54621e-33	0.277106	0.953	0.692	1.52954e-28	7	NAP1L4	cones: S phase
1010	8.00125e-34	0.276758	0.936	0.638	1.62177e-29	7	MSH2	cones: S phase
1011	1.54761e-37	0.276517	0.77	0.444	3.13685e-33	7	KLHL42	cones: S phase
1012	6.4832e-35	0.275588	0.915	0.636	1.31408e-30	7	RBBP7	cones: S phase
1013	1.3919e-40	0.27558	0.93	0.601	2.82125e-36	7	DBI	cones: S phase
1014	1.08855e-38	0.274908	0.945	0.602	2.20638e-34	7	MCM4	cones: S phase
1015	1.37264e-27	0.274286	0.974	0.726	2.7822e-23	7	NSD3	cones: S phase
1016	2.34898e-28	0.274207	0.98	0.735	4.76114e-24	7	GNG5	cones: S phase
1017	7.37326e-47	0.273504	0.773	0.385	1.49449e-42	7	CHAF1A	cones: S phase
1018	2.06835e-35	0.272175	0.918	0.612	4.19235e-31	7	COPS3	cones: S phase
1019	2.5816e-26	0.269982	0.994	0.768	5.23265e-22	7	TPR	cones: S phase
1020	1.06431e-37	0.268928	0.845	0.52	2.15724e-33	7	IDI1	cones: S phase
1021	1.8354e-36	0.268144	0.717	0.404	3.72017e-32	7	THOC1	cones: S phase
1022	8.72547e-43	0.268127	0.767	0.409	1.76857e-38	7	EZR	cones: S phase
1023	3.69363e-39	0.266063	0.933	0.602	7.48661e-35	7	PAICS	cones: S phase
1024	9.04592e-38	0.26574	0.843	0.516	1.83352e-33	7	SNRNP25	cones: S phase
1025	3.11011e-37	0.265549	0.697	0.365	6.30389e-33	7	COL9A1	cones: S phase
1026	9.15516e-40	0.265538	0.875	0.512	1.85566e-35	7	CKLF	cones: S phase
1027	8.20819e-25	0.265179	0.918	0.644	1.66372e-20	7	ANKRD11	cones: S phase
1028	2.92216e-34	0.264668	0.866	0.543	5.92294e-30	7	PIGX	cones: S phase
1029	3.8373e-48	0.263925	0.676	0.311	7.77782e-44	7	MCM10	cones: S phase
1030	7.13968e-39	0.26336	0.784	0.432	1.44714e-34	7	UHRF1	cones: S phase
1031	5.72644e-43	0.263212	0.685	0.329	1.16069e-38	7	CEP162	cones: S phase
1032	5.20847e-40	0.261195	0.834	0.488	1.0557e-35	7	EXOSC9	cones: S phase
1033	2.45724e-36	0.261134	0.91	0.579	4.98058e-32	7	NFATC2IP	cones: S phase
1034	2.16689e-55	0.260645	0.595	0.235	4.39207e-51	7	KANK2	cones: S phase
1035	1.99524e-40	0.259834	0.776	0.434	4.04414e-36	7	PLEKHA1	cones: S phase
1036	1.51308e-29	0.259587	0.878	0.545	3.06687e-25	7	PRRT2	cones: S phase
1037	1.50284e-31	0.25933	0.848	0.528	3.0461e-27	7	MMS22L	cones: S phase
1038	9.75017e-37	0.258974	1	0.949	1.97626e-32	7	PPIA	cones: S phase
1039	2.12352e-33	0.258788	0.866	0.543	4.30417e-29	7	TPGS2	cones: S phase
1040	2.66866e-42	0.257844	0.703	0.369	5.40911e-38	7	UCK1	cones: S phase
1041	2.19964e-47	0.257715	0.554	0.226	4.45846e-43	7	KCNK12	cones: S phase
1042	3.31719e-38	0.257677	0.816	0.475	6.72361e-34	7	IGF2BP1	cones: S phase
1043	1.39565e-54	0.257423	0.682	0.3	2.82885e-50	7	PAWR	cones: S phase
1044	3.59942e-30	0.257139	0.796	0.492	7.29566e-26	7	REV3L	cones: S phase
1045	6.18497e-25	0.256846	0.933	0.631	1.25363e-20	7	POLR2J3.1	cones: S phase
1046	1.4466e-60	0.256663	0.501	0.162	2.93211e-56	7	NES	cones: S phase
1047	7.90142e-26	0.256488	0.525	0.264	1.60154e-21	7	RGS16	cones: S phase
1048	1.37634e-34	0.256372	0.878	0.55	2.7897e-30	7	FAF1	cones: S phase
1049	1.46963e-37	0.255566	0.767	0.441	2.9788e-33	7	HADH	cones: S phase
1050	2.38592e-26	0.254725	0.907	0.618	4.83601e-22	7	RBP4	cones: S phase
1051	4.99655e-42	0.253835	0.647	0.295	1.01275e-37	7	FXYD5	cones: S phase
1052	6.31724e-28	0.253642	0.834	0.526	1.28044e-23	7	NNT-AS1	cones: S phase
1053	7.326e-71	0.253622	0.437	0.116	1.48491e-66	7	EFHD1	cones: S phase
1054	1.23371e-23	0.253425	0.985	0.746	2.5006e-19	7	PGP	cones: S phase
1055	5.5406e-24	0.253384	0.971	0.72	1.12302e-19	7	NOP56	cones: S phase
1056	8.88745e-35	0.253216	0.857	0.54	1.8014e-30	7	APPL1	cones: S phase
1057	5.99471e-46	0.25286	0.609	0.277	1.21507e-41	7	RUSC1	cones: S phase
1058	2.63898e-31	0.252219	0.948	0.633	5.34895e-27	7	CCDC34	cones: S phase
1059	7.34826e-42	0.251642	1	0.896	1.48942e-37	7	HMGB2	cones: S phase
1060	1.74159e-25	0.251385	0.985	0.8	3.53004e-21	7	RANBP1	cones: S phase
1061	4.55091e-27	0.251327	0.977	0.723	9.22424e-23	7	PIN1	cones: S phase
1062	2.15384e-36	0.251257	0.729	0.411	4.36561e-32	7	CIB2	cones: S phase
1063	4.26641e-37	0.251246	0.691	0.364	8.6476e-33	7	BRCA1	cones: S phase
1064	8.28415e-25	0.250266	1	0.87	1.67912e-20	7	SMC3	cones: S phase
1065	6.8065e-32	0.250118	0.907	0.565	1.37961e-27	7	NRXN1	cones: S phase
1066	6.50593e-43	0.250074	0.77	0.39	1.31869e-38	7	RFC3	cones: S phase
1067	1.94897e-216	1.92627	1	0.434	3.95037e-212	8	UBE2C	cones: G2/M phase
1068	5.60825e-184	1.91799	0.994	0.61	1.13674e-179	8	CENPF	cones: G2/M phase
1069	3.31104e-186	1.7524	0.991	0.706	6.71115e-182	8	ARL6IP1	cones: G2/M phase
1070	1.04253e-259	1.73748	0.988	0.291	2.1131e-255	8	CCNB1	cones: G2/M phase
1071	2.93721e-187	1.71259	0.997	0.616	5.95344e-183	8	PTTG1	cones: G2/M phase
1072	1.97451e-237	1.70396	0.991	0.35	4.00214e-233	8	NEK2	cones: G2/M phase
1073	2.02775e-243	1.64124	0.994	0.333	4.11004e-239	8	CCNB2	cones: G2/M phase
1074	2.99176e-261	1.63314	0.972	0.25	6.06399e-257	8	ASPM	cones: G2/M phase
1075	2.76281e-185	1.60254	1	0.582	5.59993e-181	8	KPNA2	cones: G2/M phase
1076	3.09556e-158	1.53153	0.994	0.616	6.27439e-154	8	TOP2A	cones: G2/M phase
1077	0	1.53046	0.978	0.2	0	8	CDC20	cones: G2/M phase
1078	4.70369e-164	1.38956	0.988	0.461	9.53391e-160	8	MKI67	cones: G2/M phase
1079	8.72148e-170	1.35583	1	0.814	1.76776e-165	8	UBE2S	cones: G2/M phase
1080	7.90491e-223	1.3392	0.975	0.283	1.60225e-218	8	BIRC5	cones: G2/M phase
1081	3.18029e-166	1.33722	0.997	0.608	6.44613e-162	8	CKAP2	cones: G2/M phase
1082	2.95316e-194	1.32888	0.963	0.345	5.98575e-190	8	KIF20B	cones: G2/M phase
1083	1.45935e-242	1.32591	0.975	0.288	2.95795e-238	8	KNSTRN	cones: G2/M phase
1084	0	1.31824	0.941	0.159	0	8	PLK1	cones: G2/M phase
1085	5.59655e-180	1.3148	0.985	0.445	1.13436e-175	8	TPX2	cones: G2/M phase
1086	7.7211e-162	1.24771	0.963	0.464	1.56499e-157	8	ENDOG	cones: G2/M phase
1087	1.24676e-239	1.21675	0.957	0.237	2.52705e-235	8	NUF2	cones: G2/M phase
1088	2.30582e-277	1.21603	0.913	0.172	4.67368e-273	8	CENPA	cones: G2/M phase
1089	3.38681e-239	1.21181	0.91	0.213	6.86472e-235	8	CENPE	cones: G2/M phase
1090	5.22606e-157	1.19978	1	0.897	1.05927e-152	8	HMGB2	cones: G2/M phase
1091	2.57392e-216	1.1786	0.981	0.28	5.21708e-212	8	PBK	cones: G2/M phase
1092	8.14781e-256	1.13206	0.95	0.224	1.65148e-251	8	CDCA8	cones: G2/M phase
1093	9.85687e-203	1.13045	0.938	0.269	1.99789e-198	8	CCNA2	cones: G2/M phase
1094	3.39264e-133	1.12138	0.981	0.605	6.87654e-129	8	CKS2	cones: G2/M phase
1095	0	1.11646	0.913	0.125	0	8	CCNA1	cones: G2/M phase
1096	6.62822e-166	1.09348	1	0.931	1.34347e-161	8	CALM2	cones: G2/M phase
1097	8.05166e-138	1.08111	0.966	0.484	1.63199e-133	8	CDKN2D	cones: G2/M phase
1098	1.16591e-171	1.07561	0.963	0.356	2.36319e-167	8	CKS1B	cones: G2/M phase
1099	6.98683e-256	1.07142	0.95	0.22	1.41616e-251	8	SGO2	cones: G2/M phase
1100	1.00515e-202	1.06104	0.954	0.277	2.03733e-198	8	CKAP2L	cones: G2/M phase
1101	8.85507e-216	1.0562	0.923	0.237	1.79483e-211	8	HMMR	cones: G2/M phase
1102	2.68005e-271	1.05619	0.938	0.192	5.4322e-267	8	TROAP	cones: G2/M phase
1103	2.93155e-137	1.03641	0.913	0.344	5.94197e-133	8	KIFC1	cones: G2/M phase
1104	3.67651e-163	1.02039	0.932	0.352	7.45192e-159	8	GTSE1	cones: G2/M phase
1105	0	0.997934	0.904	0.146	0	8	KIF14	cones: G2/M phase
1106	0	0.966637	0.861	0.124	0	8	GAS2L3	cones: G2/M phase
1107	5.84517e-118	0.951662	0.997	0.707	1.18476e-113	8	NUSAP1	cones: G2/M phase
1108	7.82431e-127	0.948601	0.994	0.674	1.58591e-122	8	SMC4	cones: G2/M phase
1109	4.9861e-250	0.947753	0.879	0.163	1.01063e-245	8	DLGAP5	cones: G2/M phase
1110	1.49936e-157	0.943608	0.966	0.397	3.03905e-153	8	PRC1	cones: G2/M phase
1111	7.0143e-250	0.940527	0.858	0.167	1.42173e-245	8	AURKA	cones: G2/M phase
1112	9.70255e-154	0.937655	0.935	0.339	1.96661e-149	8	CDKN3	cones: G2/M phase
1113	5.54958e-124	0.933249	0.994	0.739	1.12484e-119	8	JPT1	cones: G2/M phase
1114	6.75513e-177	0.930389	0.913	0.274	1.3692e-172	8	NDC80	cones: G2/M phase
1115	2.20287e-151	0.923412	0.95	0.397	4.46499e-147	8	ECT2	cones: G2/M phase
1116	1.66487e-168	0.915999	0.935	0.333	3.37452e-164	8	SGO1	cones: G2/M phase
1117	2.42037e-223	0.913304	0.91	0.203	4.90585e-219	8	KNL1	cones: G2/M phase
1118	7.17972e-137	0.903286	0.978	0.475	1.45526e-132	8	MAD2L1	cones: G2/M phase
1119	2.20225e-191	0.886876	0.885	0.223	4.46374e-187	8	KIF23	cones: G2/M phase
1120	5.60699e-108	0.871596	0.981	0.649	1.13648e-103	8	MZT1	cones: G2/M phase
1121	8.71114e-135	0.870409	0.938	0.464	1.76566e-130	8	UBALD2	cones: G2/M phase
1122	6.59695e-252	0.869328	0.876	0.167	1.33714e-247	8	KIF2C	cones: G2/M phase
1123	5.30196e-120	0.862834	0.981	0.707	1.07465e-115	8	RAD21	cones: G2/M phase
1124	2.94383e-206	0.856154	0.867	0.202	5.96686e-202	8	CEP55	cones: G2/M phase
1125	1.30162e-104	0.849996	1	0.906	2.63825e-100	8	TUBA1A	cones: G2/M phase
1126	2.05607e-204	0.829436	0.854	0.196	4.16745e-200	8	ARHGAP11A	cones: G2/M phase
1127	4.80089e-110	0.827082	0.92	0.42	9.73092e-106	8	CDK1	cones: G2/M phase
1128	4.303e-138	0.80882	0.898	0.315	8.72176e-134	8	CENPW	cones: G2/M phase
1129	6.45659e-104	0.806554	0.991	0.92	1.30869e-99	8	TUBB4B	cones: G2/M phase
1130	1.36333e-177	0.806407	0.858	0.233	2.76332e-173	8	KIF4A	cones: G2/M phase
1131	8.97308e-187	0.804095	0.879	0.211	1.81875e-182	8	CDCA3	cones: G2/M phase
1132	5.99809e-106	0.800059	0.988	0.888	1.21575e-101	8	DYNLL1	cones: G2/M phase
1133	2.52461e-151	0.798927	0.916	0.303	5.11712e-147	8	KIF11	cones: G2/M phase
1134	4.06632e-174	0.79612	0.858	0.238	8.24203e-170	8	PRR11	cones: G2/M phase
1135	5.53744e-132	0.789738	0.895	0.358	1.12238e-127	8	CKAP5	cones: G2/M phase
1136	0	0.787254	0.746	0.068	0	8	PIF1	cones: G2/M phase
1137	3.60773e-119	0.783384	0.997	0.867	7.31251e-115	8	NUCKS1	cones: G2/M phase
1138	8.91122e-105	0.78117	0.923	0.471	1.80622e-100	8	LBR	cones: G2/M phase
1139	0	0.78005	0.78	0.086	0	8	KIF20A	cones: G2/M phase
1140	1.38125e-109	0.772856	0.963	0.555	2.79966e-105	8	LSM5	cones: G2/M phase
1141	4.73448e-75	0.772257	0.805	0.404	9.59631e-71	8	NMU	cones: G2/M phase
1142	2.83182e-94	0.763533	0.978	0.714	5.73982e-90	8	HSP90B1	cones: G2/M phase
1143	9.10387e-101	0.760369	0.972	0.59	1.84526e-96	8	HMGB3	cones: G2/M phase
1144	1.01543e-110	0.758741	0.985	0.733	2.05818e-106	8	HP1BP3	cones: G2/M phase
1145	6.85707e-206	0.741106	0.833	0.181	1.38986e-201	8	TTK	cones: G2/M phase
1146	1.88139e-150	0.737871	0.892	0.308	3.81339e-146	8	G2E3	cones: G2/M phase
1147	2.74528e-182	0.729243	0.87	0.198	5.5644e-178	8	AURKB	cones: G2/M phase
1148	5.46026e-236	0.722698	0.848	0.163	1.10674e-231	8	SPA17	cones: G2/M phase
1149	4.20723e-208	0.719861	0.836	0.187	8.52763e-204	8	CDC25B	cones: G2/M phase
1150	3.55001e-85	0.709175	0.957	0.704	7.19551e-81	8	WSB1	cones: G2/M phase
1151	6.96402e-193	0.70773	0.824	0.175	1.41154e-188	8	PIMREG	cones: G2/M phase
1152	1.9149e-278	0.698578	0.743	0.1	3.8813e-274	8	DEPDC1	cones: G2/M phase
1153	7.23307e-39	0.695626	0.693	0.348	1.46607e-34	8	STMN2	cones: G2/M phase
1154	1.1967e-88	0.693026	0.988	0.797	2.4256e-84	8	SFPQ	cones: G2/M phase
1155	3.36444e-100	0.692668	0.842	0.354	6.81939e-96	8	C7	cones: G2/M phase
1156	7.82485e-137	0.682972	0.916	0.309	1.58602e-132	8	TACC3	cones: G2/M phase
1157	4.96783e-85	0.681621	0.96	0.599	1.00693e-80	8	BUB3	cones: G2/M phase
1158	6.67861e-102	0.680269	0.892	0.421	1.35369e-97	8	DBF4	cones: G2/M phase
1159	1.78083e-66	0.680129	0.981	0.673	3.60957e-62	8	ANP32E	cones: G2/M phase
1160	1.88674e-125	0.67897	0.845	0.29	3.82424e-121	8	RTKN2	cones: G2/M phase
1161	1.6531e-215	0.67845	0.783	0.15	3.35067e-211	8	PARPBP	cones: G2/M phase
1162	2.65421e-84	0.668675	0.96	0.672	5.37981e-80	8	MYEF2	cones: G2/M phase
1163	3.12839e-296	0.668074	0.759	0.095	6.34093e-292	8	BUB1	cones: G2/M phase
1164	1.52297e-89	0.658965	0.901	0.48	3.08692e-85	8	CNIH4	cones: G2/M phase
1165	1.89312e-78	0.649404	0.944	0.609	3.83716e-74	8	AP2B1	cones: G2/M phase
1166	1.49906e-101	0.647169	0.916	0.453	3.03844e-97	8	RACGAP1	cones: G2/M phase
1167	7.09374e-119	0.639697	0.851	0.336	1.43783e-114	8	GPSM2	cones: G2/M phase
1168	3.68652e-59	0.614016	0.994	0.73	7.47222e-55	8	ILF2	cones: G2/M phase
1169	2.25228e-137	0.61325	0.768	0.202	4.56515e-133	8	MXD3	cones: G2/M phase
1170	5.90762e-07	0.609954	0.328	0.226	0.0119742	8	HLA-DQB1	cones: G2/M phase
1171	5.55258e-174	0.606169	0.728	0.147	1.12545e-169	8	CDCA2	cones: G2/M phase
1172	5.84006e-145	0.589949	0.78	0.214	1.18372e-140	8	CIP2A	cones: G2/M phase
1173	2.10365e-90	0.586219	0.873	0.416	4.2639e-86	8	BRD8	cones: G2/M phase
1174	3.80252e-104	0.585774	0.811	0.312	7.70732e-100	8	SMIM14	cones: G2/M phase
1175	2.33643e-33	0.583522	0.83	0.474	4.73571e-29	8	SOX11	cones: G2/M phase
1176	1.15895e-131	0.575006	0.82	0.258	2.34907e-127	8	RANGAP1	cones: G2/M phase
1177	9.37468e-93	0.57489	0.854	0.375	1.90015e-88	8	AC084033.3	cones: G2/M phase
1178	2.03828e-81	0.572755	0.92	0.513	4.13139e-77	8	ATCAY	cones: G2/M phase
1179	3.46465e-112	0.563345	0.848	0.294	7.02249e-108	8	NCAPG	cones: G2/M phase
1180	7.5593e-67	0.561998	0.944	0.611	1.5322e-62	8	TUBB2A	cones: G2/M phase
1181	1.17033e-67	0.561208	0.975	0.753	2.37213e-63	8	CALM3	cones: G2/M phase
1182	1.29012e-121	0.561115	0.78	0.253	2.61494e-117	8	CEP70	cones: G2/M phase
1183	5.32413e-231	0.559112	0.675	0.097	1.07915e-226	8	KIF18A	cones: G2/M phase
1184	7.42912e-108	0.5577	0.864	0.347	1.50581e-103	8	GOT1	cones: G2/M phase
1185	4.26108e-59	0.557067	0.91	0.557	8.63679e-55	8	CCDC88A	cones: G2/M phase
1186	1.93012e-67	0.554258	0.92	0.511	3.91215e-63	8	MIS18BP1	cones: G2/M phase
1187	6.72078e-33	0.553301	0.861	0.538	1.36223e-28	8	DDAH2	cones: G2/M phase
1188	5.13834e-143	0.551005	0.783	0.213	1.04149e-138	8	SPAG5	cones: G2/M phase
1189	1.70139e-86	0.550156	1	0.883	3.44855e-82	8	MARCKS	cones: G2/M phase
1190	1.37892e-223	0.54474	0.703	0.106	2.79494e-219	8	HSD17B11	cones: G2/M phase
1191	2.38761e-235	0.544154	0.712	0.104	4.83945e-231	8	CDC25C	cones: G2/M phase
1192	3.16097e-33	0.543638	0.991	0.831	6.40698e-29	8	TUBB2B	cones: G2/M phase
1193	6.53736e-161	0.539384	0.706	0.155	1.32506e-156	8	LMO7	cones: G2/M phase
1194	4.1195e-130	0.533764	0.808	0.238	8.34981e-126	8	FOXM1	cones: G2/M phase
1195	6.07248e-145	0.53374	0.706	0.169	1.23083e-140	8	TRIM59	cones: G2/M phase
1196	4.25238e-126	0.533015	0.743	0.206	8.61916e-122	8	APOLD1	cones: G2/M phase
1197	9.81011e-63	0.52723	0.913	0.598	1.98841e-58	8	NIPBL	cones: G2/M phase
1198	3.50295e-79	0.527084	0.876	0.448	7.10013e-75	8	CEP97	cones: G2/M phase
1199	2.24793e-84	0.52697	0.994	0.865	4.55633e-80	8	ATP5F1B	cones: G2/M phase
1200	5.53828e-76	0.525375	0.907	0.493	1.12255e-71	8	DCAF7	cones: G2/M phase
1201	1.71869e-150	0.523517	0.731	0.174	3.48361e-146	8	NDE1	cones: G2/M phase
1202	6.8523e-73	0.522633	0.972	0.739	1.38889e-68	8	DCTN3	cones: G2/M phase
1203	9.59195e-66	0.517367	0.873	0.462	1.94419e-61	8	LMNB1	cones: G2/M phase
1204	2.65014e-98	0.515547	0.83	0.326	5.37156e-94	8	SCLT1	cones: G2/M phase
1205	3.1771e-139	0.514393	0.743	0.178	6.43965e-135	8	HJURP	cones: G2/M phase
1206	5.474e-54	0.508919	0.963	0.623	1.10953e-49	8	UBE2T	cones: G2/M phase
1207	1.03672e-07	0.508352	0.461	0.329	0.00210134	8	BASP1	cones: G2/M phase
1208	2.88952e-130	0.508106	0.724	0.195	5.85677e-126	8	SUN2	cones: G2/M phase
1209	1.2026e-117	0.502436	0.762	0.237	2.43755e-113	8	RNF26	cones: G2/M phase
1210	8.66649e-75	0.50172	0.92	0.533	1.75661e-70	8	FKBP2	cones: G2/M phase
1211	8.19078e-71	0.500961	0.991	0.8	1.66019e-66	8	H2AFV	cones: G2/M phase
1212	1.92204e-125	0.497415	0.731	0.201	3.89578e-121	8	PSRC1	cones: G2/M phase
1213	1.12316e-47	0.494494	0.824	0.445	2.27654e-43	8	QPRT	cones: G2/M phase
1214	5.09038e-128	0.491023	0.74	0.205	1.03177e-123	8	NCAPD2	cones: G2/M phase
1215	1.74834e-56	0.482373	0.932	0.609	3.54371e-52	8	MORF4L2	cones: G2/M phase
1216	8.24271e-79	0.481161	0.833	0.388	1.67072e-74	8	NUDCD2	cones: G2/M phase
1217	2.86309e-59	0.480413	0.963	0.723	5.80319e-55	8	KIF5B	cones: G2/M phase
1218	4.41091e-63	0.477121	0.981	0.845	8.94048e-59	8	SON	cones: G2/M phase
1219	7.99989e-92	0.473081	0.833	0.358	1.6215e-87	8	PPP2R5C	cones: G2/M phase
1220	1.47913e-57	0.46793	0.92	0.545	2.99804e-53	8	HDGF	cones: G2/M phase
1221	2.06515e-138	0.466896	0.601	0.125	4.18585e-134	8	REEP4	cones: G2/M phase
1222	5.65229e-55	0.4651	0.957	0.694	1.14566e-50	8	SKA2	cones: G2/M phase
1223	1.27504e-47	0.464578	0.975	0.744	2.58438e-43	8	CBX1	cones: G2/M phase
1224	5.89078e-61	0.463228	0.913	0.601	1.194e-56	8	ROGDI	cones: G2/M phase
1225	4.74213e-124	0.461632	0.533	0.1	9.61183e-120	8	TUBA1C	cones: G2/M phase
1226	4.98526e-58	0.458396	0.985	0.783	1.01046e-53	8	RBMX	cones: G2/M phase
1227	2.30243e-134	0.455613	0.69	0.165	4.66679e-130	8	CCDC18	cones: G2/M phase
1228	3.9167e-118	0.453406	0.641	0.154	7.93877e-114	8	BUB1B	cones: G2/M phase
1229	5.93421e-66	0.448911	0.625	0.234	1.2028e-61	8	ITPR2	cones: G2/M phase
1230	6.87029e-55	0.444365	0.895	0.508	1.39254e-50	8	DAP3	cones: G2/M phase
1231	6.24394e-40	0.444133	0.997	0.877	1.26558e-35	8	SRSF3	cones: G2/M phase
1232	3.05076e-168	0.440377	0.625	0.11	6.18359e-164	8	FAM83D	cones: G2/M phase
1233	1.45566e-49	0.436209	0.92	0.567	2.95048e-45	8	DDX39A	cones: G2/M phase
1234	2.67607e-176	0.435503	0.625	0.106	5.42414e-172	8	INCENP	cones: G2/M phase
1235	1.88932e-55	0.43512	0.864	0.46	3.82947e-51	8	CCDC181	cones: G2/M phase
1236	2.2278e-51	0.434916	0.663	0.291	4.51553e-47	8	MEX3A	cones: G2/M phase
1237	7.7433e-126	0.434318	0.666	0.16	1.56949e-121	8	ANLN	cones: G2/M phase
1238	7.80291e-103	0.43406	0.693	0.21	1.58157e-98	8	CIT	cones: G2/M phase
1239	3.33788e-79	0.431964	0.755	0.305	6.76556e-75	8	KIAA0586	cones: G2/M phase
1240	3.07819e-64	0.429075	0.842	0.399	6.23919e-60	8	GPC2	cones: G2/M phase
1241	7.34755e-74	0.427415	0.724	0.28	1.48927e-69	8	CENPN	cones: G2/M phase
1242	1.10872e-60	0.427376	0.771	0.362	2.24726e-56	8	ENC1	cones: G2/M phase
1243	4.69455e-54	0.426526	0.997	0.93	9.51539e-50	8	PTMS	cones: G2/M phase
1244	2.2044e-47	0.42417	0.854	0.481	4.4681e-43	8	CEP170	cones: G2/M phase
1245	2.45827e-48	0.423414	0.827	0.46	4.98266e-44	8	CCNG1	cones: G2/M phase
1246	5.82898e-40	0.423099	1	0.962	1.18148e-35	8	HMGB1	cones: G2/M phase
1247	5.33438e-47	0.421514	0.879	0.517	1.08123e-42	8	RNF5	cones: G2/M phase
1248	7.47864e-67	0.415227	0.997	0.946	1.51585e-62	8	HNRNPA2B1	cones: G2/M phase
1249	7.39341e-97	0.413818	0.65	0.194	1.49857e-92	8	FAM110A	cones: G2/M phase
1250	4.16412e-64	0.411987	0.82	0.418	8.44026e-60	8	IMMP1L	cones: G2/M phase
1251	4.05841e-47	0.407722	0.879	0.518	8.22599e-43	8	SPTBN1	cones: G2/M phase
1252	2.17195e-48	0.406947	0.842	0.496	4.40233e-44	8	SLC4A8	cones: G2/M phase
1253	2.40911e-30	0.404731	0.96	0.786	4.88302e-26	8	KLF6	cones: G2/M phase
1254	8.12991e-181	0.403867	0.548	0.078	1.64785e-176	8	BORA	cones: G2/M phase
1255	5.83272e-46	0.403708	0.916	0.552	1.18223e-41	8	KIF22	cones: G2/M phase
1256	3.52193e-70	0.402938	0.78	0.332	7.13861e-66	8	KMT5A	cones: G2/M phase
1257	9.88428e-57	0.402932	0.944	0.622	2.00345e-52	8	DYNC1I2	cones: G2/M phase
1258	1.77998e-45	0.399916	1	0.951	3.60784e-41	8	H2AFZ	cones: G2/M phase
1259	3.4025e-51	0.398599	0.805	0.417	6.89653e-47	8	SAP30	cones: G2/M phase
1260	8.77368e-49	0.397133	0.923	0.617	1.77834e-44	8	PPP2R5E	cones: G2/M phase
1261	3.2984e-48	0.393834	0.892	0.532	6.68552e-44	8	TAX1BP1	cones: G2/M phase
1262	2.11118e-34	0.393279	0.944	0.761	4.27915e-30	8	NHP2	cones: G2/M phase
1263	5.70765e-51	0.391531	0.827	0.462	1.15688e-46	8	CDKN1B	cones: G2/M phase
1264	2.33406e-125	0.391061	0.517	0.098	4.73091e-121	8	SAPCD2	cones: G2/M phase
1265	5.56911e-41	0.389161	0.975	0.757	1.1288e-36	8	GLRX5	cones: G2/M phase
1266	2.78268e-60	0.387781	0.845	0.442	5.64021e-56	8	EMC9	cones: G2/M phase
1267	3.41429e-38	0.386207	0.923	0.635	6.92042e-34	8	CCDC34	cones: G2/M phase
1268	8.83441e-54	0.386105	0.873	0.507	1.79065e-49	8	NDUFAF3	cones: G2/M phase
1269	3.52299e-45	0.384946	0.981	0.795	7.14075e-41	8	HNRNPH3	cones: G2/M phase
1270	4.18728e-35	0.384487	0.892	0.589	8.48721e-31	8	H2AFX	cones: G2/M phase
1271	1.68909e-104	0.383846	0.594	0.15	3.42361e-100	8	NCAPH	cones: G2/M phase
1272	7.5909e-67	0.381221	0.715	0.297	1.5386e-62	8	ZADH2	cones: G2/M phase
1273	5.34232e-38	0.380988	0.978	0.742	1.08283e-33	8	RBM8A	cones: G2/M phase
1274	3.75186e-59	0.379557	0.854	0.443	7.60464e-55	8	RUVBL2	cones: G2/M phase
1275	1.26009e-70	0.370803	0.718	0.282	2.55407e-66	8	KBTBD2	cones: G2/M phase
1276	2.14183e-51	0.370514	0.672	0.298	4.34128e-47	8	FDFT1	cones: G2/M phase
1277	1.6136e-86	0.368184	0.61	0.174	3.27061e-82	8	DIAPH3	cones: G2/M phase
1278	5.41784e-32	0.367834	0.882	0.62	1.09814e-27	8	HIPK2	cones: G2/M phase
1279	2.2751e-57	0.367416	0.638	0.254	4.6114e-53	8	CENPL	cones: G2/M phase
1280	4.7905e-51	0.36714	0.901	0.538	9.70985e-47	8	DCP2	cones: G2/M phase
1281	1.42523e-42	0.366243	0.988	0.806	2.8888e-38	8	YWHAZ	cones: G2/M phase
1282	3.76082e-59	0.365189	0.709	0.309	7.6228e-55	8	CYTH2	cones: G2/M phase
1283	1.80756e-38	0.364231	0.969	0.771	3.66373e-34	8	TMBIM6	cones: G2/M phase
1284	2.24716e-73	0.363731	0.551	0.17	4.55477e-69	8	HYLS1	cones: G2/M phase
1285	1.63947e-41	0.36272	0.966	0.773	3.32304e-37	8	NDUFB4	cones: G2/M phase
1286	1.55647e-42	0.362381	0.854	0.528	3.15482e-38	8	VPS36	cones: G2/M phase
1287	7.00285e-61	0.36227	0.811	0.398	1.41941e-56	8	ASXL1	cones: G2/M phase
1288	1.46186e-30	0.362053	0.771	0.442	2.96305e-26	8	PIM1	cones: G2/M phase
1289	1.42332e-63	0.361278	0.706	0.287	2.88494e-59	8	CEP41	cones: G2/M phase
1290	3.70275e-34	0.360312	0.981	0.737	7.50511e-30	8	TMPO	cones: G2/M phase
1291	8.84381e-37	0.358758	0.752	0.433	1.79255e-32	8	CNTRL	cones: G2/M phase
1292	4.59919e-89	0.356144	0.647	0.189	9.3221e-85	8	KIF15	cones: G2/M phase
1293	3.10922e-44	0.355203	0.882	0.568	6.30207e-40	8	FXR1	cones: G2/M phase
1294	1.17046e-91	0.354656	0.613	0.175	2.3724e-87	8	FZR1	cones: G2/M phase
1295	1.17283e-70	0.351691	0.712	0.27	2.37721e-66	8	CEP135	cones: G2/M phase
1296	2.3118e-26	0.350956	0.935	0.726	4.68579e-22	8	NR2F1	cones: G2/M phase
1297	2.65287e-35	0.350442	0.966	0.705	5.3771e-31	8	CCT5	cones: G2/M phase
1298	5.34685e-41	0.349538	0.913	0.615	1.08375e-36	8	SVBP	cones: G2/M phase
1299	5.52182e-44	0.349193	0.901	0.586	1.11922e-39	8	TOP2B	cones: G2/M phase
1300	2.65488e-20	0.347457	0.929	0.678	5.38117e-16	8	MLLT11	cones: G2/M phase
1301	4.65571e-47	0.34544	0.817	0.441	9.43665e-43	8	RPL39L	cones: G2/M phase
1302	1.18385e-37	0.344246	0.811	0.476	2.39954e-33	8	LCORL	cones: G2/M phase
1303	6.96089e-46	0.34196	0.774	0.405	1.4109e-41	8	HSPA13	cones: G2/M phase
1304	5.82242e-49	0.341664	0.771	0.353	1.18015e-44	8	CCDC167	cones: G2/M phase
1305	9.52531e-64	0.340672	0.666	0.261	1.93069e-59	8	C2orf69	cones: G2/M phase
1306	2.59112e-36	0.339069	0.981	0.83	5.25194e-32	8	COX8A	cones: G2/M phase
1307	5.17588e-43	0.336285	0.786	0.433	1.0491e-38	8	SMARCA1	cones: G2/M phase
1308	1.89514e-44	0.336135	0.916	0.547	3.84126e-40	8	DTYMK	cones: G2/M phase
1309	5.74371e-53	0.336094	0.768	0.367	1.16419e-48	8	DZIP3	cones: G2/M phase
1310	1.30263e-42	0.335646	0.938	0.704	2.64029e-38	8	NDUFA2	cones: G2/M phase
1311	8.84855e-30	0.33474	0.916	0.624	1.79351e-25	8	SMC2	cones: G2/M phase
1312	9.1186e-43	0.3346	0.845	0.524	1.84825e-38	8	KPNA4	cones: G2/M phase
1313	1.2087e-158	0.334483	0.551	0.087	2.44991e-154	8	MID1	cones: G2/M phase
1314	2.21594e-126	0.333378	0.48	0.083	4.49148e-122	8	NEIL3	cones: G2/M phase
1315	1.32601e-34	0.332348	0.854	0.565	2.68769e-30	8	CCAR1	cones: G2/M phase
1316	1.70503e-51	0.331448	0.78	0.383	3.45592e-47	8	ADD2	cones: G2/M phase
1317	1.4396e-74	0.329969	0.598	0.192	2.91793e-70	8	AL359513.1	cones: G2/M phase
1318	1.59375e-37	0.329906	0.972	0.798	3.23037e-33	8	EIF4G2	cones: G2/M phase
1319	4.25927e-49	0.327583	0.889	0.51	8.63312e-45	8	FMC1	cones: G2/M phase
1320	1.14663e-84	0.32709	0.557	0.148	2.32411e-80	8	SHCBP1	cones: G2/M phase
1321	5.41103e-39	0.326241	0.82	0.506	1.09676e-34	8	PNRC2	cones: G2/M phase
1322	3.97773e-45	0.325101	0.805	0.442	8.06247e-41	8	CDC42BPA	cones: G2/M phase
1323	4.92088e-35	0.324717	0.966	0.726	9.97413e-31	8	BEX1	cones: G2/M phase
1324	2.31722e-15	0.323385	0.988	0.837	4.69678e-11	8	SOX4	cones: G2/M phase
1325	5.96843e-10	0.319	0.786	0.566	1.20974e-05	8	HSPH1	cones: G2/M phase
1326	1.28795e-40	0.318648	0.83	0.493	2.61055e-36	8	PRKAR2A	cones: G2/M phase
1327	7.76606e-40	0.317971	0.898	0.581	1.5741e-35	8	TOP1	cones: G2/M phase
1328	5.16096e-71	0.317609	0.635	0.219	1.04608e-66	8	CDK19	cones: G2/M phase
1329	1.12352e-30	0.317319	0.969	0.735	2.27726e-26	8	MAZ	cones: G2/M phase
1330	7.53497e-37	0.317318	0.932	0.653	1.52726e-32	8	PSMA4	cones: G2/M phase
1331	2.41631e-25	0.316942	0.972	0.785	4.89763e-21	8	PBX1	cones: G2/M phase
1332	6.87605e-62	0.316552	0.715	0.301	1.39371e-57	8	CCSAP	cones: G2/M phase
1333	5.41838e-34	0.316133	0.988	0.813	1.09825e-29	8	CBX3	cones: G2/M phase
1334	3.67521e-44	0.313363	0.802	0.449	7.44928e-40	8	TMX2	cones: G2/M phase
1335	7.51703e-69	0.313187	0.647	0.235	1.52363e-64	8	FOPNL	cones: G2/M phase
1336	1.55072e-53	0.312159	0.693	0.309	3.14315e-49	8	CDC27	cones: G2/M phase
1337	1.87665e-28	0.311317	1	0.864	3.80378e-24	8	RAN	cones: G2/M phase
1338	4.06848e-34	0.310869	0.858	0.566	8.2464e-30	8	MIB1	cones: G2/M phase
1339	8.53081e-47	0.310219	0.78	0.395	1.72911e-42	8	CENPC	cones: G2/M phase
1340	1.5548e-25	0.310084	0.997	0.973	3.15143e-21	8	TUBA1B	cones: G2/M phase
1341	8.90156e-69	0.30964	0.554	0.177	1.80426e-64	8	DEPDC1B	cones: G2/M phase
1342	2.18011e-41	0.30951	0.851	0.521	4.41886e-37	8	SUGP2	cones: G2/M phase
1343	3.00795e-113	0.307457	0.495	0.096	6.0968e-109	8	KIF18B	cones: G2/M phase
1344	9.11259e-38	0.306628	0.879	0.56	1.84703e-33	8	SPAG9	cones: G2/M phase
1345	9.48889e-49	0.3063	0.752	0.374	1.9233e-44	8	RSBN1	cones: G2/M phase
1346	7.41741e-57	0.304593	0.669	0.267	1.50344e-52	8	FAM102B	cones: G2/M phase
1347	3.21835e-33	0.303363	0.848	0.567	6.52327e-29	8	RB1CC1	cones: G2/M phase
1348	2.96784e-30	0.303113	0.954	0.697	6.01551e-26	8	CCT7	cones: G2/M phase
1349	1.15414e-84	0.302883	0.567	0.149	2.33933e-80	8	SKA1	cones: G2/M phase
1350	4.23104e-29	0.302701	0.879	0.609	8.5759e-25	8	VDAC3	cones: G2/M phase
1351	7.55955e-65	0.302544	0.598	0.206	1.53224e-60	8	SMTN	cones: G2/M phase
1352	1.41028e-42	0.301755	1	0.98	2.85849e-38	8	H3F3B	cones: G2/M phase
1353	4.42644e-28	0.301225	0.895	0.621	8.97196e-24	8	ARID4B	cones: G2/M phase
1354	2.74968e-42	0.300579	0.789	0.426	5.57332e-38	8	ZSCAN16-AS1	cones: G2/M phase
1355	7.04437e-36	0.299473	0.845	0.527	1.42782e-31	8	ARL4A	cones: G2/M phase
1356	2.40767e-35	0.299074	0.901	0.585	4.88011e-31	8	WEE1	cones: G2/M phase
1357	2.16435e-42	0.298746	0.799	0.443	4.38691e-38	8	ATF7IP	cones: G2/M phase
1358	8.42242e-31	0.297259	0.737	0.419	1.70714e-26	8	PPP1R10	cones: G2/M phase
1359	1.39259e-32	0.296862	0.926	0.66	2.82264e-28	8	RORB	cones: G2/M phase
1360	2.93582e-23	0.296176	0.966	0.775	5.95062e-19	8	MDH1	cones: G2/M phase
1361	2.98096e-35	0.296162	0.929	0.626	6.0421e-31	8	IP6K2	cones: G2/M phase
1362	1.01386e-23	0.295994	0.997	0.999	2.05499e-19	8	MALAT1	cones: G2/M phase
1363	1.79565e-24	0.293729	0.285	0.107	3.63961e-20	8	HIST1H2BJ	cones: G2/M phase
1364	4.14698e-28	0.292092	0.963	0.766	8.40551e-24	8	SEC11C	cones: G2/M phase
1365	1.10057e-25	0.290942	0.975	0.829	2.23075e-21	8	RTN4	cones: G2/M phase
1366	2.75845e-23	0.289456	0.981	0.78	5.5911e-19	8	KCNV2	cones: G2/M phase
1367	1.50654e-25	0.289118	0.941	0.754	3.0536e-21	8	RSRC2	cones: G2/M phase
1368	5.60299e-36	0.289071	0.851	0.554	1.13567e-31	8	THOC7	cones: G2/M phase
1369	6.33019e-39	0.288868	0.848	0.523	1.28307e-34	8	GSPT1	cones: G2/M phase
1370	5.61467e-44	0.288858	0.78	0.412	1.13804e-39	8	GLCCI1	cones: G2/M phase
1371	1.51892e-30	0.288308	0.885	0.574	3.07871e-26	8	NEUROD4	cones: G2/M phase
1372	2.50452e-30	0.28673	0.923	0.68	5.07642e-26	8	COX20	cones: G2/M phase
1373	2.07338e-20	0.286525	0.7	0.428	4.20254e-16	8	C6orf62	cones: G2/M phase
1374	5.02838e-25	0.286237	1	0.95	1.0192e-20	8	ACTB	cones: G2/M phase
1375	2.1019e-33	0.284316	0.926	0.64	4.26034e-29	8	GTF2A2	cones: G2/M phase
1376	2.44559e-44	0.282767	0.755	0.382	4.95697e-40	8	CDK16	cones: G2/M phase
1377	7.38485e-19	0.282587	0.938	0.811	1.49684e-14	8	ANKRD12	cones: G2/M phase
1378	1.93067e-23	0.282255	0.96	0.745	3.91327e-19	8	PCM1	cones: G2/M phase
1379	7.22574e-35	0.281868	0.693	0.362	1.46459e-30	8	CDK5RAP2	cones: G2/M phase
1380	1.54917e-57	0.280141	0.576	0.207	3.14001e-53	8	RCCD1	cones: G2/M phase
1381	3.94609e-28	0.279811	0.929	0.642	7.99834e-24	8	UBE2E3	cones: G2/M phase
1382	6.74854e-37	0.27787	0.743	0.402	1.36786e-32	8	CCDC112	cones: G2/M phase
1383	4.37595e-23	0.277679	0.991	0.845	8.86962e-19	8	CCNI	cones: G2/M phase
1384	9.60467e-38	0.277377	0.762	0.403	1.94677e-33	8	UCP2	cones: G2/M phase
1385	1.34892e-31	0.277344	0.904	0.624	2.73413e-27	8	ZNF207	cones: G2/M phase
1386	5.64428e-30	0.277099	0.851	0.536	1.14404e-25	8	KDM1A	cones: G2/M phase
1387	1.03732e-27	0.276108	0.864	0.561	2.10254e-23	8	CRNDE	cones: G2/M phase
1388	1.27884e-35	0.275419	0.836	0.497	2.59208e-31	8	ARID4A	cones: G2/M phase
1389	3.08738e-36	0.274044	0.83	0.496	6.25781e-32	8	PIAS1	cones: G2/M phase
1390	1.15157e-39	0.271901	0.777	0.428	2.33411e-35	8	PIM3	cones: G2/M phase
1391	4.69809e-80	0.271807	0.539	0.141	9.52255e-76	8	SPC24	cones: G2/M phase
1392	3.14836e-24	0.270578	0.969	0.789	6.3814e-20	8	KHDRBS1	cones: G2/M phase
1393	4.19173e-28	0.270349	0.997	0.967	8.49622e-24	8	UBB	cones: G2/M phase
1394	1.55696e-28	0.26979	0.978	0.78	3.15581e-24	8	GTF2I	cones: G2/M phase
1395	1.18334e-27	0.267955	0.957	0.72	2.39851e-23	8	IK	cones: G2/M phase
1396	2.96785e-25	0.266609	0.966	0.788	6.01553e-21	8	ST13	cones: G2/M phase
1397	9.91495e-26	0.266404	0.954	0.74	2.00966e-21	8	MRPL51	cones: G2/M phase
1398	3.81396e-73	0.265521	0.536	0.157	7.73051e-69	8	RNFT2	cones: G2/M phase
1399	2.78419e-31	0.2655	0.901	0.626	5.64327e-27	8	VPS28	cones: G2/M phase
1400	2.40127e-48	0.265246	0.666	0.299	4.86714e-44	8	PPP1R35	cones: G2/M phase
1401	4.77532e-20	0.26488	0.988	0.92	9.67909e-16	8	MAP1B	cones: G2/M phase
1402	4.60978e-32	0.264728	0.858	0.531	9.34357e-28	8	EXOSC8	cones: G2/M phase
1403	3.30942e-56	0.264056	0.52	0.177	6.70787e-52	8	CCNG2	cones: G2/M phase
1404	1.14293e-45	0.26363	0.641	0.288	2.3166e-41	8	ODF2	cones: G2/M phase
1405	5.50015e-32	0.263264	0.876	0.563	1.11482e-27	8	HAGH	cones: G2/M phase
1406	4.1407e-44	0.263225	0.737	0.362	8.39279e-40	8	KLHL7	cones: G2/M phase
1407	2.93265e-11	0.263118	0.994	0.907	5.94418e-07	8	LDHA	cones: G2/M phase
1408	3.69956e-32	0.262155	0.882	0.583	7.49864e-28	8	TMEM160	cones: G2/M phase
1409	2.20819e-27	0.261856	0.858	0.553	4.47577e-23	8	TPRKB	cones: G2/M phase
1410	1.09149e-37	0.261819	0.703	0.365	2.21235e-33	8	DR1	cones: G2/M phase
1411	3.96983e-29	0.26149	0.808	0.486	8.04645e-25	8	PSPC1	cones: G2/M phase
1412	1.08395e-37	0.261243	0.755	0.399	2.19706e-33	8	DDX6	cones: G2/M phase
1413	1.13945e-23	0.258969	0.985	0.806	2.30955e-19	8	2007-09-01	cones: G2/M phase
1414	1.54595e-31	0.258096	0.796	0.458	3.13349e-27	8	PAPSS1	cones: G2/M phase
1415	3.76716e-22	0.257969	0.96	0.73	7.63565e-18	8	SSR2	cones: G2/M phase
1416	2.41055e-25	0.257145	0.978	0.791	4.88594e-21	8	HNRNPR	cones: G2/M phase
1417	6.11937e-43	0.256792	0.585	0.255	1.24034e-38	8	HMGCR	cones: G2/M phase
1418	2.61692e-19	0.256684	0.988	0.793	5.30424e-15	8	HNRNPM	cones: G2/M phase
1419	4.27408e-23	0.255344	0.916	0.663	8.66313e-19	8	CADM1	cones: G2/M phase
1420	1.62739e-12	0.25455	0.985	0.954	3.29856e-08	8	GNAS	cones: G2/M phase
1421	1.35523e-52	0.254435	0.598	0.229	2.74692e-48	8	CEP112	cones: G2/M phase
1422	8.23476e-58	0.25404	0.517	0.168	1.6691e-53	8	FAM19A2	cones: G2/M phase
1423	3.51954e-11	0.253995	0.604	0.397	7.13375e-07	8	CLIC1	cones: G2/M phase
1424	1.69127e-47	0.253515	0.539	0.21	3.42804e-43	8	GEN1	cones: G2/M phase
1425	1.7013e-19	0.253196	0.997	0.952	3.44837e-15	8	HMGN2	cones: G2/M phase
1426	6.87527e-17	0.253075	0.898	0.672	1.39355e-12	8	SNRPC	cones: G2/M phase
1427	4.36314e-43	0.25295	0.588	0.26	8.84364e-39	8	SS18	cones: G2/M phase
1428	1.91738e-25	0.252763	0.988	0.83	3.88635e-21	8	DDX5	cones: G2/M phase
1429	2.97222e-25	0.25263	0.954	0.717	6.02439e-21	8	CDC42	cones: G2/M phase
1430	9.90711e-33	0.251971	0.78	0.463	2.00807e-28	8	OTUD6B-AS1	cones: G2/M phase
1431	5.28871e-38	0.251744	0.69	0.355	1.07197e-33	8	PCF11	cones: G2/M phase
1432	1.02697e-24	0.251337	0.69	0.392	2.08156e-20	8	TNRC6C	cones: G2/M phase
1433	2.30315e-170	0.25127	0.437	0.049	4.66825e-166	8	STK17B	cones: G2/M phase
1434	1.80895e-35	0.251082	0.486	0.196	3.66656e-31	8	TAGLN3	cones: G2/M phase
1435	1.41833e-23	0.250689	0.997	0.873	2.87482e-19	8	HNRNPK	cones: G2/M phase
1436	6.21671e-27	0.250577	0.774	0.455	1.26006e-22	8	PRRC2A	cones: G2/M phase
1437	1.55962e-74	0.250028	0.464	0.119	3.16119e-70	8	H1FX-AS1	cones: G2/M phase
1438	5.97422e-23	0.320799	0.44	0.195	1.21092e-18	9	HSPA6	cones: G1 + S phase
1439	7.03148e-19	0.304261	0.924	0.759	1.42521e-14	9	ARR3	cones: G1 + S phase
1440	2.16637e-15	0.302336	0.987	0.9	4.39101e-11	9	HSPA1A	cones: G1 + S phase
1441	1.22699e-31	0.30173	0.997	0.822	2.48698e-27	9	UNC119	cones: G1 + S phase
1442	1.34757e-35	0.299622	0.959	0.635	2.73139e-31	9	ATP1B2	cones: G1 + S phase
1443	3.67314e-31	0.295265	1	0.824	7.44509e-27	9	ENO2	cones: G1 + S phase
1444	1.99259e-28	0.291339	0.873	0.56	4.03878e-24	9	RTBDN	cones: G1 + S phase
1445	1.90578e-20	0.287797	0.943	0.701	3.86283e-16	9	DNAJB1	cones: G1 + S phase
1446	2.80725e-30	0.286139	0.978	0.707	5.69002e-26	9	PLEKHB1	cones: G1 + S phase
1447	1.21673e-23	0.269815	1	0.894	2.46619e-19	9	AIPL1	cones: G1 + S phase
1448	2.32928e-24	0.258318	1	0.907	4.72122e-20	9	GNB3	cones: G1 + S phase
1449	2.7625e-36	0.255961	0.927	0.52	5.59932e-32	9	CELF4	cones: G1 + S phase
1450	1.2359e-26	0.255193	0.997	0.824	2.50505e-22	9	FAM57B	cones: G1 + S phase
1451	0	5.13603	0.92	0.019	0	10	COL1A1	Muller Glia
1452	0	4.64679	0.953	0.031	0	10	COL1A2	Muller Glia
1453	0	4.35528	0.548	0.034	0	10	CFD	Muller Glia
1454	0	4.32303	0.923	0.007	0	10	COL3A1	Muller Glia
1455	0	3.92168	0.816	0.013	0	10	MGP	Muller Glia
1456	0	3.88955	0.87	0.018	0	10	DCN	Muller Glia
1457	3.76708e-111	3.59755	0.656	0.228	7.6355e-107	10	GSN	Muller Glia
1458	2.19927e-133	3.18967	0.906	0.631	4.4577e-129	10	FOS	Muller Glia
1459	7.80432e-235	3.13442	1	0.365	1.58186e-230	10	VIM	Muller Glia
1460	2.00879e-207	3.10348	0.692	0.128	4.07162e-203	10	ZFP36	Muller Glia
1461	0	3.10134	0.766	0.007	0	10	LUM	Muller Glia
1462	0	2.98165	0.729	0.023	0	10	IGFBP5	Muller Glia
1463	1.68582e-121	2.90472	0.729	0.28	3.417e-117	10	FOSB	Muller Glia
1464	1.20591e-104	2.88895	0.629	0.213	2.44426e-100	10	GADD45B	Muller Glia
1465	1.04017e-104	2.83056	0.799	0.483	2.10832e-100	10	JUNB	Muller Glia
1466	0	2.70974	0.886	0.077	0	10	LGALS1	Muller Glia
1467	0	2.70799	0.438	0.009	0	10	CTGF	Muller Glia
1468	4.26339e-118	2.58867	0.746	0.304	8.64146e-114	10	EGR1	Muller Glia
1469	0	2.48838	0.686	0.009	0	10	ITM2A	Muller Glia
1470	7.48705e-281	2.47853	0.602	0.06	1.51755e-276	10	SOCS3	Muller Glia
1471	0	2.45922	0.763	0.041	0	10	COL6A2	Muller Glia
1472	2.75882e-119	2.39934	0.425	0.072	5.59186e-115	10	SFRP2	Muller Glia
1473	4.24205e-132	2.32946	0.903	0.63	8.5982e-128	10	SPARC	Muller Glia
1474	6.16894e-75	2.32509	0.612	0.275	1.25038e-70	10	CEBPD	Muller Glia
1475	0	2.28801	0.585	0.003	0	10	OGN	Muller Glia
1476	0	2.26127	0.525	0.017	0	10	IGFBP6	Muller Glia
1477	2.09976e-266	2.20393	0.532	0.047	4.256e-262	10	CYR61	Muller Glia
1478	0	2.18315	0.391	0.003	0	10	ELN	Muller Glia
1479	0	2.17019	0.579	0.035	0	10	MFAP4	Muller Glia
1480	0	2.16547	0.746	0.083	0	10	S100A10	Muller Glia
1481	9.79934e-266	2.15188	0.672	0.087	1.98623e-261	10	COL6A1	Muller Glia
1482	2.79602e-75	2.13832	0.742	0.5	5.66725e-71	10	DUSP1	Muller Glia
1483	1.2909e-229	2.10421	0.649	0.095	2.61653e-225	10	MEG3	Muller Glia
1484	0	2.09523	0.582	0.003	0	10	PLAC9	Muller Glia
1485	0	2.08524	0.615	0.031	0	10	PCOLCE	Muller Glia
1486	1.45848e-146	2.04755	0.729	0.212	2.95619e-142	10	S100A6	Muller Glia
1487	2.41078e-73	2.04571	0.645	0.331	4.88641e-69	10	SERPINF1	Muller Glia
1488	0	2.0406	0.722	0.04	0	10	ZFP36L1	Muller Glia
1489	0	2.00146	0.435	0.008	0	10	DPT	Muller Glia
1490	0	1.99583	0.288	0.001	0	10	PI16	Muller Glia
1491	1.41221e-131	1.97215	0.485	0.087	2.8624e-127	10	KLF4	Muller Glia
1492	5.6935e-124	1.90645	0.773	0.322	1.15402e-119	10	ANXA2	Muller Glia
1493	1.44403e-95	1.89573	0.458	0.107	2.92691e-91	10	KLF2	Muller Glia
1494	0	1.89187	0.552	0.035	0	10	ANXA1	Muller Glia
1495	0	1.86393	0.495	0.019	0	10	COL5A2	Muller Glia
1496	0	1.84033	0.599	0.034	0	10	IFITM3	Muller Glia
1497	0	1.83029	0.431	0.008	0	10	COL14A1	Muller Glia
1498	2.63871e-236	1.80538	0.498	0.047	5.3484e-232	10	ARID5B	Muller Glia
1499	1.90676e-158	1.79498	0.492	0.074	3.86481e-154	10	FSTL1	Muller Glia
1500	5.39592e-188	1.78421	0.659	0.124	1.0937e-183	10	CALD1	Muller Glia
1501	0	1.78287	0.482	0.005	0	10	SRPX	Muller Glia
1502	4.78557e-164	1.78019	0.552	0.094	9.69988e-160	10	IGFBP4	Muller Glia
1503	1.92437e-52	1.76475	0.515	0.229	3.9005e-48	10	MDK	Muller Glia
1504	0	1.74224	0.361	0.009	0	10	IGF1	Muller Glia
1505	6.08944e-42	1.73439	0.863	0.905	1.23427e-37	10	JUN	Muller Glia
1506	3.93529e-84	1.72948	0.552	0.186	7.97644e-80	10	TIMP3	Muller Glia
1507	0	1.72825	0.629	0.053	0	10	S100A11	Muller Glia
1508	1.69349e-167	1.71169	0.288	0.019	3.43254e-163	10	CXCL14	Muller Glia
1509	0	1.70045	0.381	0.003	0	10	DLK1	Muller Glia
1510	2.44666e-56	1.69787	0.645	0.419	4.95914e-52	10	FBLN1	Muller Glia
1511	0	1.69421	0.431	0.019	0	10	C1R	Muller Glia
1512	0	1.68296	0.405	0.003	0	10	CCDC80	Muller Glia
1513	2.8493e-34	1.67948	0.391	0.176	5.77525e-30	10	MAFF	Muller Glia
1514	1.93727e-37	1.67901	0.649	0.584	3.92666e-33	10	CST3	Muller Glia
1515	0	1.67037	0.522	0.031	0	10	S100A4	Muller Glia
1516	0	1.65714	0.338	0.003	0	10	CFH	Muller Glia
1517	1.50518e-306	1.63434	0.445	0.024	3.05085e-302	10	SELENOP	Muller Glia
1518	2.06759e-105	1.63297	0.405	0.073	4.19081e-101	10	GAS1	Muller Glia
1519	5.99301e-278	1.62891	0.495	0.037	1.21472e-273	10	MMP2	Muller Glia
1520	2.32567e-106	1.59502	0.298	0.035	4.71389e-102	10	IGFBP7	Muller Glia
1521	1.21158e-61	1.57545	0.595	0.302	2.45574e-57	10	CD99	Muller Glia
1522	6.16798e-279	1.54651	0.468	0.032	1.25019e-274	10	PMP22	Muller Glia
1523	6.26756e-73	1.53601	0.425	0.115	1.27037e-68	10	SERTAD1	Muller Glia
1524	1.54215e-40	1.5299	0.395	0.159	3.12578e-36	10	NR4A1	Muller Glia
1525	4.66508e-33	1.52306	0.635	0.586	9.45566e-29	10	PNRC1	Muller Glia
1526	2.88619e-278	1.52294	0.344	0.013	5.85002e-274	10	EMP1	Muller Glia
1527	1.55524e-77	1.51931	0.736	0.469	3.15231e-73	10	LAPTM4A	Muller Glia
1528	1.44093e-59	1.51784	0.408	0.126	2.92062e-55	10	COL5A1	Muller Glia
1529	0	1.48647	0.288	0.002	0	10	POSTN	Muller Glia
1530	0	1.48261	0.395	0.012	0	10	PLPP3	Muller Glia
1531	1.59441e-20	1.47909	0.485	0.381	3.23172e-16	10	BTG2	Muller Glia
1532	9.50136e-214	1.46939	0.425	0.036	1.92583e-209	10	AHNAK	Muller Glia
1533	1.02964e-58	1.46327	0.401	0.12	2.08698e-54	10	CEBPB	Muller Glia
1534	1.86035e-262	1.45606	0.321	0.013	3.77075e-258	10	CXCL12	Muller Glia
1535	0	1.43515	0.368	0.01	0	10	C2orf40	Muller Glia
1536	2.17059e-36	1.4251	0.488	0.271	4.39958e-32	10	LMNA	Muller Glia
1537	1.57318e-127	1.41755	0.408	0.06	3.18869e-123	10	PTN	Muller Glia
1538	2.54625e-128	1.41746	0.465	0.08	5.16099e-124	10	FCGRT	Muller Glia
1539	1.13241e-91	1.41643	0.368	0.068	2.29528e-87	10	RARRES2	Muller Glia
1540	3.30786e-11	1.40212	0.418	0.364	6.70469e-07	10	ATF3	Muller Glia
1541	1.332e-16	1.39214	0.542	0.535	2.69983e-12	10	NFKBIA	Muller Glia
1542	1.47564e-36	1.38424	0.659	0.624	2.99097e-32	10	CD81	Muller Glia
1543	2.58559e-175	1.38257	0.381	0.036	5.24072e-171	10	C1S	Muller Glia
1544	0	1.36987	0.334	0.006	0	10	GPC3	Muller Glia
1545	1.13668e-91	1.36338	0.87	0.8	2.30394e-87	10	CD63	Muller Glia
1546	5.40381e-35	1.35849	0.599	0.468	1.0953e-30	10	TIMP1	Muller Glia
1547	4.24694e-06	1.34874	0.324	0.288	0.0860813	10	IRF1	Muller Glia
1548	3.51218e-106	1.33869	0.328	0.046	7.11883e-102	10	OSR2	Muller Glia
1549	3.26047e-178	1.33613	0.251	0.012	6.60864e-174	10	CTHRC1	Muller Glia
1550	9.44083e-35	1.33404	0.649	0.583	1.91356e-30	10	ZFP36L2	Muller Glia
1551	0	1.33364	0.331	0.005	0	10	SOD3	Muller Glia
1552	9.38535e-43	1.32927	0.622	0.453	1.90232e-38	10	ANXA5	Muller Glia
1553	0	1.3176	0.348	0.005	0	10	BGN	Muller Glia
1554	8.85616e-75	1.31528	0.401	0.099	1.79506e-70	10	EMP3	Muller Glia
1555	0	1.31394	0.371	0.009	0	10	PRRX1	Muller Glia
1556	1.6193e-53	1.3038	0.739	0.655	3.28217e-49	10	ITM2B	Muller Glia
1557	1.89413e-11	1.30106	0.278	0.17	3.83922e-07	10	MYC	Muller Glia
1558	9.63654e-191	1.29984	0.281	0.015	1.95323e-186	10	FGL2	Muller Glia
1559	0	1.29851	0.355	0.007	0	10	PDGFRL	Muller Glia
1560	1.08681e-67	1.29643	0.361	0.087	2.20285e-63	10	FXYD1	Muller Glia
1561	4.70534e-159	1.29029	0.368	0.037	9.53724e-155	10	SERPING1	Muller Glia
1562	2.54143e-235	1.27706	0.341	0.018	5.15122e-231	10	FBN1	Muller Glia
1563	3.78442e-299	1.27407	0.314	0.009	7.67065e-295	10	NTRK2	Muller Glia
1564	0	1.26854	0.318	0.008	0	10	PPIC	Muller Glia
1565	5.31203e-143	1.26163	0.375	0.043	1.07669e-138	10	SERPINH1	Muller Glia
1566	8.80702e-24	1.26112	0.512	0.378	1.7851e-19	10	ID3	Muller Glia
1567	6.39224e-101	1.2522	0.365	0.057	1.29564e-96	10	HLA-E	Muller Glia
1568	1.06898e-38	1.25027	0.388	0.158	2.16671e-34	10	AEBP1	Muller Glia
1569	1.73359e-37	1.24593	0.334	0.115	3.51381e-33	10	CLU	Muller Glia
1570	0	1.24246	0.338	0.006	0	10	OLFML3	Muller Glia
1571	2.70778e-247	1.23781	0.281	0.01	5.4884e-243	10	PODN	Muller Glia
1572	2.00172e-23	1.23228	0.348	0.175	4.05729e-19	10	NFKBIZ	Muller Glia
1573	2.36889e-20	1.22586	0.803	0.934	4.8015e-16	10	JUND	Muller Glia
1574	1.545e-95	1.21601	0.338	0.053	3.13156e-91	10	FN1	Muller Glia
1575	2.65998e-274	1.21542	0.301	0.01	5.39152e-270	10	COL6A3	Muller Glia
1576	6.18095e-152	1.20859	0.351	0.035	1.25282e-147	10	IL11RA	Muller Glia
1577	2.48687e-160	1.20312	0.294	0.021	5.04063e-156	10	NUPR1	Muller Glia
1578	6.42621e-149	1.19526	0.294	0.024	1.30253e-144	10	TPM2	Muller Glia
1579	8.80006e-64	1.19399	0.381	0.103	1.78368e-59	10	SELENOM	Muller Glia
1580	5.40962e-32	1.17683	0.311	0.116	1.09648e-27	10	CYP1B1	Muller Glia
1581	2.26557e-22	1.1757	0.401	0.241	4.59209e-18	10	RND3	Muller Glia
1582	6.41234e-275	1.15257	0.284	0.008	1.29972e-270	10	ALDH1A1	Muller Glia
1583	1.60344e-45	1.14835	0.88	0.93	3.25002e-41	10	UBC	Muller Glia
1584	0	1.13627	0.284	0.002	0	10	PRELP	Muller Glia
1585	4.5253e-32	1.12462	0.294	0.104	9.17233e-28	10	PRSS23	Muller Glia
1586	3.16744e-20	1.12421	0.314	0.16	6.42008e-16	10	LTBP4	Muller Glia
1587	5.34665e-35	1.11235	0.298	0.1	1.08371e-30	10	RAMP2	Muller Glia
1588	1.58305e-190	1.10184	0.304	0.018	3.20868e-186	10	FOXC1	Muller Glia
1589	9.9655e-109	1.09148	0.274	0.029	2.01991e-104	10	SPARCL1	Muller Glia
1590	1.38875e-210	1.08687	0.281	0.013	2.81486e-206	10	NFIA	Muller Glia
1591	2.25074e-188	1.07829	0.251	0.011	4.56203e-184	10	FBLN2	Muller Glia
1592	8.71083e-21	1.07805	0.378	0.222	1.7656e-16	10	LHFPL6	Muller Glia
1593	1.27871e-07	1.07384	0.428	0.438	0.00259182	10	AKAP12	Muller Glia
1594	0	1.07015	0.258	0.001	0	10	ABCA8	Muller Glia
1595	1.25379e-17	1.06273	0.679	0.759	2.54131e-13	10	IER2	Muller Glia
1596	9.25768e-95	1.06146	0.298	0.041	1.87644e-90	10	LRP1	Muller Glia
1597	0	1.06025	0.268	0.004	0	10	GLT8D2	Muller Glia
1598	1.14577e-09	1.05148	0.472	0.493	2.32235e-05	10	PPP1R15A	Muller Glia
1599	7.06948e-58	1.04042	0.773	0.735	1.43291e-53	10	EEF1D	Muller Glia
1600	1.46752e-13	1.03608	0.445	0.353	2.97453e-09	10	KCNQ1OT1	Muller Glia
1601	1.34648e-294	1.0314	0.281	0.006	2.72918e-290	10	LTBP1	Muller Glia
1602	4.56956e-244	1.01799	0.278	0.009	9.26204e-240	10	COPZ2	Muller Glia
1603	1.95577e-64	1.01462	0.348	0.082	3.96415e-60	10	TSPO	Muller Glia
1604	1.34305e-07	1.01366	0.391	0.366	0.00272224	10	TCF4	Muller Glia
1605	1.09776e-31	1.01311	0.365	0.153	2.22504e-27	10	NPC2	Muller Glia
1606	3.74301e-11	1.01004	0.455	0.429	7.58672e-07	10	MYL12A	Muller Glia
1607	4.98819e-16	1.00891	0.274	0.14	1.01106e-11	10	STOM	Muller Glia
1608	1.02312e-08	0.988115	0.478	0.523	0.000207376	10	MCL1	Muller Glia
1609	4.26169e-192	0.981457	0.274	0.014	8.63802e-188	10	CAVIN1	Muller Glia
1610	1.13158e-280	0.976218	0.268	0.006	2.2936e-276	10	LAMA4	Muller Glia
1611	1.27427e-07	0.971223	0.538	0.684	0.00258282	10	CCNL1	Muller Glia
1612	3.86617e-08	0.97028	0.361	0.314	0.000783634	10	CNN3	Muller Glia
1613	3.72362e-23	0.969213	0.381	0.206	7.54741e-19	10	NFIB	Muller Glia
1614	4.21812e-221	0.967671	0.264	0.01	8.54971e-217	10	FKBP10	Muller Glia
1615	2.21877e-43	0.964745	0.261	0.064	4.49723e-39	10	CRYAB	Muller Glia
1616	2.89039e-18	0.949099	0.348	0.2	5.85853e-14	10	ATP6V0E1	Muller Glia
1617	0.00448803	0.944933	0.344	0.377	1	10	PLTP	Muller Glia
1618	1.56613e-06	0.933594	0.445	0.491	0.0317438	10	OSTC	Muller Glia
1619	5.1577e-08	0.922786	0.465	0.505	0.00104541	10	APP	Muller Glia
1620	4.34747e-06	0.910066	0.498	0.601	0.0881188	10	RHOB	Muller Glia
1621	1.44429e-94	0.903326	0.97	0.946	2.92744e-90	10	EIF1	Muller Glia
1622	4.56001e-07	0.889236	0.368	0.335	0.00924269	10	ITGB1	Muller Glia
1623	4.70408e-10	0.887335	0.515	0.588	9.5347e-06	10	MAGED2	Muller Glia
1624	2.46989e-07	0.871315	0.475	0.543	0.00500622	10	RABAC1	Muller Glia
1625	1.74865e-06	0.868413	0.324	0.281	0.0354433	10	FGFR1	Muller Glia
1626	3.74773e-95	0.862935	0.99	0.985	7.59627e-91	10	RPS12	Muller Glia
1627	0.000174182	0.862435	0.485	0.626	1	10	TSC22D1	Muller Glia
1628	3.48429e-14	0.856722	0.284	0.159	7.06232e-10	10	CPQ	Muller Glia
1629	8.92569e-07	0.85415	0.321	0.265	0.0180915	10	CDKN1C	Muller Glia
1630	2.07803e-73	0.839392	0.274	0.042	4.21197e-69	10	LGALS3	Muller Glia
1631	2.14919e-05	0.837421	0.261	0.208	0.43562	10	MYADM	Muller Glia
1632	2.9666e-05	0.836187	0.381	0.39	0.6013	10	GNAI2	Muller Glia
1633	0.000555882	0.832111	0.368	0.388	1	10	ID2	Muller Glia
1634	4.47955e-28	0.829585	0.251	0.083	9.07959e-24	10	S100A13	Muller Glia
1635	1.15324e-06	0.827671	0.324	0.276	0.0233751	10	LY6E	Muller Glia
1636	9.6454e-20	0.809768	0.676	0.769	1.95503e-15	10	BTG1	Muller Glia
1637	1.14565e-06	0.809577	0.281	0.218	0.0232212	10	RRBP1	Muller Glia
1638	8.07669e-114	0.808172	1	0.993	1.63707e-109	10	TPT1	Muller Glia
1639	0.00436153	0.780636	0.284	0.283	1	10	EFEMP2	Muller Glia
1640	1.64409e-54	0.774342	0.86	0.887	3.3324e-50	10	SERF2	Muller Glia
1641	0.00348316	0.76884	0.371	0.426	1	10	ADD3	Muller Glia
1642	1.66087e-115	0.766196	0.967	0.935	3.36641e-111	10	FTL	Muller Glia
1643	4.07955e-10	0.758805	0.264	0.164	8.26884e-06	10	SH3BGRL	Muller Glia
1644	4.73981e-27	0.747121	0.99	0.987	9.60712e-23	10	RPS4X	Muller Glia
1645	4.25973e-29	0.744599	0.726	0.756	8.63406e-25	10	B2M	Muller Glia
1646	4.59418e-83	0.737134	1	0.996	9.31194e-79	10	RPL10	Muller Glia
1647	1.43875e-06	0.728653	0.538	0.707	0.029162	10	MYL12B	Muller Glia
1648	4.94096e-07	0.717053	0.298	0.23	0.0100148	10	PLD3	Muller Glia
1649	6.38584e-10	0.698749	0.435	0.369	1.29435e-05	10	HSPB1	Muller Glia
1650	0.000398766	0.688438	0.251	0.213	1	10	STAT3	Muller Glia
1651	0.00206967	0.686775	0.254	0.23	1	10	FERMT2	Muller Glia
1652	5.37809e-08	0.661618	0.154	0.365	0.00109008	10	PTGS2	Muller Glia
1653	1.75803e-05	0.649888	0.532	0.718	0.356335	10	OST4	Muller Glia
1654	0.00428628	0.637501	0.241	0.41	1	10	MT1X	Muller Glia
1655	3.10009e-54	0.630813	0.98	0.984	6.28357e-50	10	RPS27A	Muller Glia
1656	0.00792784	0.606528	0.505	0.709	1	10	TXN	Muller Glia
1657	3.48528e-06	0.584347	0.632	0.844	0.0706431	10	DDX5	Muller Glia
1658	2.54955e-75	0.56571	0.997	0.996	5.16768e-71	10	RPL41	Muller Glia
1659	7.60022e-20	0.540315	0.92	0.96	1.54049e-15	10	NACA	Muller Glia
1660	6.82128e-62	0.539915	0.98	0.981	1.3826e-57	10	FTH1	Muller Glia
1661	0.000128925	0.520261	0.555	0.747	1	10	SSR2	Muller Glia
1662	0.00354527	0.504552	0.274	0.49	1	10	SDC2	Muller Glia
1663	0.000786768	0.492879	0.555	0.77	1	10	BEX3	Muller Glia
1664	0.00127303	0.478193	0.281	0.509	1	10	2011-09-01	Muller Glia
1665	4.70196e-35	0.469695	0.977	0.982	9.53039e-31	10	RPL19	Muller Glia
1666	1.08915e-06	0.457662	0.605	0.797	0.0220759	10	PEBP1	Muller Glia
1667	0.00288164	0.453299	0.291	0.528	1	10	ATRAID	Muller Glia
1668	3.58631e-05	0.450997	0.237	0.465	0.726909	10	IL6ST	Muller Glia
1669	2.8572e-05	0.446508	0.184	0.372	0.579125	10	CNTFR	Muller Glia
1670	1.59126e-08	0.438175	0.686	0.859	0.000322533	10	CIRBP	Muller Glia
1671	4.48986e-24	0.436621	1	0.999	9.10051e-20	10	EEF1A1	Muller Glia
1672	0.00548973	0.434042	0.227	0.388	1	10	BCL7C	Muller Glia
1673	0.00176666	0.429924	0.274	0.487	1	10	RSRP1	Muller Glia
1674	8.26067e-10	0.429711	0.268	0.6	1.67436e-05	10	TPM1	Muller Glia
1675	1.80348e-19	0.423507	0.987	0.992	3.65548e-15	10	RPS8	Muller Glia
1676	1.93033e-11	0.417663	0.943	0.985	3.91258e-07	10	RPL5	Muller Glia
1677	0.000313832	0.414445	0.217	0.405	1	10	CDK4	Muller Glia
1678	0.000721792	0.413604	0.278	0.51	1	10	FKBP1A	Muller Glia
1679	2.44218e-24	0.41147	0.997	0.996	4.95004e-20	10	RPL13	Muller Glia
1680	0.000184611	0.40937	0.237	0.449	1	10	MRPS6	Muller Glia
1681	0.00192451	0.406136	0.207	0.367	1	10	PTTG1IP	Muller Glia
1682	1.92625e-07	0.405244	0.271	0.573	0.00390431	10	GLUL	Muller Glia
1683	7.43269e-28	0.400316	0.99	0.991	1.50653e-23	10	RPS14	Muller Glia
1684	1.18278e-13	0.399937	0.936	0.968	2.39738e-09	10	RPL10A	Muller Glia
1685	5.25473e-16	0.392498	0.936	0.966	1.06508e-11	10	RPL12	Muller Glia
1686	4.80765e-05	0.384897	0.124	0.257	0.974463	10	UAP1	Muller Glia
1687	0.000577724	0.384445	0.261	0.478	1	10	PIK3R1	Muller Glia
1688	0.000252906	0.380941	0.247	0.457	1	10	TMEM98	Muller Glia
1689	0.000444624	0.379744	0.609	0.823	1	10	TOMM7	Muller Glia
1690	0.00347468	0.378602	0.268	0.462	1	10	MIDN	Muller Glia
1691	0.000466541	0.377815	0.187	0.347	1	10	CYB5R3	Muller Glia
1692	0.00277716	0.374027	0.151	0.264	1	10	SAV1	Muller Glia
1693	0.00314412	0.370965	0.164	0.283	1	10	CPNE1	Muller Glia
1694	0.00479715	0.367624	0.582	0.802	1	10	PPDPF	Muller Glia
1695	0.000970496	0.361463	0.288	0.52	1	10	TMBIM4	Muller Glia
1696	0.000443355	0.358733	0.314	0.587	1	10	TCEAL9	Muller Glia
1697	0.00646758	0.35668	0.184	0.307	1	10	NRBP1	Muller Glia
1698	4.16623e-09	0.354241	0.171	0.403	8.44453e-05	10	DDIT4	Muller Glia
1699	0.00637824	0.353966	0.177	0.297	1	10	NDRG1	Muller Glia
1700	2.40601e-05	0.352278	0.197	0.394	0.487675	10	IFRD1	Muller Glia
1701	5.7341e-13	0.352059	0.983	0.988	1.16224e-08	10	RPL7A	Muller Glia
1702	5.69103e-07	0.351825	0.201	0.43	0.0115351	10	RAP1B	Muller Glia
1703	0.00340446	0.351574	0.187	0.324	1	10	CTSF	Muller Glia
1704	0.000531854	0.349738	0.217	0.399	1	10	JAK1	Muller Glia
1705	1.11367e-06	0.347752	0.177	0.382	0.0225731	10	TMED3	Muller Glia
1706	0.000816431	0.347453	0.224	0.403	1	10	GNB2	Muller Glia
1707	0.00635348	0.346506	0.154	0.26	1	10	IFNGR2	Muller Glia
1708	0.00364017	0.343883	0.157	0.271	1	10	NAMPT	Muller Glia
1709	6.59617e-06	0.341964	0.177	0.369	0.133698	10	PFN2	Muller Glia
1710	0.000217201	0.341266	0.177	0.335	1	10	GOLIM4	Muller Glia
1711	1.96318e-05	0.335573	0.288	0.569	0.397916	10	SELENOF	Muller Glia
1712	0.00359796	0.335338	0.237	0.403	1	10	RCN1	Muller Glia
1713	2.83101e-09	0.334684	0.237	0.536	5.73817e-05	10	CSRP2	Muller Glia
1714	0.000212858	0.332444	0.217	0.404	1	10	GLG1	Muller Glia
1715	7.93843e-05	0.32727	0.318	0.616	1	10	RBM3	Muller Glia
1716	0.000120562	0.326687	0.177	0.337	1	10	ZNF503	Muller Glia
1717	9.99148e-12	0.325223	0.98	0.989	2.02517e-07	10	RPL30	Muller Glia
1718	1.93182e-05	0.31956	0.197	0.398	0.391561	10	CKAP4	Muller Glia
1719	7.73493e-14	0.319109	0.9	0.954	1.56779e-09	10	RPL22	Muller Glia
1720	0.000153013	0.319055	0.184	0.346	1	10	RNF19A	Muller Glia
1721	1.27159e-15	0.316468	1	0.993	2.57739e-11	10	RPL11	Muller Glia
1722	4.73307e-06	0.316361	0.214	0.44	0.0959347	10	CHID1	Muller Glia
1723	6.96712e-06	0.314569	0.204	0.415	0.141217	10	PSME1	Muller Glia
1724	0.000925892	0.314477	0.144	0.264	1	10	LARP6	Muller Glia
1725	2.72294e-07	0.312662	0.107	0.27	0.00551912	10	NPPC	Muller Glia
1726	3.53819e-05	0.311485	0.164	0.326	0.717156	10	DNAJC1	Muller Glia
1727	6.22926e-06	0.311056	0.184	0.381	0.126261	10	CLEC11A	Muller Glia
1728	0.00120531	0.310535	0.331	0.613	1	10	C4orf3	Muller Glia
1729	1.34597e-07	0.310221	0.234	0.506	0.00272815	10	TRAM1	Muller Glia
1730	7.40682e-06	0.309306	0.194	0.397	0.150129	10	SDF4	Muller Glia
1731	8.54688e-06	0.309111	0.177	0.359	0.173237	10	FAM162A	Muller Glia
1732	1.46291e-06	0.308983	0.261	0.539	0.0296518	10	TCEAL4	Muller Glia
1733	0.00017369	0.308607	0.144	0.278	1	10	ATP1B3	Muller Glia
1734	2.85892e-08	0.303857	0.736	0.885	0.000579475	10	PFDN5	Muller Glia
1735	2.60733e-08	0.303485	0.247	0.541	0.000528479	10	DDX3X	Muller Glia
1736	1.28961e-05	0.301314	0.224	0.444	0.261391	10	CTNNB1	Muller Glia
1737	7.21354e-08	0.298316	0.258	0.558	0.00146211	10	TMED9	Muller Glia
1738	0.000112095	0.296011	0.14	0.275	1	10	MRPL16	Muller Glia
1739	4.15941e-05	0.294558	0.147	0.297	0.843071	10	ALDH9A1	Muller Glia
1740	0.000544505	0.293825	0.144	0.267	1	10	OSBPL1A	Muller Glia
1741	0.000272884	0.292666	0.324	0.604	1	10	C8orf59	Muller Glia
1742	1.11279e-09	0.291859	0.171	0.417	2.25551e-05	10	PTEN	Muller Glia
1743	7.45437e-07	0.291838	0.217	0.456	0.0151093	10	NPDC1	Muller Glia
1744	1.28731e-05	0.291638	0.298	0.589	0.260925	10	LRPAP1	Muller Glia
1745	2.13334e-08	0.29154	0.184	0.419	0.000432406	10	LAMP1	Muller Glia
1746	1.12982e-06	0.288524	0.197	0.416	0.0229003	10	ARL1	Muller Glia
1747	0.00178738	0.285912	0.371	0.689	1	10	TRMT112	Muller Glia
1748	0.000291648	0.285419	0.144	0.275	1	10	C14orf119	Muller Glia
1749	1.01229e-07	0.285018	0.187	0.42	0.00205181	10	AP3S1	Muller Glia
1750	0.000107497	0.284673	0.144	0.284	1	10	SNTB2	Muller Glia
1751	5.20792e-07	0.284531	0.164	0.359	0.0105559	10	LRRFIP1	Muller Glia
1752	0.000177729	0.284067	0.134	0.263	1	10	CELF2	Muller Glia
1753	1.12033e-09	0.284009	0.916	0.988	2.27079e-05	10	TMSB4X	Muller Glia
1754	3.52563e-05	0.283005	0.127	0.265	0.71461	10	ELMSAN1	Muller Glia
1755	3.26157e-05	0.282494	0.147	0.301	0.661088	10	ACADVL	Muller Glia
1756	1.11924e-07	0.282336	0.187	0.414	0.00226858	10	NBDY	Muller Glia
1757	0.00108889	0.281337	0.291	0.517	1	10	PHGDH	Muller Glia
1758	3.1247e-06	0.281004	0.308	0.613	0.0633345	10	RBP1	Muller Glia
1759	2.57199e-05	0.280541	0.184	0.367	0.521317	10	PCMTD1	Muller Glia
1760	0.000117067	0.280065	0.144	0.284	1	10	CAPNS1	Muller Glia
1761	0.000859365	0.279414	0.351	0.646	1	10	CSTB	Muller Glia
1762	0.00981119	0.278485	0.415	0.749	1	10	SEC61B	Muller Glia
1763	0.000886669	0.27808	0.338	0.62	1	10	RHOBTB3	Muller Glia
1764	7.28915e-05	0.277246	0.127	0.259	1	10	MAP3K20	Muller Glia
1765	5.54155e-06	0.275822	0.207	0.419	0.112322	10	NORAD	Muller Glia
1766	9.9052e-06	0.275169	0.161	0.332	0.200769	10	GOLGA2	Muller Glia
1767	6.43811e-07	0.273982	0.221	0.468	0.0130494	10	ARL2	Muller Glia
1768	4.6171e-07	0.272199	0.977	0.991	0.0093584	10	RPL34	Muller Glia
1769	2.02456e-09	0.271895	0.95	0.981	4.10358e-05	10	RPL29	Muller Glia
1770	1.45238e-06	0.27118	0.151	0.328	0.0294383	10	MAGEH1	Muller Glia
1771	1.26681e-05	0.268032	0.151	0.314	0.25677	10	ARHGAP29	Muller Glia
1772	1.00084e-06	0.26656	0.13	0.295	0.0202861	10	SRPRA	Muller Glia
1773	4.01665e-05	0.265777	0.12	0.254	0.814135	10	RTL8C	Muller Glia
1774	3.32564e-09	0.263937	0.174	0.413	6.74074e-05	10	RRAGA	Muller Glia
1775	1.87305e-06	0.263106	0.294	0.603	0.0379649	10	MYDGF	Muller Glia
1776	1.30178e-05	0.262084	0.14	0.293	0.263857	10	RAP1A	Muller Glia
1777	1.89813e-05	0.26101	0.14	0.293	0.384731	10	COA4	Muller Glia
1778	4.48025e-05	0.260753	0.147	0.296	0.908102	10	FBXO17	Muller Glia
1779	1.98651e-06	0.260002	0.194	0.405	0.0402646	10	TMEM219	Muller Glia
1780	2.4657e-06	0.258296	0.217	0.444	0.0499773	10	IRF2BP2	Muller Glia
1781	5.13308e-08	0.254681	0.12	0.3	0.00104042	10	ABHD5	Muller Glia
1782	4.94414e-10	0.253829	0.973	0.982	1.00213e-05	10	RPS9	Muller Glia
1783	4.06815e-06	0.253452	0.151	0.318	0.0824574	10	FAM229B	Muller Glia
1784	2.98118e-05	0.251196	0.144	0.296	0.604255	10	SNX17	Muller Glia
1785	3.45889e-107	1.18031	0.975	0.708	7.01083e-103	11	ARL6IP1	cones: G1 + G2/M phase
1786	1.7481e-67	0.952549	0.646	0.26	3.54323e-63	11	HIST1H2AC	cones: G1 + G2/M phase
1787	2.90484e-57	0.863493	0.964	0.816	5.88782e-53	11	UBE2S	cones: G1 + G2/M phase
1788	5.45804e-51	0.857853	0.882	0.622	1.10629e-46	11	PTTG1	cones: G1 + G2/M phase
1789	2.44155e-53	0.668007	0.846	0.525	4.94878e-49	11	HIST3H2A	cones: G1 + G2/M phase
1790	2.26034e-43	0.655597	0.925	0.718	4.58148e-39	11	HSP90B1	cones: G1 + G2/M phase
1791	6.74738e-59	0.589989	1	0.931	1.36763e-54	11	PTMS	cones: G1 + G2/M phase
1792	3.619e-49	0.588081	0.932	0.614	7.33536e-45	11	CENPF	cones: G1 + G2/M phase
1793	9.53412e-30	0.568847	0.682	0.41	1.93247e-25	11	NMU	cones: G1 + G2/M phase
1794	9.31586e-61	0.552536	0.975	0.866	1.88823e-56	11	ATP5F1B	cones: G1 + G2/M phase
1795	1.21407e-36	0.549749	0.925	0.728	2.4608e-32	11	NR2F1	cones: G1 + G2/M phase
1796	1.27666e-15	0.522192	0.554	0.355	2.58766e-11	11	STMN2	cones: G1 + G2/M phase
1797	2.10615e-35	0.482145	0.968	0.889	4.26896e-31	11	DYNLL1	cones: G1 + G2/M phase
1798	1.03906e-43	0.473608	0.986	0.884	2.10606e-39	11	MARCKS	cones: G1 + G2/M phase
1799	3.23098e-29	0.453077	0.821	0.534	6.54886e-25	11	HIST1H1C	cones: G1 + G2/M phase
1800	2.3715e-30	0.442086	0.636	0.364	4.8068e-26	11	C7	cones: G1 + G2/M phase
1801	2.30645e-06	0.425753	0.614	0.484	0.0467495	11	SOX11	cones: G1 + G2/M phase
1802	7.46981e-32	0.422245	0.95	0.798	1.51406e-27	11	AMER2	cones: G1 + G2/M phase
1803	7.08635e-33	0.419657	0.925	0.769	1.43633e-28	11	SEC11C	cones: G1 + G2/M phase
1804	2.07091e-45	0.410535	0.361	0.105	4.19752e-41	11	HIST1H2BJ	cones: G1 + G2/M phase
1805	3.77394e-29	0.383228	0.879	0.709	7.64939e-25	11	STRAP	cones: G1 + G2/M phase
1806	1.15289e-31	0.382752	0.918	0.743	2.33678e-27	11	DCTN3	cones: G1 + G2/M phase
1807	3.14322e-52	0.379867	0.779	0.344	6.371e-48	11	CCNB2	cones: G1 + G2/M phase
1808	6.4794e-17	0.367455	0.732	0.544	1.31331e-12	11	DDAH2	cones: G1 + G2/M phase
1809	3.1501e-23	0.36383	0.961	0.786	6.38493e-19	11	PBX1	cones: G1 + G2/M phase
1810	6.901e-19	0.361354	1	0.953	1.39876e-14	11	GNAS	cones: G1 + G2/M phase
1811	2.03824e-16	0.356948	0.764	0.598	4.13131e-12	11	WFDC1	cones: G1 + G2/M phase
1812	5.328e-22	0.350797	0.925	0.756	1.07993e-17	11	CALM3	cones: G1 + G2/M phase
1813	3.85935e-30	0.348723	0.746	0.467	7.82252e-26	11	CCDC181	cones: G1 + G2/M phase
1814	1.03182e-24	0.344487	0.971	0.836	2.09139e-20	11	NDUFC2	cones: G1 + G2/M phase
1815	1.4876e-27	0.343373	0.879	0.66	3.01522e-23	11	INA	cones: G1 + G2/M phase
1816	2.51395e-29	0.342534	0.929	0.767	5.09552e-25	11	MRFAP1	cones: G1 + G2/M phase
1817	1.78596e-22	0.341431	0.946	0.808	3.61996e-18	11	YWHAZ	cones: G1 + G2/M phase
1818	7.30471e-22	0.340683	0.868	0.666	1.48059e-17	11	CADM1	cones: G1 + G2/M phase
1819	8.30345e-18	0.33971	0.846	0.682	1.68303e-13	11	MLLT11	cones: G1 + G2/M phase
1820	3.89727e-37	0.335882	0.843	0.47	7.89938e-33	11	MKI67	cones: G1 + G2/M phase
1821	1.99424e-18	0.327994	0.918	0.747	4.04212e-14	11	CBX1	cones: G1 + G2/M phase
1822	1.6767e-27	0.323757	0.557	0.295	3.39851e-23	11	CEP41	cones: G1 + G2/M phase
1823	5.38976e-31	0.323554	0.975	0.869	1.09245e-26	11	HNRNPC	cones: G1 + G2/M phase
1824	3.23704e-22	0.321847	0.925	0.729	6.56115e-18	11	BEX1	cones: G1 + G2/M phase
1825	2.15401e-23	0.321159	0.768	0.54	4.36596e-19	11	FKBP2	cones: G1 + G2/M phase
1826	2.30287e-23	0.319012	0.857	0.664	4.66769e-19	11	RORB	cones: G1 + G2/M phase
1827	4.74155e-21	0.318026	0.825	0.597	9.61066e-17	11	HMGB3	cones: G1 + G2/M phase
1828	2.87812e-24	0.316745	0.961	0.862	5.83366e-20	11	COX6C	cones: G1 + G2/M phase
1829	1.37566e-15	0.315018	0.929	0.755	2.78832e-11	11	RBP3	cones: G1 + G2/M phase
1830	4.64305e-22	0.313059	0.796	0.591	9.411e-18	11	TOP2B	cones: G1 + G2/M phase
1831	3.02091e-21	0.311943	0.932	0.764	6.12308e-17	11	OTX2	cones: G1 + G2/M phase
1832	5.73018e-23	0.311224	0.889	0.723	1.16145e-18	11	IK	cones: G1 + G2/M phase
1833	4.08539e-24	0.308366	0.986	0.868	8.28068e-20	11	ELOB	cones: G1 + G2/M phase
1834	4.41068e-20	0.307397	0.882	0.7	8.94e-16	11	CCT7	cones: G1 + G2/M phase
1835	3.83947e-17	0.306802	0.846	0.656	7.78223e-13	11	MZT1	cones: G1 + G2/M phase
1836	3.31036e-36	0.304533	0.464	0.181	6.70976e-32	11	SPA17	cones: G1 + G2/M phase
1837	1.7354e-19	0.303903	0.689	0.491	3.51749e-15	11	ACLY	cones: G1 + G2/M phase
1838	2.84072e-32	0.30261	1	0.972	5.75785e-28	11	STMN1	cones: G1 + G2/M phase
1839	1.80142e-16	0.302508	0.789	0.624	3.6513e-12	11	MAB21L1	cones: G1 + G2/M phase
1840	3.06086e-28	0.30213	0.789	0.473	6.20405e-24	11	ENDOG	cones: G1 + G2/M phase
1841	8.14975e-20	0.300915	0.911	0.776	1.65187e-15	11	NDUFB4	cones: G1 + G2/M phase
1842	5.13051e-20	0.300411	0.757	0.539	1.0399e-15	11	TAX1BP1	cones: G1 + G2/M phase
1843	5.7569e-22	0.297576	0.961	0.831	1.16687e-17	11	COX8A	cones: G1 + G2/M phase
1844	8.51653e-23	0.296413	0.929	0.739	1.72621e-18	11	GPM6A	cones: G1 + G2/M phase
1845	7.43982e-24	0.29582	0.879	0.689	1.50798e-19	11	PSMB6	cones: G1 + G2/M phase
1846	5.45806e-11	0.290051	0.954	0.839	1.10629e-06	11	SOX4	cones: G1 + G2/M phase
1847	8.47439e-07	0.285739	0.475	0.329	0.0171767	11	BASP1	cones: G1 + G2/M phase
1848	5.96302e-19	0.284795	0.882	0.719	1.20864e-14	11	DYNLRB1	cones: G1 + G2/M phase
1849	2.94038e-22	0.284721	0.714	0.501	5.95985e-18	11	EBNA1BP2	cones: G1 + G2/M phase
1850	6.44679e-13	0.28454	0.929	0.812	1.3067e-08	11	ANKRD12	cones: G1 + G2/M phase
1851	4.94774e-17	0.283056	0.921	0.762	1.00286e-12	11	NHP2	cones: G1 + G2/M phase
1852	6.02603e-17	0.282135	0.782	0.628	1.22142e-12	11	CHD4	cones: G1 + G2/M phase
1853	8.21072e-19	0.280222	0.668	0.482	1.66423e-14	11	AKAP8L	cones: G1 + G2/M phase
1854	4.84319e-26	0.278764	1	0.98	9.81665e-22	11	H3F3B	cones: G1 + G2/M phase
1855	4.23627e-20	0.277899	0.993	0.931	8.5865e-16	11	CALM2	cones: G1 + G2/M phase
1856	2.56684e-20	0.277686	0.975	0.867	5.20273e-16	11	YWHAE	cones: G1 + G2/M phase
1857	7.69073e-12	0.277444	0.954	0.843	1.55883e-07	11	CRX	cones: G1 + G2/M phase
1858	1.40218e-09	0.276837	0.893	0.773	2.84208e-05	11	ODC1	cones: G1 + G2/M phase
1859	5.45999e-14	0.275591	0.907	0.726	1.10669e-09	11	PEG10	cones: G1 + G2/M phase
1860	4.65775e-19	0.274046	0.818	0.606	9.44079e-15	11	ROGDI	cones: G1 + G2/M phase
1861	5.44884e-17	0.273918	0.996	0.92	1.10443e-12	11	MAP1B	cones: G1 + G2/M phase
1862	7.37046e-18	0.271831	0.932	0.822	1.49392e-13	11	NDUFS5	cones: G1 + G2/M phase
1863	2.03481e-30	0.269225	0.643	0.299	4.12435e-26	11	BIRC5	cones: G1 + G2/M phase
1864	3.3319e-12	0.26704	0.918	0.796	6.75344e-08	11	HNRNPM	cones: G1 + G2/M phase
1865	3.54987e-18	0.266958	0.289	0.125	7.19523e-14	11	CCDC173	cones: G1 + G2/M phase
1866	1.00019e-17	0.266605	0.664	0.482	2.02729e-13	11	PNMA1	cones: G1 + G2/M phase
1867	1.97717e-14	0.266112	0.95	0.847	4.00752e-10	11	CCNI	cones: G1 + G2/M phase
1868	6.2375e-16	0.263575	0.764	0.58	1.26428e-11	11	NEUROD4	cones: G1 + G2/M phase
1869	3.62346e-16	0.263296	0.864	0.724	7.34438e-12	11	KTN1	cones: G1 + G2/M phase
1870	3.06158e-09	0.262683	0.964	0.833	6.20551e-05	11	TUBB2B	cones: G1 + G2/M phase
1871	1.59119e-14	0.262487	0.804	0.616	3.22518e-10	11	AP2B1	cones: G1 + G2/M phase
1872	5.1628e-16	0.261696	0.854	0.709	1.04645e-11	11	NDUFA2	cones: G1 + G2/M phase
1873	3.11565e-14	0.261186	0.875	0.733	6.31511e-10	11	SF3B6	cones: G1 + G2/M phase
1874	1.30792e-13	0.258943	0.804	0.625	2.65102e-09	11	HIPK2	cones: G1 + G2/M phase
1875	9.99189e-16	0.257084	0.596	0.408	2.02526e-11	11	ARHGAP32	cones: G1 + G2/M phase
1876	7.91743e-21	0.254068	0.986	0.946	1.60478e-16	11	HNRNPA2B1	cones: G1 + G2/M phase
1877	4.3651e-10	0.251877	0.921	0.793	8.84762e-06	11	ARL4C	cones: G1 + G2/M phase
1878	5.83392e-14	0.25153	0.825	0.636	1.18248e-09	11	LINC00599	cones: G1 + G2/M phase
1879	1.92012e-126	1.67225	1	0.615	3.89189e-122	12	CENPF	cones: G2/M phase
1880	3.19382e-140	1.62762	1	0.468	6.47356e-136	12	MKI67	cones: G2/M phase
1881	2.02541e-129	1.59242	1	0.621	4.10531e-125	12	TOP2A	cones: G2/M phase
1882	5.76345e-140	1.55167	1	0.442	1.16819e-135	12	UBE2C	cones: G2/M phase
1883	1.0511e-94	1.51254	1	0.943	2.13047e-90	12	HIST1H4C	cones: G2/M phase
1884	1.04368e-180	1.37285	1	0.259	2.11543e-176	12	ASPM	cones: G2/M phase
1885	5.43066e-125	1.36744	0.995	0.49	1.10074e-120	12	CDKN2D	cones: G2/M phase
1886	1.03617e-134	1.33758	1	0.452	2.10022e-130	12	TPX2	cones: G2/M phase
1887	1.65479e-119	1.30629	1	0.587	3.35409e-115	12	KPNA2	cones: G2/M phase
1888	2.8507e-146	1.29013	1	0.352	5.77807e-142	12	KIF20B	cones: G2/M phase
1889	9.54277e-112	1.25586	1	0.621	1.93422e-107	12	PTTG1	cones: G2/M phase
1890	3.83687e-163	1.23516	1	0.289	7.77696e-159	12	PBK	cones: G2/M phase
1891	1.44854e-116	1.22935	1	0.678	2.93605e-112	12	SMC4	cones: G2/M phase
1892	4.43551e-201	1.22227	0.995	0.219	8.99033e-197	12	CENPE	cones: G2/M phase
1893	1.57505e-115	1.21661	1	0.71	3.19248e-111	12	NUSAP1	cones: G2/M phase
1894	1.65501e-130	1.20588	0.982	0.359	3.35454e-126	12	NEK2	cones: G2/M phase
1895	1.5209e-120	1.19668	0.995	0.469	3.08271e-116	12	ENDOG	cones: G2/M phase
1896	2.65421e-140	1.17045	0.991	0.341	5.37982e-136	12	CCNB2	cones: G2/M phase
1897	2.98295e-119	1.17013	1	0.898	6.04614e-115	12	HMGB2	cones: G2/M phase
1898	2.76453e-150	1.12324	0.995	0.292	5.60343e-146	12	BIRC5	cones: G2/M phase
1899	9.00748e-165	1.10941	0.995	0.276	1.82573e-160	12	CCNA2	cones: G2/M phase
1900	1.08977e-146	1.10329	0.982	0.3	2.20886e-142	12	CCNB1	cones: G2/M phase
1901	4.36836e-104	1.09322	1	0.613	8.85423e-100	12	CKAP2	cones: G2/M phase
1902	4.99933e-101	1.06674	0.991	0.609	1.01331e-96	12	CKS2	cones: G2/M phase
1903	1.48748e-196	1.0665	0.995	0.216	3.01498e-192	12	CDCA3	cones: G2/M phase
1904	1.33243e-173	1.05547	0.991	0.245	2.70071e-169	12	NUF2	cones: G2/M phase
1905	1.21933e-154	1.05142	0.982	0.28	2.47146e-150	12	NDC80	cones: G2/M phase
1906	9.39556e-185	1.05055	0.982	0.229	1.90439e-180	12	KIF23	cones: G2/M phase
1907	8.97263e-116	1.04148	0.991	0.425	1.81866e-111	12	CDK1	cones: G2/M phase
1908	3.62195e-119	1.04101	1	0.481	7.34134e-115	12	MAD2L1	cones: G2/M phase
1909	9.92693e-137	1.03244	0.977	0.32	2.01209e-132	12	CENPW	cones: G2/M phase
1910	2.16939e-132	1.02541	0.986	0.358	4.39714e-128	12	GTSE1	cones: G2/M phase
1911	1.51664e-152	1.02276	0.995	0.285	3.07407e-148	12	CKAP2L	cones: G2/M phase
1912	1.0169e-128	1.02228	1	0.363	2.06116e-124	12	CKS1B	cones: G2/M phase
1913	6.0176e-216	1.01465	0.977	0.18	1.21971e-211	12	CENPA	cones: G2/M phase
1914	5.65656e-195	1.00231	0.986	0.204	1.14653e-190	12	AURKB	cones: G2/M phase
1915	1.41794e-159	0.997155	0.959	0.245	2.87401e-155	12	HMMR	cones: G2/M phase
1916	5.87874e-181	0.995545	0.964	0.21	1.19156e-176	12	CDC20	cones: G2/M phase
1917	1.38009e-219	0.991511	0.968	0.17	2.79731e-215	12	DLGAP5	cones: G2/M phase
1918	1.08506e-87	0.98229	0.995	0.71	2.1993e-83	12	ARL6IP1	cones: G2/M phase
1919	7.99562e-184	0.981733	0.964	0.211	1.62063e-179	12	KNL1	cones: G2/M phase
1920	4.42009e-146	0.964165	0.982	0.297	8.95907e-142	12	KNSTRN	cones: G2/M phase
1921	6.83941e-137	0.958864	0.977	0.339	1.38628e-132	12	SGO1	cones: G2/M phase
1922	2.29249e-134	0.950973	0.927	0.221	4.64665e-130	12	HIST1H1B	cones: G2/M phase
1923	8.61776e-171	0.939776	0.964	0.229	1.74673e-166	12	SGO2	cones: G2/M phase
1924	1.02335e-140	0.932021	0.977	0.309	2.07423e-136	12	KIF11	cones: G2/M phase
1925	2.05228e-95	0.927949	1	0.817	4.15977e-91	12	UBE2S	cones: G2/M phase
1926	1.23087e-217	0.921641	0.968	0.168	2.49485e-213	12	PLK1	cones: G2/M phase
1927	4.49883e-199	0.906971	0.945	0.18	9.11869e-195	12	PIMREG	cones: G2/M phase
1928	1.88247e-164	0.905129	0.955	0.234	3.81559e-160	12	CDCA8	cones: G2/M phase
1929	4.06409e-108	0.898077	0.977	0.35	8.23751e-104	12	KIFC1	cones: G2/M phase
1930	1.39596e-181	0.897673	0.955	0.201	2.82948e-177	12	TROAP	cones: G2/M phase
1931	5.96066e-99	0.893074	0.995	0.515	1.20817e-94	12	MIS18BP1	cones: G2/M phase
1932	5.44333e-128	0.888771	0.991	0.346	1.10331e-123	12	CDKN3	cones: G2/M phase
1933	1.88477e-73	0.875338	0.873	0.407	3.82024e-69	12	NMU	cones: G2/M phase
1934	3.70148e-203	0.868062	0.964	0.179	7.50253e-199	12	HJURP	cones: G2/M phase
1935	3.57309e-90	0.862944	0.995	0.59	7.24229e-86	12	H2AFX	cones: G2/M phase
1936	1.67226e-146	0.862439	0.982	0.293	3.38951e-142	12	RTKN2	cones: G2/M phase
1937	7.14669e-179	0.852474	0.95	0.204	1.44856e-174	12	MXD3	cones: G2/M phase
1938	1.14199e-78	0.834575	0.677	0.182	2.3147e-74	12	HIST1H1A	cones: G2/M phase
1939	1.0515e-84	0.828925	0.991	0.742	2.13129e-80	12	JPT1	cones: G2/M phase
1940	4.09482e-87	0.823429	1	0.71	8.29979e-83	12	RAD21	cones: G2/M phase
1941	8.02577e-101	0.802951	1	0.951	1.62674e-96	12	H2AFZ	cones: G2/M phase
1942	8.83286e-234	0.801687	0.973	0.154	1.79033e-229	12	KIF14	cones: G2/M phase
1943	3.22293e-104	0.794472	0.977	0.404	6.53255e-100	12	PRC1	cones: G2/M phase
1944	6.62945e-108	0.788478	0.986	0.404	1.34372e-103	12	ECT2	cones: G2/M phase
1945	1.24044e-87	0.781131	1	0.92	2.51425e-83	12	TUBB4B	cones: G2/M phase
1946	2.22011e-122	0.771747	0.977	0.315	4.49995e-118	12	TACC3	cones: G2/M phase
1947	2.74281e-171	0.76727	0.941	0.202	5.55941e-167	12	ARHGAP11A	cones: G2/M phase
1948	1.04283e-120	0.764111	0.95	0.299	2.11371e-116	12	NCAPG	cones: G2/M phase
1949	1.24386e-199	0.763699	0.955	0.174	2.52118e-195	12	KIF2C	cones: G2/M phase
1950	3.6422e-66	0.749817	0.995	0.677	7.38237e-62	12	ANP32E	cones: G2/M phase
1951	1.28369e-67	0.746368	0.995	0.637	2.60191e-63	12	CCDC34	cones: G2/M phase
1952	1.9359e-166	0.745756	0.877	0.176	3.92387e-162	12	AURKA	cones: G2/M phase
1953	1.29073e-150	0.740351	0.914	0.21	2.61617e-146	12	CEP55	cones: G2/M phase
1954	7.16622e-78	0.739609	0.995	0.625	1.45252e-73	12	SMC2	cones: G2/M phase
1955	2.37644e-56	0.736696	0.859	0.374	4.8168e-52	12	HIST2H2AC	cones: G2/M phase
1956	4.43207e-81	0.734993	0.982	0.595	8.98336e-77	12	HMGB3	cones: G2/M phase
1957	9.03093e-49	0.732656	0.945	0.533	1.83048e-44	12	HIST1H1C	cones: G2/M phase
1958	4.46506e-185	0.72411	0.95	0.186	9.05024e-181	12	TTK	cones: G2/M phase
1959	8.65565e-149	0.718953	0.905	0.213	1.75441e-144	12	SPC25	cones: G2/M phase
1960	2.76407e-76	0.718181	1	0.653	5.60248e-72	12	MZT1	cones: G2/M phase
1961	4.86669e-75	0.713445	0.995	0.627	9.8643e-71	12	UBE2T	cones: G2/M phase
1962	9.45952e-92	0.70513	1	0.932	1.91735e-87	12	CALM2	cones: G2/M phase
1963	7.76045e-72	0.701659	0.964	0.562	1.57297e-67	12	CRNDE	cones: G2/M phase
1964	7.59665e-89	0.695333	1	0.868	1.53976e-84	12	NUCKS1	cones: G2/M phase
1965	1.19553e-211	0.69191	0.877	0.133	2.42322e-207	12	GAS2L3	cones: G2/M phase
1966	5.92069e-84	0.689968	1	0.974	1.20007e-79	12	TUBA1B	cones: G2/M phase
1967	6.75836e-202	0.685848	0.895	0.15	1.36985e-197	12	CDCA2	cones: G2/M phase
1968	1.45668e-137	0.676437	0.932	0.239	2.95255e-133	12	KIF4A	cones: G2/M phase
1969	1.76021e-142	0.671032	0.95	0.241	3.56776e-138	12	FOXM1	cones: G2/M phase
1970	3.13243e-71	0.669376	0.977	0.49	6.34912e-67	12	FBXO5	cones: G2/M phase
1971	8.69273e-56	0.668602	0.659	0.218	1.76193e-51	12	HIST1H1D	cones: G2/M phase
1972	1.64932e-67	0.666025	0.991	0.756	3.34301e-63	12	CALM3	cones: G2/M phase
1973	8.07936e-66	0.664657	1	0.739	1.6376e-61	12	TMPO	cones: G2/M phase
1974	2.63422e-77	0.662121	1	0.962	5.3393e-73	12	HMGB1	cones: G2/M phase
1975	1.45606e-128	0.659913	0.914	0.244	2.95128e-124	12	PRR11	cones: G2/M phase
1976	1.33618e-190	0.655874	0.886	0.154	2.70831e-186	12	BUB1B	cones: G2/M phase
1977	1.84241e-102	0.651195	0.959	0.364	3.73438e-98	12	CKAP5	cones: G2/M phase
1978	1.52375e-168	0.645218	0.809	0.138	3.0885e-164	12	CCNA1	cones: G2/M phase
1979	3.06751e-66	0.635164	0.986	0.603	6.21753e-62	12	BUB3	cones: G2/M phase
1980	2.84495e-71	0.630845	0.986	0.555	5.76642e-67	12	KIF22	cones: G2/M phase
1981	2.07676e-77	0.63005	0.977	0.469	4.20939e-73	12	UBALD2	cones: G2/M phase
1982	3.71057e-159	0.62662	0.9	0.188	7.52095e-155	12	KIF15	cones: G2/M phase
1983	1.34156e-80	0.62348	0.918	0.419	2.71921e-76	12	SAP30	cones: G2/M phase
1984	9.58589e-308	0.621126	0.827	0.075	1.94296e-303	12	PIF1	cones: G2/M phase
1985	3.12483e-83	0.621021	0.936	0.379	6.33372e-79	12	AC084033.3	cones: G2/M phase
1986	3.75841e-181	0.620817	0.873	0.155	7.61792e-177	12	PARPBP	cones: G2/M phase
1987	8.81788e-76	0.620705	0.945	0.426	1.7873e-71	12	DBF4	cones: G2/M phase
1988	2.69274e-132	0.616191	0.891	0.218	5.45792e-128	12	CIP2A	cones: G2/M phase
1989	1.19435e-65	0.610441	1	0.736	2.42082e-61	12	HP1BP3	cones: G2/M phase
1990	9.65743e-110	0.59733	0.914	0.265	1.95746e-105	12	ESCO2	cones: G2/M phase
1991	4.20766e-57	0.596838	0.982	0.553	8.5285e-53	12	ATAD2	cones: G2/M phase
1992	3.45306e-67	0.593328	0.941	0.477	6.999e-63	12	LBR	cones: G2/M phase
1993	4.18418e-60	0.590866	0.986	0.675	8.48092e-56	12	MYEF2	cones: G2/M phase
1994	4.14072e-154	0.588269	0.859	0.173	8.39283e-150	12	DIAPH3	cones: G2/M phase
1995	3.97674e-71	0.586592	0.959	0.465	8.06045e-67	12	LMNB1	cones: G2/M phase
1996	2.27099e-107	0.582889	0.936	0.314	4.60307e-103	12	G2E3	cones: G2/M phase
1997	1.64595e-61	0.580737	0.886	0.355	3.33617e-57	12	HIST1H1E	cones: G2/M phase
1998	7.7539e-116	0.57796	0.8	0.193	1.57164e-111	12	SKA3	cones: G2/M phase
[truncated: 2,587 more rows]
