# Supplementary material for: Dissecting the Transcriptional and Chromatin Accessibility Heterogeneity of Proliferating Cone Precursors in Human Retinoblastoma Tumors by Single Cell Sequencing—Opening Pathways to New Therapeutic Strategies?
Source: Invest Ophthalmol Vis Sci. 2021 May 17;62(6):18. doi: 10.1167/iovs.62.6.18 (PMC8132003; doi:10.1167/iovs.62.6.18)
Supplement: Supplement 11 [file iovs-62-6-18_s011.xlsx]

## Sheet: da_peaks_atac_clusters
Table S3: A full list of highly and differentially expressed genes between the 26 clusters identified by scATAC-Seq analysis of Rb tumours and human embryonic and fetal retina from 10-21 PCW.
rl	p_val	avg_logFC	pct.1	pct.2	p_val_adj	cluster	peak	gene	distance	peak_type
1	6.06194e-116	0.54952	0.264	0.074	1.02546e-110	0	chr22_47996898_47998230			intergenic	Muller glia
2	3.48602e-99	0.546712	0.245	0.075	5.89709e-94	0	chr3_193868928_193870350			intergenic	Muller glia
3	1.23152e-77	0.532183	0.206	0.061	2.0833e-72	0	chr7_31325854_31327553	NEUROD6	13342	distal	Muller glia
4	8.68597e-122	0.515485	0.301	0.09	1.46935e-116	0	chr19_47961335_47962437	BSPH1	29734	distal	Muller glia
5	4.4735e-83	0.501115	0.216	0.064	7.56755e-78	0	chr5_54700662_54701760	SNX18	182798	distal	Muller glia
6	3.18814e-60	0.80963	0.248	0.201	5.39319e-55	1	chr15_71806178_71812587.1	NA	NA	NA	rods
7	1.57705e-45	0.622695	0.239	0.233	2.66781e-40	1	chr17_3878020_3880593.1	NA	NA	NA	rods
8	4.6341e-25	0.618137	0.198	0.205	7.83922e-20	1	chr1_110170586_110173787.1	NA	NA	NA	rods
9	6.76262e-35	0.616485	0.202	0.209	1.14399e-29	1	chr2_96151500_96155939.1	NA	NA	NA	rods
10	4.68646e-38	0.533021	0.245	0.282	7.9278e-33	1	chr16_88767561_88771640	PIEZO1	13581	distal	rods
11	1.74821e-28	0.530492	0.198	0.24	2.95734e-23	1	chr10_3124015_3128459	PFKP	-548	promoter	rods
12	2.50136e-28	0.518839	0.182	0.225	4.2314e-23	1	chr3_12982756_12987636	IQSEC1	0	promoter	rods
13	8.78699e-44	0.514649	0.292	0.286	1.48644e-38	1	chr12_6839056_6841910.1	NA	NA	NA	rods
14	2.80783e-38	0.504138	0.259	0.29	4.74984e-33	1	chr8_142209915_142216811.1	NA	NA	NA	rods
15	3.86998e-102	1.08044	0.207	0.025	6.54661e-97	4	chr16_2217149_2217773	PGP	-2342	distal	cones
16	3.24762e-87	0.966463	0.205	0.032	5.4938e-82	4	chr1_163673498_163674627			intergenic	cones
17	8.94451e-136	0.955856	0.306	0.045	1.51309e-130	4	chr11_20009922_20011217	NAV2	-11339	distal	cones
18	4.47939e-85	0.845045	0.203	0.026	7.57752e-80	4	chr17_28554548_28555830	UNC119	-1880	distal	cones
19	2.14365e-102	0.844091	0.265	0.044	3.62629e-97	4	chr9_114557945_114558670	ATP6V1G1	-29076	distal	cones
20	7.28943e-80	0.841097	0.201	0.031	1.23311e-74	4	chr5_7412213_7412972	ADCY2	16006	distal	cones
21	5.78078e-92	0.834561	0.243	0.04	9.77899e-87	4	chr13_109883190_109884017	IRS2	-96622	distal	cones
22	5.05558e-91	0.813968	0.24	0.039	8.55222e-86	4	chr4_169975672_169976533	MFAP3L	27252	distal	cones
23	1.47724e-86	0.810486	0.241	0.048	2.49895e-81	4	chr16_745651_747274	NARFL	-4649	distal	cones
24	5.71293e-76	0.796497	0.204	0.034	9.66422e-71	4	chr14_72850353_72851039	DPF3	41611	distal	cones
25	1.04565e-89	0.791864	0.244	0.041	1.76887e-84	4	chr19_4692234_4693303	DPP9	21004	distal	cones
26	1.46155e-77	0.787855	0.218	0.04	2.47241e-72	4	chr18_2894620_2895459	EMILIN2	47591	distal	cones
27	1.98901e-72	0.770337	0.205	0.035	3.36468e-67	4	chr4_1330687_1331485	UVSSA	-15781	distal	cones
28	6.43702e-107	0.766204	0.304	0.055	1.08891e-101	4	chr22_24128597_24129418	CABIN1	-26420	distal	cones
29	1.05754e-98	0.744007	0.295	0.058	1.78899e-93	4	chr18_49759127_49760302	ACAA2	52741	distal	cones
30	9.19746e-69	0.742782	0.209	0.042	1.55588e-63	4	chr1_12510193_12511324	VPS13D	45254	distal	cones
31	5.35779e-73	0.736085	0.213	0.038	9.06345e-68	4	chr13_98944344_98945002	DOCK9	32989	distal	cones
32	4.97305e-70	0.734815	0.211	0.04	8.41261e-65	4	chr2_29789793_29790607	ALK	-72093	distal	cones
33	1.15429e-72	0.732861	0.204	0.032	1.95264e-67	4	chr1_165456639_165457318	RXRG	-11284	distal	cones
34	4.71392e-96	0.732108	0.286	0.054	7.97426e-91	4	chr4_845085_846441	CPLX1	-18887	distal	cones
35	3.17196e-78	0.718791	0.242	0.047	5.36582e-73	4	chr1_165941507_165942641	UCK2	45923	distal	cones
36	5.50726e-68	0.716369	0.207	0.041	9.3163e-63	4	chr15_74565273_74566512	ARID3B	24068	distal	cones
37	5.20186e-81	0.713525	0.249	0.048	8.79967e-76	4	chr8_126517486_126519325	FAM84B	39069	distal	cones
38	1.96014e-112	0.710349	0.354	0.071	3.31584e-107	4	chr12_7154920_7156173	CLSTN3	22535	distal	cones
39	1.46901e-97	0.705816	0.312	0.066	2.48504e-92	4	chr8_137591189_137592298			intergenic	cones
40	6.92606e-62	0.703213	0.201	0.043	1.17164e-56	4	chr17_57521343_57522633			intergenic	cones
41	1.47315e-83	0.702815	0.257	0.049	2.49203e-78	4	chr8_72772795_72773705			intergenic	cones
42	1.13095e-65	0.694327	0.202	0.04	1.91317e-60	4	chr11_10429278_10430333	AMPD3	-19988	distal	cones
43	4.83551e-77	0.686503	0.26	0.061	8.17994e-72	4	chr22_31090916_31093614	SMTN	0	promoter	cones
44	2.66663e-124	0.685675	0.409	0.09	4.51097e-119	4	chr1_109611283_109613546	GNAT2	0	promoter	cones
45	1.04372e-63	0.684933	0.207	0.045	1.7656e-58	4	chr1_162193037_162194304	NOS1AP	123262	distal	cones
46	2.62749e-73	0.677769	0.244	0.056	4.44477e-68	4	chr12_109751913_109754196	FAM222A	17147	distal	cones
47	6.21609e-67	0.677386	0.214	0.046	1.05154e-61	4	chr5_138985774_138986889	CTNNA1	110122	distal	cones
48	9.71029e-71	0.675085	0.23	0.05	1.64263e-65	4	chr17_80523922_80525276	RPTOR	-19601	distal	cones
49	7.44335e-73	0.671147	0.236	0.047	1.25915e-67	4	chr8_110559555_110560443			intergenic	cones
50	6.12242e-83	0.670829	0.285	0.064	1.03569e-77	4	chr9_114509935_114511345	DFNB31	-4485	distal	cones
51	6.62095e-103	0.669366	0.336	0.069	1.12003e-97	4	chr17_49200413_49201900	GNGT2	7013	distal	cones
52	8.47896e-71	0.668498	0.233	0.048	1.43433e-65	4	chr7_139852818_139853986	TBXAS1	23555	distal	cones
53	2.65988e-75	0.665666	0.263	0.062	4.49956e-70	4	chr3_12929639_12934358	IQSEC1	33311	distal	cones
54	5.1513e-77	0.664413	0.253	0.053	8.71414e-72	4	chr19_47841877_47845066	CRX	19914	distal	cones
55	2.13891e-102	0.663002	0.349	0.078	3.61827e-97	4	chr1_211484123_211485987	RD3	6931	distal	cones
56	3.77121e-99	0.660659	0.335	0.074	6.37952e-94	4	chr12_32877372_32878416	PKP2	18341	distal	cones
57	6.19138e-73	0.657771	0.248	0.056	1.04736e-67	4	chr1_163537595_163539177			intergenic	cones
58	7.06455e-75	0.651684	0.265	0.058	1.19507e-69	4	chr5_176405787_176407205	CLTB	9365	distal	cones
59	2.16413e-67	0.649172	0.236	0.054	3.66093e-62	4	chr1_15416047_15417964	EFHD2	6153	distal	cones
60	4.60671e-66	0.644296	0.223	0.045	7.79289e-61	4	chr12_23880898_23881853	SOX5	14174	distal	cones
61	2.92449e-59	0.642672	0.211	0.049	4.94718e-54	4	chr19_3723729_3724463	TJP3	1993	distal	cones
62	1.31726e-75	0.638778	0.279	0.07	2.22833e-70	4	chr16_19348489_19349513	TMC5	-61026	distal	cones
63	2.19308e-87	0.637109	0.302	0.066	3.7099e-82	4	chr15_65110559_65111353	UBAP1L	3845	distal	cones
64	8.47474e-71	0.636272	0.247	0.054	1.43362e-65	4	chr5_34666394_34667263	RAI14	9925	distal	cones
65	1.65325e-63	0.632396	0.22	0.048	2.7967e-58	4	chr5_71880173_71881228	CARTPT	161011	distal	cones
66	2.58853e-68	0.632316	0.235	0.05	4.37886e-63	4	chr16_56480769_56481837	OGFOD1	29208	distal	cones
67	1.23652e-68	0.63073	0.235	0.05	2.09175e-63	4	chr18_78429857_78430887			intergenic	cones
68	2.15324e-86	0.626238	0.308	0.072	3.64251e-81	4	chr20_2138885_2140675	STK35	37275	distal	cones
69	4.77085e-75	0.624284	0.278	0.068	8.07056e-70	4	chr13_49545589_49547110	RCBTB1	20214	distal	cones
70	3.04133e-74	0.622828	0.272	0.065	5.14484e-69	4	chr10_12429852_12432143	CAMK1D	80120	distal	cones
71	9.62082e-62	0.621878	0.225	0.055	1.6275e-56	4	chr16_25925008_25926013			intergenic	cones
72	7.48503e-58	0.621637	0.207	0.05	1.2662e-52	4	chr1_3923164_3925350	C1orf174	-22879	distal	cones
73	3.10607e-60	0.620335	0.216	0.047	5.25436e-55	4	chr7_43803729_43804440	BLVRA	45043	distal	cones
74	1.80966e-73	0.619664	0.279	0.07	3.0613e-68	4	chr2_233989078_233990566	TRPM8	59337	distal	cones
75	2.25393e-62	0.617842	0.214	0.043	3.81284e-57	4	chr6_20312471_20313486	E2F3	-88420	distal	cones
76	1.59955e-56	0.61196	0.211	0.051	2.70587e-51	4	chr4_647435_649690	PDE6B	-3490	distal	cones
77	6.65683e-73	0.607658	0.267	0.064	1.1261e-67	4	chr8_10545417_10546496	PRSS51	1062	distal	cones
78	8.66385e-87	0.607028	0.337	0.08	1.46561e-81	4	chr5_145837659_145838811	PRELID2	-2323	distal	cones
79	1.26925e-78	0.60693	0.296	0.073	2.14711e-73	4	chr1_165569927_165571926	LRRC52	25921	distal	cones
80	2.0951e-90	0.59707	0.325	0.074	3.54416e-85	4	chr14_92886111_92887100	GNAT2	-35980	distal	cones
81	9.4885e-124	0.596142	0.474	0.12	1.60511e-118	4	chr14_104878270_104880141	CEP170B	12958	distal	cones
82	2.97328e-67	0.594198	0.268	0.074	5.02972e-62	4	chr14_23558161_23559912	THTPA	1868	distal	cones
83	5.6726e-124	0.592991	0.476	0.123	9.596e-119	4	chr13_112902901_112906709	MCF2L	707	distal	cones
84	1.29703e-57	0.591172	0.215	0.05	2.19412e-52	4	chr12_132247486_132250110	GALNT9	-41458	distal	cones
85	4.09913e-50	0.589474	0.205	0.058	6.93425e-45	4	chr2_109057592_109058954	EDAR	-68220	distal	cones
86	1.12421e-62	0.58819	0.231	0.053	1.90175e-57	4	chr5_38379000_38379896	EGFLAM	-23645	distal	cones
87	3.00889e-73	0.586171	0.278	0.06	5.08996e-68	4	chr7_131586014_131586838	PODXL	-29405	distal	cones
88	5.5028e-58	0.584627	0.236	0.062	9.30876e-53	4	chr6_39061839_39062760	GLP1R	13042	distal	cones
89	7.35903e-69	0.581342	0.263	0.063	1.24488e-63	4	chr1_239995175_239996797	FMN2	-95083	distal	cones
90	1.13607e-54	0.578964	0.218	0.057	1.92182e-49	4	chr10_71501280_71502635	CDH23	61449	distal	cones
91	5.80083e-68	0.578887	0.277	0.075	9.81292e-63	4	chr7_148379500_148381540	CNTNAP2	40040	distal	cones
92	3.88513e-80	0.578586	0.325	0.083	6.57224e-75	4	chr12_6845249_6848349	CDCA3	2901	distal	cones
93	1.35677e-54	0.578376	0.215	0.054	2.29516e-49	4	chr3_175851182_175852213			intergenic	cones
94	2.21551e-51	0.577958	0.209	0.056	3.74785e-46	4	chr6_152359653_152360551	SYNE1	-25506	distal	cones
95	3.35019e-53	0.575799	0.211	0.053	5.66732e-48	4	chr2_209682538_209683278	MAP2	29368	distal	cones
96	1.38503e-55	0.573116	0.22	0.055	2.34297e-50	4	chr11_30406790_30407964	ARL14EP	83740	distal	cones
97	1.05086e-55	0.572944	0.214	0.05	1.77768e-50	4	chr15_41885851_41887447	SPTBN5	6631	distal	cones
98	2.30127e-80	0.572067	0.331	0.094	3.89291e-75	4	chr8_11439726_11441191	FAM167A	3696	distal	cones
99	1.77852e-52	0.570964	0.201	0.047	3.00862e-47	4	chr1_172487451_172488203	C1orf105	34559	distal	cones
100	4.36595e-52	0.569792	0.208	0.054	7.38561e-47	4	chr20_36100020_36101616	EPB41L1	7309	distal	cones
101	4.11458e-51	0.569752	0.202	0.052	6.96039e-46	4	chr9_92608789_92609833	CENPP	-711	promoter	cones
102	3.43927e-55	0.565378	0.213	0.049	5.81801e-50	4	chr3_133157554_133158875	TMEM108	32482	distal	cones
103	3.55776e-61	0.562375	0.235	0.054	6.01844e-56	4	chr8_138267746_138268763			intergenic	cones
104	9.44136e-53	0.561678	0.211	0.052	1.59714e-47	4	chr14_60169552_60170436	DHRS7	0	promoter	cones
105	3.11039e-57	0.560534	0.237	0.064	5.26166e-52	4	chr18_58117701_58120416	NEDD4L	-28917	distal	cones
106	1.53172e-70	0.560107	0.287	0.073	2.59112e-65	4	chr4_16157578_16158983	TAPT1	67559	distal	cones
107	2.37991e-106	0.55949	0.432	0.112	4.02595e-101	4	chr19_47797761_47799653	TPRX1	3906	distal	cones
108	9.33683e-52	0.559294	0.211	0.055	1.57946e-46	4	chr11_121497178_121498243	SORL1	44976	distal	cones
109	7.58546e-57	0.558703	0.23	0.059	1.28319e-51	4	chr19_48986458_48987440	GYS1	5870	distal	cones
110	1.20517e-64	0.557605	0.26	0.069	2.03871e-59	4	chr2_238247106_238248473	HES6	-6982	distal	cones
111	2.55271e-52	0.554847	0.206	0.049	4.31827e-47	4	chr6_5276250_5277251	FARS2	14725	distal	cones
112	3.56359e-55	0.551916	0.229	0.06	6.02832e-50	4	chr3_52636451_52637448	PBRM1	42266	distal	cones
113	2.0256e-50	0.550046	0.205	0.051	3.42659e-45	4	chr17_80518803_80519876	RPTOR	-25001	distal	cones
114	1.89598e-49	0.548951	0.211	0.06	3.20731e-44	4	chr9_134749994_134753186	COL5A1	108190	distal	cones
115	9.99799e-51	0.548011	0.212	0.055	1.6913e-45	4	chr10_118965390_118966968	NANOS1	-62748	distal	cones
116	1.1018e-60	0.54788	0.258	0.069	1.86385e-55	4	chr8_138237772_138239030			intergenic	cones
117	1.48536e-60	0.547846	0.257	0.073	2.5127e-55	4	chr9_107007297_107008837	ZNF462	79920	distal	cones
118	8.09065e-47	0.546372	0.206	0.059	1.36865e-41	4	chr19_44684681_44685558	CEACAM19	12960	distal	cones
119	2.75855e-71	0.546024	0.291	0.07	4.66647e-66	4	chr6_40578925_40579911	LRFN2	7555	distal	cones
120	2.05091e-69	0.545042	0.301	0.082	3.4694e-64	4	chr9_136216941_136220666	LHX3	-11813	distal	cones
121	1.86613e-55	0.543458	0.23	0.062	3.15681e-50	4	chr18_56575772_56577324	TXNL1	61322	distal	cones
122	6.9779e-72	0.542872	0.317	0.09	1.18041e-66	4	chr17_81322795_81325876	TMEM105	4799	distal	cones
123	4.54034e-54	0.541957	0.225	0.059	7.68062e-49	4	chr8_61049912_61051483			intergenic	cones
124	3.42801e-78	0.541541	0.338	0.098	5.79897e-73	4	chr8_22136503_22137944	REEP4	3597	distal	cones
125	2.45498e-48	0.541509	0.211	0.061	4.15294e-43	4	chr17_291675_293321	RPH3AL	59487	distal	cones
126	1.66682e-90	0.541107	0.39	0.104	2.81966e-85	4	chr2_3430725_3435036	TRAPPC12	51040	distal	cones
127	2.02606e-116	0.541005	0.482	0.122	3.42736e-111	4	chr19_3766654_3772628	RAX2	0	promoter	cones
128	2.432e-57	0.540584	0.238	0.063	4.11408e-52	4	chr2_26883844_26885074	DPYSL5	35421	distal	cones
129	8.00899e-49	0.540479	0.215	0.062	1.35483e-43	4	chr1_49051412_49052671			intergenic	cones
130	1.44662e-50	0.54027	0.206	0.05	2.44717e-45	4	chr16_84508916_84510058	TLDC1	-4158	distal	cones
131	4.88798e-56	0.539548	0.237	0.062	8.26871e-51	4	chr14_102240990_102242240	MOK	-369	promoter	cones
132	7.37804e-72	0.53938	0.324	0.104	1.2481e-66	4	chr17_73591622_73594486	SDK2	49604	distal	cones
133	7.70815e-58	0.538999	0.243	0.066	1.30394e-52	4	chr7_51308352_51311519	COBL	5245	distal	cones
134	1.13415e-58	0.538782	0.249	0.065	1.91858e-53	4	chr3_72600794_72601650	RYBP	-154173	distal	cones
135	7.58466e-50	0.537168	0.205	0.053	1.28305e-44	4	chr1_232250674_232251404			intergenic	cones
136	2.94211e-59	0.534011	0.256	0.07	4.97698e-54	4	chr11_47598940_47600336	C1QTNF4	-4281	distal	cones
137	1.63623e-43	0.532909	0.201	0.061	2.76792e-38	4	chr10_3775229_3776601	KLF6	8593	distal	cones
138	3.7063e-59	0.531854	0.264	0.074	6.26973e-54	4	chr22_39179281_39180413	CBX7	-26631	distal	cones
139	9.40833e-86	0.531144	0.364	0.096	1.59155e-80	4	chr13_113666718_113669115	GRK1	0	promoter	cones
140	2.49741e-66	0.530475	0.277	0.067	4.22472e-61	4	chr1_54559560_54560416	ACOT11	11333	distal	cones
141	2.31214e-68	0.530333	0.293	0.079	3.91131e-63	4	chr17_45129320_45130491	PLCD3	2008	distal	cones
142	3.20971e-49	0.528889	0.206	0.053	5.42968e-44	4	chr4_67106739_67107442			intergenic	cones
143	1.22071e-69	0.525074	0.319	0.094	2.06501e-64	4	chr10_47358393_47361801	RBP3	10023	distal	cones
144	3.5476e-54	0.524521	0.235	0.067	6.00127e-49	4	chr20_25254539_25255778	PYGB	6471	distal	cones
145	3.3323e-60	0.522508	0.263	0.072	5.63706e-55	4	chr12_54193128_54194173	SMUG1	-4134	distal	cones
146	6.42133e-61	0.521691	0.273	0.08	1.08626e-55	4	chr11_36022711_36024198	LDLRAD3	78634	distal	cones
147	1.18224e-58	0.521681	0.26	0.071	1.99992e-53	4	chr11_123404588_123405737	GRAMD1B	-24613	distal	cones
148	3.5068e-48	0.52116	0.209	0.056	5.93225e-43	4	chr9_134833137_134834261	FCN2	-46551	distal	cones
149	3.68959e-59	0.521118	0.261	0.07	6.24145e-54	4	chr3_139136332_139137280	PRR23C	-91440	distal	cones
150	2.92512e-56	0.520842	0.246	0.066	4.94825e-51	4	chr1_165441038_165442373	RXRG	2824	distal	cones
151	1.73657e-72	0.520548	0.317	0.085	2.93765e-67	4	chr1_18344388_18345502	KLHDC7A	-135480	distal	cones
152	8.11131e-52	0.519531	0.22	0.056	1.37214e-46	4	chr11_100675080_100676061	ARHGAP42	-11592	distal	cones
153	2.01574e-64	0.514652	0.284	0.08	3.40991e-59	4	chr1_9846405_9847480	CLSTN1	-21879	distal	cones
154	2.98749e-67	0.514078	0.302	0.082	5.05376e-62	4	chr1_234778523_234780728	IRF2BP2	-168998	distal	cones
155	2.98554e-53	0.513695	0.241	0.064	5.05047e-48	4	chr8_9363360_9364317	TNKS	-191597	distal	cones
156	2.63357e-58	0.51271	0.246	0.06	4.45506e-53	4	chr12_52347119_52348508	KRT85	16115	distal	cones
157	2.21592e-50	0.512654	0.208	0.049	3.74854e-45	4	chr7_123666280_123667016	LMOD2	10412	distal	cones
158	2.01992e-46	0.511405	0.202	0.052	3.41697e-41	4	chr5_31944515_31945402			intergenic	cones
159	3.66687e-54	0.508704	0.259	0.078	6.20302e-49	4	chr15_76513697_76514865	ISL2	176974	distal	cones
160	5.28171e-66	0.507038	0.282	0.07	8.93475e-61	4	chr17_9904190_9906350	RCVRN	0	promoter	cones
161	1.04522e-51	0.505659	0.236	0.067	1.76813e-46	4	chr1_89990998_89992007	ZNF326	-3108	distal	cones
162	4.94701e-63	0.505264	0.289	0.08	8.36856e-58	4	chr15_60702848_60703897	RORA	-75385	distal	cones
163	1.05082e-47	0.505228	0.211	0.056	1.77761e-42	4	chr19_14139664_14140428	ASF1B	-2708	distal	cones
164	1.09504e-138	0.501937	0.616	0.214	1.85242e-133	4	chr9_136189169_136195119	LHX3	6556	distal	cones
165	3.03207e-65	0.501294	0.297	0.087	5.12917e-60	4	chr17_14341002_14342377	HS3ST3B1	39920	distal	cones
166	1.99429e-48	0.501212	0.232	0.075	3.37363e-43	4	chr11_120107907_120110024	TRIM29	15555	distal	cones
167	2.18435e-51	0.589247	0.218	0.094	3.69513e-46	5	chr1_219555117_219556627.1	NA	NA	NA	Muller Glia
168	3.3214e-44	0.57741	0.201	0.09	5.61862e-39	5	chr3_156036471_156038107.2	NA	NA	NA	Muller Glia
169	1.18185e-59	0.576348	0.246	0.104	1.99927e-54	5	chr1_97500437_97501624.2	NA	NA	NA	Muller Glia
170	3.05997e-66	0.550366	0.277	0.112	5.17637e-61	5	chr12_24080972_24082493.2	NA	NA	NA	Muller Glia
171	1.05329e-46	0.543959	0.217	0.092	1.78179e-41	5	chr12_24014783_24016226	SOX5	-63751	distal	Muller Glia
172	1.82038e-44	0.529672	0.214	0.092	3.07943e-39	5	chr1_214894884_214895936.2	NA	NA	NA	Muller Glia
173	8.92522e-40	0.525739	0.205	0.091	1.50983e-34	5	chr9_18610609_18612068	ADAMTSL1	136377	distal	Muller Glia
174	1.75655e-34	0.504981	0.205	0.102	2.97145e-29	5	chr14_84961408_84962441			intergenic	Muller Glia
175	2.75966e-44	0.504583	0.294	0.172	4.66836e-39	5	chr6_51841562_51844744			intergenic	Muller Glia
176	9.25283e-166	1.63144	0.266	0.017	1.56525e-160	6	chr6_80552918_80553947			intergenic	RPCs
177	4.53843e-157	1.39625	0.282	0.022	7.67739e-152	6	chr17_64357333_64358592	PECAM1	32287	distal	RPCs
178	2.73226e-107	1.37841	0.228	0.021	4.622e-102	6	chr2_223952081_223952912	MRPL44	-4492	distal	RPCs
179	6.14023e-133	1.35646	0.244	0.02	1.03871e-127	6	chr12_46811049_46811825	SLC38A4	14173	distal	RPCs
180	3.2029e-98	1.3362	0.212	0.025	5.41816e-93	6	chr9_19988080_19988859			intergenic	RPCs
181	3.58881e-110	1.33518	0.224	0.02	6.07097e-105	6	chr3_180611151_180611974	TTC14	8941	distal	RPCs
182	1.06971e-119	1.31225	0.261	0.025	1.80957e-114	6	chr1_159195184_159196029	ACKR1	-7278	distal	RPCs
183	2.83651e-97	1.28642	0.204	0.02	4.79836e-92	6	chr3_32767504_32768284	TRIM71	-49734	distal	RPCs
184	4.40205e-137	1.27743	0.298	0.037	7.44669e-132	6	chr2_136249953_136251118	CXCR4	-131788	distal	RPCs
185	1.2542e-99	1.27102	0.204	0.019	2.12165e-94	6	chr4_120915206_120915926	PRDM5	6924	distal	RPCs
186	8.71836e-102	1.26631	0.212	0.02	1.47483e-96	6	chr5_172625869_172626655	NEURL1B	-14611	distal	RPCs
187	6.18407e-94	1.26376	0.204	0.022	1.04612e-88	6	chr3_89171915_89172742	EPHA3	64240	distal	RPCs
188	4.60995e-93	1.20748	0.219	0.027	7.79838e-88	6	chr2_158726654_158727621	DAPL1	-67696	distal	RPCs
189	1.08976e-84	1.1465	0.201	0.023	1.84348e-79	6	chr8_139376027_139377004			intergenic	RPCs
190	1.55997e-81	1.13691	0.203	0.026	2.63891e-76	6	chr13_53079624_53081052	OLFM4	50866	distal	RPCs
191	1.48349e-96	1.13625	0.265	0.043	2.50953e-91	6	chr18_45677014_45678038	SLC14A1	-46089	distal	RPCs
192	1.35606e-134	1.12791	0.342	0.047	2.29396e-129	6	chr12_114823404_114824464	TBX3	-139240	distal	RPCs
193	8.44293e-86	1.10557	0.208	0.026	1.42824e-80	6	chr17_6546869_6549013	PITPNM3	7448	distal	RPCs
194	2.88001e-95	1.10393	0.264	0.039	4.87195e-90	6	chr17_78617407_78618340	DNAH17	-40013	distal	RPCs
195	2.41974e-82	1.09835	0.212	0.028	4.09333e-77	6	chr5_59460290_59461719	PDE4D	-29690	distal	RPCs
196	1.83151e-83	1.0837	0.218	0.028	3.09826e-78	6	chr3_65497698_65498610	MAGI1	123481	distal	RPCs
197	1.30283e-97	1.07663	0.249	0.033	2.20392e-92	6	chr2_233329453_233330411	SAG	21633	distal	RPCs
198	4.94939e-105	1.06939	0.299	0.053	8.37259e-100	6	chr16_66364010_66365255	CDH5	-1367	distal	RPCs
199	1.82671e-114	1.05724	0.292	0.04	3.09013e-109	6	chr4_113077368_113078574	ANK2	27640	distal	RPCs
200	3.85425e-84	1.0346	0.235	0.036	6.52e-79	6	chr15_81023372_81024933	MESDC1	22429	distal	RPCs
201	1.00568e-86	1.03454	0.252	0.04	1.70124e-81	6	chr10_107206078_107207355	SORCS1	-41544	distal	RPCs
202	1.62821e-90	1.01903	0.26	0.037	2.75434e-85	6	chr11_71363937_71365067	DHCR7	83327	distal	RPCs
203	1.44099e-74	1.01483	0.21	0.031	2.43764e-69	6	chr4_10832209_10833705	CLNK	-147344	distal	RPCs
204	2.80046e-73	1.01396	0.204	0.033	4.73737e-68	6	chr10_2476898_2478326			intergenic	RPCs
205	1.24153e-73	1.00087	0.243	0.046	2.10022e-68	6	chr11_116504528_116506932			intergenic	RPCs
206	1.82713e-82	0.997572	0.222	0.031	3.09084e-77	6	chr10_35274253_35275147	CCNY	27229	distal	RPCs
207	8.72292e-73	0.991459	0.21	0.031	1.4756e-67	6	chr10_97120594_97121584	SLIT1	64175	distal	RPCs
208	4.23517e-87	0.988945	0.25	0.039	7.16438e-82	6	chr21_35051128_35051993	RUNX1	-1784	distal	RPCs
209	6.91858e-84	0.987424	0.235	0.035	1.17037e-78	6	chr10_116709823_116710693	HSPA12A	31882	distal	RPCs
210	1.53971e-104	0.986672	0.317	0.059	2.60464e-99	6	chr11_35321580_35322762	SLC1A2	37289	distal	RPCs
211	3.49925e-69	0.97479	0.209	0.034	5.91947e-64	6	chr16_67857313_67858396	CENPT	-9855	distal	RPCs
212	6.89467e-71	0.968758	0.204	0.033	1.16633e-65	6	chr1_208349499_208350350	PLXNA2	-105179	distal	RPCs
213	3.98474e-68	0.958222	0.231	0.044	6.74074e-63	6	chr22_48315217_48317381	FAM19A5	-172079	distal	RPCs
214	2.18106e-74	0.94653	0.211	0.031	3.68957e-69	6	chr10_34912608_34913338	PARD3	-97283	distal	RPCs
215	1.49159e-106	0.939786	0.302	0.047	2.52323e-101	6	chr1_201429519_201431701	TNNI1	0	promoter	RPCs
216	3.51366e-116	0.93048	0.357	0.073	5.94384e-111	6	chr16_88992387_88993967	CBFA2T3	-15183	distal	RPCs
217	3.1262e-81	0.918885	0.253	0.044	5.28841e-76	6	chr4_140134857_140136291	MAML3	17894	distal	RPCs
218	6.71673e-73	0.898199	0.237	0.04	1.13623e-67	6	chr20_60586289_60587313			intergenic	RPCs
219	6.85395e-64	0.896763	0.21	0.038	1.15944e-58	6	chr6_56555246_56556002	DST	86859	distal	RPCs
220	1.51181e-88	0.893162	0.272	0.042	2.55744e-83	6	chr1_204299451_204300598	PLEKHA6	6798	distal	RPCs
221	3.69949e-83	0.884045	0.275	0.056	6.25821e-78	6	chr3_183518638_183520344	KLHL6	35346	distal	RPCs
222	7.38219e-70	0.883794	0.244	0.051	1.2488e-64	6	chr11_119772137_119774546	NECTIN1	-43053	distal	RPCs
223	1.54815e-66	0.881275	0.24	0.049	2.61892e-61	6	chr5_9221728_9222953			intergenic	RPCs
224	4.15289e-79	0.877302	0.239	0.041	7.0252e-74	6	chr1_36657737_36659566	CSF3R	-174459	distal	RPCs
225	2.44289e-84	0.876846	0.274	0.053	4.13248e-79	6	chr8_95166916_95168152	PLEKHF2	32841	distal	RPCs
226	1.47781e-67	0.87583	0.231	0.045	2.49992e-62	6	chr9_121821460_121823108	DAB2IP	78676	distal	RPCs
227	7.4381e-60	0.875034	0.215	0.044	1.25826e-54	6	chr17_57563607_57564761	CCDC182	180552	distal	RPCs
228	1.10125e-81	0.868995	0.261	0.047	1.86291e-76	6	chr2_39695946_39697696	TMEM178A	29980	distal	RPCs
229	2.52621e-81	0.867778	0.271	0.055	4.27343e-76	6	chr13_44930329_44931860	NUFIP1	57624	distal	RPCs
230	2.68058e-83	0.86476	0.303	0.067	4.53457e-78	6	chr1_16062081_16065710	FAM131C	7917	distal	RPCs
231	1.60131e-85	0.862964	0.296	0.063	2.70884e-80	6	chr4_79164107_79165665	NAA11	160386	distal	RPCs
232	1.33293e-67	0.860021	0.257	0.058	2.25484e-62	6	chr3_97817681_97818734	CRYBG3	-3306	distal	RPCs
233	1.60801e-87	0.858905	0.282	0.054	2.72017e-82	6	chr1_180616910_180618639	XPR1	-13365	distal	RPCs
234	2.63456e-70	0.858196	0.249	0.045	4.45673e-65	6	chr11_45094795_45095812	PRDM11	0	promoter	RPCs
235	1.02168e-67	0.857192	0.23	0.047	1.72832e-62	6	chr10_10520240_10521278			intergenic	RPCs
236	1.93117e-89	0.853656	0.323	0.066	3.26684e-84	6	chr18_57915333_57916661	NEDD4L	-127706	distal	RPCs
237	1.10348e-76	0.851476	0.272	0.055	1.86669e-71	6	chr10_110459774_110460957	DUSP5	-36881	distal	RPCs
238	1.91348e-57	0.851342	0.219	0.045	3.23692e-52	6	chr1_156405960_156408003	C1orf61	8837	distal	RPCs
239	5.49518e-74	0.851048	0.23	0.039	9.29587e-69	6	chr21_32844479_32845518	C21orf62	-30736	distal	RPCs
240	3.76881e-69	0.850343	0.259	0.054	6.37547e-64	6	chr9_89953703_89955488			intergenic	RPCs
241	5.70924e-70	0.847421	0.259	0.054	9.65799e-65	6	chr2_172011949_172013884	METAP1D	12367	distal	RPCs
242	2.72988e-79	0.840101	0.263	0.042	4.61798e-74	6	chr18_9380284_9381483	TWSG1	45435	distal	RPCs
243	4.09168e-90	0.829866	0.319	0.068	6.92166e-85	6	chr21_32186185_32187815	MIS18A	91255	distal	RPCs
244	1.22659e-63	0.82838	0.229	0.051	2.07495e-58	6	chr1_245212269_245213810	KIF26B	57285	distal	RPCs
245	6.90922e-69	0.824779	0.235	0.045	1.16879e-63	6	chr1_208732042_208733044			intergenic	RPCs
246	1.31872e-59	0.821489	0.236	0.055	2.23079e-54	6	chr18_57062576_57064357	BOD1L2	-82705	distal	RPCs
247	2.15956e-46	0.817367	0.203	0.051	3.65319e-41	6	chr2_219429957_219431547	SPEG	-3299	distal	RPCs
248	4.53919e-58	0.816541	0.201	0.037	7.67868e-53	6	chr1_201545659_201546562	CSRP1	-36203	distal	RPCs
249	1.85362e-68	0.816418	0.252	0.057	3.13565e-63	6	chr3_193387598_193389008	ATP13A5	-8755	distal	RPCs
250	2.72643e-91	0.815214	0.365	0.094	4.61213e-86	6	chr3_17135642_17137172			intergenic	RPCs
251	3.32557e-70	0.813618	0.261	0.059	5.62567e-65	6	chr2_168178545_168180027	STK39	68115	distal	RPCs
252	1.92229e-66	0.808275	0.266	0.06	3.25183e-61	6	chr4_26238330_26239611	RBPJ	-80099	distal	RPCs
253	2.19126e-58	0.804841	0.211	0.045	3.70682e-53	6	chr9_2359490_2360656	SMARCA2	199227	distal	RPCs
254	7.07699e-75	0.803685	0.287	0.065	1.19717e-69	6	chr16_11664610_11665726	SNN	-2688	distal	RPCs
255	3.23721e-74	0.801262	0.266	0.054	5.47619e-69	6	chr5_124364975_124366098			intergenic	RPCs
256	1.0233e-66	0.798419	0.247	0.051	1.73106e-61	6	chr9_68829676_68831119	FAM122A	49643	distal	RPCs
257	3.11637e-76	0.796991	0.305	0.072	5.27177e-71	6	chr2_222238138_222241876	CCDC140	-56271	distal	RPCs
258	3.96686e-57	0.792079	0.21	0.043	6.7105e-52	6	chr5_127833962_127835019	CCDC192	130574	distal	RPCs
259	5.55152e-62	0.789568	0.224	0.044	9.39117e-57	6	chr1_40984871_40987299	CTPS1	1711	distal	RPCs
260	4.0542e-57	0.783922	0.204	0.042	6.85825e-52	6	chr3_16357400_16358407	OXNAD1	91935	distal	RPCs
261	5.85759e-49	0.780634	0.201	0.045	9.90893e-44	6	chr12_66599818_66601676	GRIP1	77298	distal	RPCs
262	4.58383e-78	0.780361	0.301	0.065	7.7542e-73	6	chr17_73118586_73119634	SLC39A11	-25893	distal	RPCs
263	3.04431e-77	0.778649	0.292	0.064	5.14988e-72	6	chr10_44043688_44047026			intergenic	RPCs
264	1.05748e-51	0.766773	0.211	0.051	1.78888e-46	6	chr3_73426724_73428153	PDZRN3	5752	distal	RPCs
265	1.16779e-53	0.766422	0.215	0.047	1.97548e-48	6	chr5_109645633_109646449	MAN2A1	-42917	distal	RPCs
266	3.49421e-86	0.765863	0.347	0.082	5.91094e-81	6	chr17_29143629_29144540	MYO18A	32213	distal	RPCs
267	1.15936e-60	0.761721	0.249	0.063	1.96121e-55	6	chr1_185479362_185480413	IVNS1ABP	-162033	distal	RPCs
268	9.2725e-76	0.761345	0.3	0.068	1.56857e-70	6	chr1_206445496_206447856	IKBKE	-22639	distal	RPCs
269	3.87669e-71	0.754149	0.271	0.063	6.55797e-66	6	chr4_24067383_24068573	PPARGC1A	-177306	distal	RPCs
270	3.15831e-90	0.753959	0.378	0.096	5.34272e-85	6	chr20_48153223_48156086			intergenic	RPCs
271	9.14487e-62	0.748027	0.246	0.052	1.54698e-56	6	chr15_31276596_31277631	KLF13	-49224	distal	RPCs
272	1.15933e-53	0.742653	0.225	0.05	1.96116e-48	6	chr6_17212102_17213226	RBM24	-68120	distal	RPCs
273	4.96935e-56	0.74193	0.229	0.054	8.40635e-51	6	chr11_72652671_72654507	PDE2A	-10211	distal	RPCs
274	2.73701e-49	0.738189	0.222	0.052	4.63003e-44	6	chr3_42666480_42668554	ZBTB47	7667	distal	RPCs
275	2.85984e-59	0.736196	0.253	0.06	4.83782e-54	6	chr22_27630009_27631376	MN1	170123	distal	RPCs
276	4.07884e-48	0.730852	0.208	0.048	6.89992e-43	6	chr1_84758634_84760261	SSX2IP	-68089	distal	RPCs
277	6.53041e-91	0.724305	0.369	0.087	1.10471e-85	6	chr8_66445155_66446741	ADHFE1	12664	distal	RPCs
278	7.4399e-68	0.720792	0.284	0.069	1.25856e-62	6	chr20_33568229_33569101	CBFA2T2	5850	distal	RPCs
279	8.1588e-94	0.720004	0.412	0.101	1.38018e-88	6	chr14_56754571_56755888	OTX2	49761	distal	RPCs
280	5.31652e-62	0.719919	0.284	0.083	8.99363e-57	6	chr10_69895022_69898212	COL13A1	92599	distal	RPCs
281	5.08638e-56	0.719789	0.235	0.05	8.60432e-51	6	chr1_53279496_53281709	MAGOH	-40886	distal	RPCs
282	1.24185e-86	0.716565	0.368	0.095	2.10076e-81	6	chr13_53068060_53069847	OLFM4	39302	distal	RPCs
283	2.39424e-66	0.715145	0.272	0.064	4.05019e-61	6	chr20_37231779_37232945	GHRH	23945	distal	RPCs
284	1.07424e-48	0.706119	0.205	0.045	1.81722e-43	6	chr5_74629107_74631519	HEXB	-8504	distal	RPCs
285	4.56078e-46	0.705224	0.211	0.055	7.71521e-41	6	chr4_65416759_65417489			intergenic	RPCs
286	2.26135e-53	0.704549	0.221	0.045	3.82539e-48	6	chr1_156760062_156761119	PRCC	-6381	distal	RPCs
287	2.97301e-44	0.702117	0.218	0.058	5.02926e-39	6	chr1_61568593_61569730	TM2D1	155404	distal	RPCs
288	3.92372e-52	0.701429	0.228	0.054	6.63752e-47	6	chr7_121608071_121609333			intergenic	RPCs
289	8.18464e-74	0.698559	0.358	0.1	1.38455e-68	6	chr22_25942083_25943744	MYO18B	199850	distal	RPCs
290	1.6255e-62	0.694488	0.285	0.07	2.74976e-57	6	chr7_139635286_139636553	HIPK2	80461	distal	RPCs
291	6.57028e-54	0.694285	0.267	0.073	1.11146e-48	6	chr10_86163066_86164722			intergenic	RPCs
292	4.86938e-60	0.691364	0.263	0.064	8.23723e-55	6	chr12_124754695_124755964	SCARB1	61744	distal	RPCs
293	8.28498e-69	0.68885	0.301	0.077	1.40152e-63	6	chr14_51019886_51021070	TRIM9	74007	distal	RPCs
294	3.36211e-59	0.688307	0.268	0.061	5.68748e-54	6	chr3_52025207_52026703	RPL29	-29265	distal	RPCs
295	5.84177e-69	0.686539	0.312	0.078	9.88217e-64	6	chr21_33152053_33153114	AP000295.9;IFNAR2	-76787;-76787	distal;distal	RPCs
296	6.34721e-43	0.683321	0.212	0.058	1.07372e-37	6	chrX_119734798_119736276	SOWAHD	-22337	distal	RPCs
297	3.43151e-60	0.669314	0.273	0.066	5.80488e-55	6	chr8_122913786_122916484	DERL1	109167	distal	RPCs
298	5.6418e-59	0.668412	0.265	0.061	9.54389e-54	6	chr1_201426092_201427570	TNNI1	2297	distal	RPCs
299	7.66731e-98	0.667722	0.438	0.118	1.29703e-92	6	chr5_135476614_135479597	TIFAB	-24215	distal	RPCs
300	1.51683e-46	0.665985	0.209	0.048	2.56593e-41	6	chr20_46145446_46146477	CD40	27131	distal	RPCs
301	2.49252e-53	0.663083	0.224	0.047	4.21644e-48	6	chr8_10275794_10277019	MSRA	180068	distal	RPCs
302	4.1099e-63	0.662443	0.289	0.077	6.95247e-58	6	chr11_86677896_86679301	ME3	-5260	distal	RPCs
303	3.84284e-67	0.661793	0.303	0.078	6.5007e-62	6	chr5_74053845_74056289	ARHGEF28	167943	distal	RPCs
304	1.76608e-39	0.661054	0.203	0.063	2.98757e-34	6	chr18_25737372_25738686			intergenic	RPCs
305	2.38389e-60	0.660001	0.289	0.08	4.03269e-55	6	chr9_14563472_14565534	ZDHHC21	127938	distal	RPCs
306	6.01897e-51	0.659227	0.238	0.06	1.01819e-45	6	chr1_20448427_20449463	CAMK2N1	36758	distal	RPCs
307	3.33022e-61	0.657153	0.306	0.085	5.63354e-56	6	chr17_17509796_17512691	RASD1	-13401	distal	RPCs
308	3.40899e-40	0.656221	0.204	0.06	5.76679e-35	6	chr18_45448735_45450722	SLC14A2	-164079	distal	RPCs
309	1.8558e-48	0.654393	0.236	0.061	3.13934e-43	6	chr1_62181268_62183927	L1TD1	-10904	distal	RPCs
310	6.16391e-112	0.653805	0.525	0.165	1.04271e-106	6	chr3_127543943_127545698	TPRA1	34740	distal	RPCs
311	1.61628e-63	0.653115	0.292	0.084	2.73416e-58	6	chr1_44506942_44508904	RNF220	101655	distal	RPCs
312	1.69656e-70	0.652779	0.362	0.103	2.86997e-65	6	chr12_89544091_89545388	POC1B-GALNT4	-17829	distal	RPCs
313	4.54396e-44	0.652314	0.204	0.052	7.68675e-39	6	chr12_72082932_72084022	TPH2	144087	distal	RPCs
314	7.89025e-53	0.647542	0.239	0.058	1.33475e-47	6	chr15_67501223_67502536	C15orf61	-18532	distal	RPCs
315	3.86913e-51	0.645772	0.265	0.075	6.54517e-46	6	chr15_33639196_33640804			intergenic	RPCs
316	3.85053e-54	0.645527	0.249	0.056	6.51372e-49	6	chr19_3132812_3133997	GNA15	-2196	distal	RPCs
317	5.98427e-55	0.642434	0.261	0.068	1.01232e-49	6	chr2_171723725_171724867	DYNC1I2	35950	distal	RPCs
318	2.47449e-44	0.641821	0.253	0.078	4.18594e-39	6	chr11_112822116_112823488	NCAM1	-137759	distal	RPCs
319	5.90236e-51	0.641527	0.243	0.06	9.98467e-46	6	chr1_48644368_48646360	AGBL4	16885	distal	RPCs
320	8.37499e-54	0.639176	0.279	0.082	1.41675e-48	6	chr2_10325424_10328267	HPCAL1	-1896	distal	RPCs
321	3.22459e-39	0.638304	0.207	0.056	5.45485e-34	6	chr12_75837431_75838304	PHLDA1	193301	distal	RPCs
322	3.37821e-70	0.637776	0.352	0.106	5.71472e-65	6	chr16_88538160_88542702	ZC3H18	-27679	distal	RPCs
323	6.11794e-70	0.637462	0.351	0.097	1.03494e-64	6	chr12_125144118_125145958	AACS	78740	distal	RPCs
324	6.02518e-53	0.637357	0.267	0.072	1.01924e-47	6	chr13_40232328_40234764			intergenic	RPCs
325	3.94112e-103	0.634676	0.531	0.169	6.66695e-98	6	chr1_180181098_180183837.2	NA	NA	NA	RPCs
326	2.25916e-52	0.633959	0.263	0.074	3.82168e-47	6	chr12_71946655_71948671	TPH2	7810	distal	RPCs
327	1.15189e-60	0.633214	0.301	0.09	1.94858e-55	6	chr12_132226838_132229387	GALNT9	-20810	distal	RPCs
328	5.72438e-42	0.632806	0.205	0.05	9.68359e-37	6	chr6_99667931_99668863	PRDM13	61202	distal	RPCs
329	6.39564e-49	0.631427	0.293	0.102	1.08191e-43	6	chr3_14373721_14375638	SLC6A6	-26938	distal	RPCs
330	3.38252e-48	0.626144	0.225	0.059	5.72201e-43	6	chr14_56585274_56586619	TMEM260	5391	distal	RPCs
331	3.06669e-44	0.62408	0.208	0.05	5.18773e-39	6	chr2_168180553_168182020	STK39	66122	distal	RPCs
332	6.62889e-46	0.62382	0.236	0.066	1.12137e-40	6	chr21_33148948_33149984	OLIG1	78805	distal	RPCs
333	3.70158e-45	0.623487	0.233	0.061	6.26174e-40	6	chr20_48727202_48729236	PREX1	98648	distal	RPCs
334	7.05539e-47	0.623073	0.256	0.076	1.19352e-41	6	chr12_20476395_20478583	PDE3A	107151	distal	RPCs
335	1.28459e-46	0.621809	0.236	0.062	2.17306e-41	6	chr10_95433110_95435984	SORBS1	5152	distal	RPCs
336	5.69945e-46	0.620551	0.239	0.072	9.64142e-41	6	chr17_43431023_43432127	ARL4D	32065	distal	RPCs
337	7.77627e-57	0.61938	0.275	0.071	1.31546e-51	6	chr2_72994988_72996532	SFXN5	75193	distal	RPCs
338	3.77409e-47	0.617684	0.254	0.069	6.38439e-42	6	chr7_98826186_98827543	TMEM130	39404	distal	RPCs
339	9.92811e-76	0.617638	0.382	0.114	1.67948e-70	6	chr1_181179554_181182198	IER5	90843	distal	RPCs
340	1.91307e-51	0.61738	0.264	0.073	3.23622e-46	6	chr11_71396867_71398237	DHCR7	50157	distal	RPCs
341	2.6245e-40	0.615799	0.203	0.05	4.43971e-35	6	chr14_73809134_73810061	ELMSAN1	-21876	distal	RPCs
342	3.87347e-40	0.615716	0.224	0.065	6.55251e-35	6	chr4_92863393_92864863			intergenic	RPCs
343	5.22979e-40	0.613005	0.229	0.064	8.84693e-35	6	chr1_27053800_27054933	FAM46B	-40964	distal	RPCs
344	3.4995e-42	0.612236	0.233	0.067	5.91989e-37	6	chr3_9121024_9122120	SRGAP3	2858	distal	RPCs
345	1.67351e-35	0.610709	0.203	0.061	2.83098e-30	6	chr4_109274727_109275799	COL25A1	26569	distal	RPCs
346	2.34984e-45	0.609626	0.229	0.062	3.97508e-40	6	chr10_25820741_25821653	MYO3A	-112418	distal	RPCs
347	1.317e-43	0.607205	0.216	0.058	2.22788e-38	6	chr9_82362597_82364211			intergenic	RPCs
348	1.74479e-46	0.606162	0.232	0.059	2.95155e-41	6	chr17_57502588_57504658			intergenic	RPCs
349	3.35412e-64	0.605677	0.336	0.102	5.67396e-59	6	chr1_109229195_109230410	SARS	15214	distal	RPCs
350	1.91838e-44	0.605207	0.229	0.064	3.2452e-39	6	chr17_36879270_36880570	LHX1	-56905	distal	RPCs
351	5.15628e-46	0.603449	0.272	0.083	8.72256e-41	6	chr15_39692334_39693509	FSIP1	89322	distal	RPCs
352	1.08772e-49	0.602275	0.254	0.068	1.84003e-44	6	chr12_47734531_47736095	ENDOU	-8964	distal	RPCs
353	3.16797e-38	0.60139	0.228	0.068	5.35907e-33	6	chr1_226482023_226484569	C1orf95	-64231	distal	RPCs
354	3.33554e-57	0.598141	0.301	0.087	5.64254e-52	6	chr3_123119382_123120945	PDIA5	52313	distal	RPCs
355	1.66089e-44	0.597549	0.224	0.059	2.80963e-39	6	chr9_14864576_14866690	FREM1	43741	distal	RPCs
356	1.71421e-52	0.595606	0.282	0.089	2.89983e-47	6	chr8_66554994_66556476	MYBL1	56432	distal	RPCs
357	2.1615e-48	0.591671	0.244	0.062	3.65648e-43	6	chr2_65145849_65147138	RAB1A	-15743	distal	RPCs
358	4.88127e-59	0.591056	0.317	0.094	8.25736e-54	6	chr10_122141089_122144148	TACC2	14376	distal	RPCs
359	3.11744e-37	0.589714	0.221	0.07	5.27358e-32	6	chr3_52014584_52017127	RPL29	-18642	distal	RPCs
360	5.07968e-44	0.587253	0.24	0.066	8.59299e-39	6	chr1_3673764_3675088	TP73	-7278	distal	RPCs
361	3.04312e-44	0.586166	0.233	0.068	5.14786e-39	6	chr18_8912283_8913137	MTCL1	122610	distal	RPCs
362	2.44065e-43	0.582211	0.258	0.082	4.12869e-38	6	chr12_31353406_31354555	FAM60A	-27034	distal	RPCs
363	7.5666e-40	0.582125	0.218	0.067	1.28e-34	6	chr17_57726145_57728136	CCDC182	17177	distal	RPCs
364	1.32808e-47	0.580891	0.249	0.072	2.24664e-42	6	chr20_37244673_37246501	GHRH	10389	distal	RPCs
365	6.45973e-40	0.580501	0.228	0.064	1.09275e-34	6	chr2_48195941_48196878	FOXN2	-117832	distal	RPCs
366	9.39118e-39	0.577805	0.205	0.058	1.58865e-33	6	chr3_17195014_17196565			intergenic	RPCs
367	2.58478e-38	0.577768	0.218	0.063	4.37252e-33	6	chr11_61744721_61746750	MYRF	-5899	distal	RPCs
368	2.65953e-44	0.574833	0.258	0.083	4.49897e-39	6	chr1_158037535_158039708	KIRREL	43926	distal	RPCs
369	1.13441e-36	0.574683	0.205	0.061	1.91901e-31	6	chr2_236340969_236342507	ASB18	-76624	distal	RPCs
370	2.59865e-38	0.573171	0.231	0.074	4.39597e-33	6	chr12_104608722_104610880	CHST11	151722	distal	RPCs
371	1.32482e-49	0.572314	0.267	0.079	2.24111e-44	6	chr17_2959984_2961033	OR1D5	102575	distal	RPCs
372	7.82644e-73	0.569907	0.413	0.154	1.32395e-67	6	chr14_74217336_74220288	VSX2	-19184	distal	RPCs
373	9.07699e-54	0.568955	0.3	0.084	1.5355e-48	6	chr20_36273369_36276342	DLGAP4	-29994	distal	RPCs
374	4.39329e-48	0.568398	0.257	0.071	7.43187e-43	6	chr3_194364348_194366258	LRRC15	3474	distal	RPCs
375	1.08922e-35	0.568362	0.201	0.057	1.84257e-30	6	chr1_31201679_31202562	NKAIN1	36993	distal	RPCs
376	8.91706e-54	0.568212	0.33	0.107	1.50845e-48	6	chr2_6523689_6526563			intergenic	RPCs
377	1.12718e-42	0.566795	0.246	0.073	1.90679e-37	6	chr11_20327106_20328140	HTATIP2	-35545	distal	RPCs
378	1.80118e-32	0.563625	0.203	0.064	3.04694e-27	6	chr1_39896655_39897451	MYCL	4432	distal	RPCs
379	7.97697e-57	0.562091	0.329	0.112	1.34942e-51	6	chr20_63452652_63455694	KCNQ2	8169	distal	RPCs
380	4.5847e-36	0.562038	0.205	0.062	7.75566e-31	6	chr3_180632918_180634381	TTC14	30708	distal	RPCs
381	7.28816e-39	0.562028	0.212	0.064	1.23289e-33	6	chr4_53653250_53654786	LNX1	-61634	distal	RPCs
382	1.31925e-43	0.559518	0.251	0.079	2.23169e-38	6	chr10_117884059_117885866	RAB11FIP2	160738	distal	RPCs
383	5.77822e-39	0.55923	0.201	0.049	9.77467e-34	6	chr13_51090923_51092073	RP11-547C18.3	19137	distal	RPCs
384	5.35743e-39	0.558193	0.212	0.059	9.06285e-34	6	chr12_57454706_57456652	INHBE	0	promoter	RPCs
385	1.51781e-43	0.558043	0.231	0.065	2.56759e-38	6	chr18_35059647_35062295	MAPRE2	17998	distal	RPCs
386	1.71094e-34	0.557148	0.212	0.07	2.89429e-29	6	chr17_82000082_82002123	STRA13	20757	distal	RPCs
387	5.34883e-41	0.557134	0.258	0.08	9.0483e-36	6	chr15_53377730_53379205	WDR72	161876	distal	RPCs
388	6.13393e-33	0.556404	0.204	0.064	1.03764e-27	6	chr11_41665308_41667763			intergenic	RPCs
389	6.14672e-34	0.556376	0.226	0.079	1.0398e-28	6	chr2_109271995_109273797	SH3RF3	142648	distal	RPCs
390	6.1974e-72	0.555662	0.414	0.137	1.04838e-66	6	chr1_67645754_67647648	GADD45A	-37413	distal	RPCs
391	5.91494e-48	0.555193	0.273	0.081	1.0006e-42	6	chr12_4310960_4313015	TIGAR	3198	distal	RPCs
392	9.90948e-50	0.554793	0.291	0.083	1.67633e-44	6	chr2_205022602_205023804	PARD3B	57451	distal	RPCs
393	1.49522e-38	0.554185	0.246	0.083	2.52937e-33	6	chr7_33761161_33762541	BMPER	-142370	distal	RPCs
394	8.1091e-70	0.552588	0.394	0.121	1.37177e-64	6	chr19_19577914_19580397	PBX4	38520	distal	RPCs
395	9.59263e-60	0.551552	0.337	0.107	1.62273e-54	6	chr1_178580687_178582794	TEX35	67544	distal	RPCs
396	2.83006e-31	0.550909	0.203	0.069	4.78744e-26	6	chr8_100667227_100668394	SNX31	-17562	distal	RPCs
397	1.44331e-45	0.549844	0.263	0.079	2.44156e-40	6	chr2_5314811_5316390			intergenic	RPCs
398	5.96341e-80	0.544766	0.485	0.174	1.00879e-74	6	chr1_44019151_44022193	SLC6A9	-1826	distal	RPCs
399	1.64013e-35	0.543769	0.217	0.07	2.7745e-30	6	chr11_126598677_126599970	ST3GAL4	192218	distal	RPCs
400	9.81317e-36	0.542027	0.212	0.063	1.66004e-30	6	chr10_71085336_71086352	UNC5B	-126218	distal	RPCs
401	1.16031e-35	0.541211	0.204	0.06	1.96283e-30	6	chr19_5192759_5193830	PTPRS	92311	distal	RPCs
402	7.34255e-82	0.540779	0.455	0.152	1.24209e-76	6	chr5_172939048_172941350	RPL26L1	-17379	distal	RPCs
403	8.10966e-37	0.539875	0.229	0.072	1.37186e-31	6	chr1_29468600_29470802			intergenic	RPCs
404	1.43082e-39	0.539025	0.246	0.076	2.42044e-34	6	chr1_116971268_116972575	CD101	-29175	distal	RPCs
405	2.28955e-36	0.537652	0.219	0.065	3.8731e-31	6	chr18_70553357_70555436			intergenic	RPCs
406	2.58564e-49	0.537108	0.281	0.087	4.37398e-44	6	chr1_36671515_36673907	CSF3R	-188237	distal	RPCs
407	2.47781e-36	0.535989	0.222	0.066	4.19155e-31	6	chr2_173250063_173250960	CDCA7	-103860	distal	RPCs
408	6.49188e-43	0.535972	0.254	0.081	1.09819e-37	6	chr10_102660180_102662103	TRIM8	15686	distal	RPCs
409	2.11154e-34	0.535651	0.208	0.062	3.57197e-29	6	chr13_28705385_28706352	SLC46A3	12490	distal	RPCs
410	2.55654e-38	0.535435	0.221	0.062	4.32474e-33	6	chr16_54582334_54583258			intergenic	RPCs
411	8.03477e-32	0.535052	0.214	0.074	1.35919e-26	6	chr1_7109666_7111647			intergenic	RPCs
412	1.94122e-57	0.535026	0.366	0.127	3.28385e-52	6	chr19_5153556_5157460	PTPRS	128681	distal	RPCs
413	5.17248e-34	0.534352	0.229	0.077	8.74997e-29	6	chr17_17397880_17399970	MED9	-77016	distal	RPCs
414	1.39027e-33	0.534036	0.208	0.063	2.35184e-28	6	chr3_42605501_42606302	SEC22C	-4421	distal	RPCs
415	1.69086e-42	0.531759	0.244	0.073	2.86033e-37	6	chr17_927421_928621	NXN	51150	distal	RPCs
416	2.75352e-58	0.529696	0.335	0.112	4.65797e-53	6	chr2_136300443_136302006	CXCR4	-182278	distal	RPCs
417	1.19431e-35	0.529387	0.238	0.085	2.02034e-30	6	chr20_38706206_38707326	SLC32A1	-17136	distal	RPCs
418	6.25873e-34	0.52915	0.224	0.075	1.05875e-28	6	chr18_8684938_8686978	MTCL1	-18683	distal	RPCs
419	1.8649e-39	0.528646	0.24	0.076	3.15474e-34	6	chr14_30134591_30135805.1	NA	NA	NA	RPCs
420	5.66042e-56	0.526071	0.358	0.128	9.57539e-51	6	chr5_154372426_154374474	SAP30L	-71483	distal	RPCs
421	2.29788e-47	0.525927	0.296	0.098	3.88719e-42	6	chr2_9246679_9248380	ASAP2	39915	distal	RPCs
422	4.43344e-40	0.525758	0.243	0.074	7.49979e-35	6	chr6_158547537_158549288	TMEM181	11102	distal	RPCs
423	6.50168e-48	0.525382	0.302	0.101	1.09985e-42	6	chr1_229693108_229695347	URB2	66875	distal	RPCs
424	6.20541e-33	0.525088	0.208	0.069	1.04973e-27	6	chr20_20593287_20594300	RALGAPA2	-80629	distal	RPCs
425	3.60466e-32	0.52348	0.217	0.072	6.09779e-27	6	chr11_17685876_17687028	MYOD1	-32540	distal	RPCs
426	9.86991e-39	0.521254	0.249	0.078	1.66963e-33	6	chr1_97137085_97139013			intergenic	RPCs
427	3.43914e-38	0.520788	0.257	0.082	5.81778e-33	6	chr2_204356890_204358086	PARD3B	-187707	distal	RPCs
428	3.09299e-54	0.519891	0.333	0.1	5.23222e-49	6	chr6_3568000_3570248	SLC22A23	-110978	distal	RPCs
429	2.98092e-63	0.519191	0.399	0.136	5.04264e-58	6	chr7_98809557_98811041	TMEM130	55906	distal	RPCs
430	6.36702e-44	0.517732	0.3	0.102	1.07707e-38	6	chr3_13525811_13527058	FBLN2	-22073	distal	RPCs
431	9.14426e-38	0.516378	0.231	0.07	1.54688e-32	6	chr22_30705640_30707079	OSBP2	10752	distal	RPCs
432	4.1354e-45	0.514794	0.28	0.085	6.99561e-40	6	chr8_12976620_12977581	KIAA1456	24986	distal	RPCs
433	6.28941e-37	0.514079	0.246	0.084	1.06394e-31	6	chr20_23078358_23079418	CD93	6923	distal	RPCs
434	1.49687e-33	0.514048	0.215	0.065	2.53217e-28	6	chr17_36761301_36762314	MRM1	159340	distal	RPCs
435	7.43354e-29	0.513868	0.219	0.079	1.25749e-23	6	chr8_108139526_108141133	RSPO2	-55878	distal	RPCs
436	8.19177e-50	0.51196	0.319	0.103	1.38575e-44	6	chr7_29288259_29290205	CPVL	-92983	distal	RPCs
437	6.54965e-45	0.511922	0.295	0.103	1.10796e-39	6	chr19_38045685_38048554	SIPA1L3	138458	distal	RPCs
438	5.11047e-51	0.509975	0.309	0.099	8.64507e-46	6	chr8_123235374_123236953	C8orf76	4446	distal	RPCs
439	2.82768e-46	0.509485	0.295	0.091	4.78341e-41	6	chr22_27110214_27111670			intergenic	RPCs
440	1.56617e-28	0.50773	0.203	0.07	2.6494e-23	6	chr5_67622860_67624402			intergenic	RPCs
441	9.08251e-27	0.506801	0.212	0.082	1.53643e-21	6	chr8_132486391_132488250	KCNQ3	-5372	distal	RPCs
442	1.79696e-53	0.506723	0.366	0.137	3.03982e-48	6	chr7_95472377_95474094	ASB4	-11807	distal	RPCs
443	1.80855e-46	0.506275	0.352	0.138	3.05942e-41	6	chr8_52248726_52250631	ST18	159113	distal	RPCs
444	2.05716e-52	0.503658	0.378	0.145	3.47998e-47	6	chr6_9455681_9459018			intergenic	RPCs
445	1.50713e-45	0.50358	0.312	0.115	2.54953e-40	6	chr1_201307979_201311931	PKP1	24277	distal	RPCs
446	1.00567e-30	0.503405	0.223	0.079	1.70123e-25	6	chr10_23292893_23294685	C10orf67	50161	distal	RPCs
447	3.90548e-32	0.503155	0.221	0.071	6.60666e-27	6	chr10_10629904_10632504	CELF2	-165893	distal	RPCs
448	2.52795e-30	0.502671	0.223	0.076	4.27637e-25	6	chr1_156069752_156072709	RAB25	8593	distal	RPCs
449	2.99242e-36	0.502105	0.254	0.089	5.06209e-31	6	chr1_203491358_203492769	OPTC	-1374	distal	RPCs
450	2.77657e-36	0.500431	0.251	0.084	4.69695e-31	6	chr4_168923635_168925217	CBR4	85038	distal	RPCs
451	1.14223e-102	1.04629	0.273	0.038	1.93225e-97	7	chr15_70191834_70193726	TLE3	-93658	distal	rods
452	3.76507e-63	0.862688	0.216	0.042	6.36914e-58	7	chr13_99594237_99595167	CLYBL	-11502	distal	rods
453	5.48762e-78	0.817527	0.311	0.072	9.28307e-73	7	chr17_9904190_9906350.1	NA	NA	NA	rods
454	5.97101e-67	0.811555	0.261	0.055	1.01008e-61	7	chr19_12974287_12976637	DAND5	4806	distal	rods
455	6.02851e-68	0.789263	0.269	0.06	1.01981e-62	7	chr16_20610093_20613482	ACSM2B	-33726	distal	rods
456	4.31643e-77	0.779585	0.302	0.062	7.30185e-72	7	chr7_131586014_131586838.1	NA	NA	NA	rods
457	9.84965e-92	0.765337	0.374	0.084	1.66621e-86	7	chr1_22582496_22584457	EPHA8	18933	distal	rods
458	2.12431e-61	0.762187	0.228	0.045	3.59357e-56	7	chr19_48028915_48030517	CABP5	13537	distal	rods
459	3.58664e-111	0.756611	0.459	0.119	6.0673e-106	7	chr17_81655102_81657440.1	NA	NA	NA	rods
460	1.86848e-73	0.734907	0.318	0.078	3.1608e-68	7	chr19_3336428_3337622	NFIC	-21941	distal	rods
461	1.85231e-104	0.730951	0.468	0.14	3.13343e-99	7	chr1_22611436_22614812	C1QA	-21694	distal	rods
462	7.1767e-102	0.723789	0.465	0.128	1.21404e-96	7	chr19_3766654_3772628.1	NA	NA	NA	rods
463	3.83467e-55	0.713575	0.259	0.068	6.48687e-50	7	chr8_141388457_141389809.1	NA	NA	NA	rods
464	4.6667e-71	0.692915	0.334	0.084	7.89437e-66	7	chr8_142009682_142011105.1	NA	NA	NA	rods
465	1.26011e-74	0.69112	0.338	0.082	2.13165e-69	7	chr1_44043001_44044460.1	NA	NA	NA	rods
466	1.54733e-44	0.686231	0.223	0.065	2.61753e-39	7	chr18_49759127_49760302.1	NA	NA	NA	rods
467	2.97294e-57	0.670516	0.255	0.062	5.02914e-52	7	chr19_4952619_4953505.1	NA	NA	NA	rods
468	2.23303e-46	0.669667	0.207	0.051	3.77749e-41	7	chr1_202798737_202799629	KDM5B	8790	distal	rods
469	6.46526e-57	0.664156	0.256	0.062	1.09369e-51	7	chr17_43409600_43410472	ARL4D	10642	distal	rods
470	9.61153e-102	0.660049	0.527	0.189	1.62593e-96	7	chr15_71806178_71812587.3	NA	NA	NA	rods
471	8.02005e-55	0.654795	0.269	0.071	1.3567e-49	7	chr7_74642747_74644016.1	NA	NA	NA	rods
472	6.77011e-45	0.654708	0.211	0.058	1.14526e-39	7	chr15_88476494_88477932	MRPS11	8777	distal	rods
473	1.97313e-55	0.654645	0.236	0.06	3.33782e-50	7	chr6_106065591_106067212	PRDM1	-19108	distal	rods
474	2.06436e-48	0.653191	0.234	0.06	3.49215e-43	7	chr2_29045989_29047957	C2orf71	26305	distal	rods
475	2.06657e-64	0.651439	0.313	0.088	3.4959e-59	7	chr17_74332273_74333595	KIF19	6062	distal	rods
476	1.63478e-52	0.650351	0.262	0.073	2.76546e-47	7	chr17_79849763_79851921	CBX4	-10334	distal	rods
477	2.35721e-55	0.646599	0.264	0.069	3.98755e-50	7	chr12_5922676_5924459.1	NA	NA	NA	rods
478	6.45799e-49	0.642512	0.237	0.06	1.09246e-43	7	chr6_37361565_37362594	RNF8	7475	distal	rods
479	3.39717e-51	0.638582	0.249	0.068	5.74679e-46	7	chr1_9504873_9505963.1	NA	NA	NA	rods
480	6.68717e-50	0.636279	0.242	0.066	1.13123e-44	7	chr15_73944219_73945496	LOXL1	17762	distal	rods
481	2.93474e-64	0.63498	0.308	0.087	4.96452e-59	7	chr15_70338626_70340759.1	NA	NA	NA	rods
482	3.42121e-49	0.634702	0.246	0.066	5.78745e-44	7	chr19_48466806_48467806.1	NA	NA	NA	rods
483	9.73394e-45	0.627994	0.217	0.052	1.64663e-39	7	chr8_126517486_126519325.1	NA	NA	NA	rods
484	7.0026e-62	0.626807	0.321	0.105	1.18459e-56	7	chr16_85723706_85725640.1	NA	NA	NA	rods
485	4.17706e-86	0.625834	0.462	0.141	7.06608e-81	7	chr14_24084098_24087315	NRL	0	promoter	rods
486	8.96876e-42	0.62457	0.221	0.063	1.51719e-36	7	chr3_52636451_52637448.1	NA	NA	NA	rods
487	2.17292e-48	0.622826	0.233	0.063	3.6758e-43	7	chr15_72315674_72316856	CELF6	3027	distal	rods
488	1.79922e-67	0.612728	0.381	0.137	3.04363e-62	7	chr14_99751861_99756601.1	NA	NA	NA	rods
489	1.20661e-41	0.611532	0.208	0.059	2.04115e-36	7	chr1_36764483_36766646			intergenic	rods
490	2.87786e-42	0.608412	0.213	0.058	4.8683e-37	7	chr1_15416047_15417964.1	NA	NA	NA	rods
491	9.66476e-56	0.608043	0.299	0.085	1.63493e-50	7	chr7_73985467_73986840	ELN	-40949	distal	rods
492	1.35705e-48	0.605472	0.262	0.07	2.29565e-43	7	chr5_10482748_10483880.1	NA	NA	NA	rods
493	3.58161e-66	0.598093	0.372	0.115	6.05879e-61	7	chr20_4636736_4638090.1	NA	NA	NA	rods
494	6.37693e-40	0.593915	0.231	0.073	1.07875e-34	7	chr19_3481597_3483812.1	NA	NA	NA	rods
495	4.54475e-74	0.593619	0.417	0.129	7.68807e-69	7	chr17_9917757_9919608.1	NA	NA	NA	rods
496	2.22615e-39	0.590932	0.204	0.053	3.76584e-34	7	chr22_29503587_29504533	NEFH	23358	distal	rods
497	5.1918e-46	0.590722	0.242	0.063	8.78266e-41	7	chr6_42694829_42695886	PRPH2	26689	distal	rods
498	1.9083e-43	0.5906	0.228	0.063	3.22815e-38	7	chr11_117519022_117520002	CEP164	191168	distal	rods
499	6.25027e-39	0.584045	0.218	0.06	1.05732e-33	7	chr1_204144714_204145639	ETNK2	-3452	distal	rods
500	3.66677e-81	0.58324	0.45	0.146	6.20285e-76	7	chr20_31693581_31695067.1	NA	NA	NA	rods
501	5.38797e-60	0.582517	0.327	0.099	9.11451e-55	7	chr19_3774422_3775748.1	NA	NA	NA	rods
502	2.52939e-53	0.580794	0.312	0.108	4.27881e-48	7	chr6_27771167_27773281.1	NA	NA	NA	rods
503	1.2783e-61	0.580144	0.342	0.117	2.16241e-56	7	chr19_593935_596649	HCN2	4043	distal	rods
504	2.55961e-89	0.578215	0.502	0.177	4.32993e-84	7	chr19_47848426_47850567.1	NA	NA	NA	rods
505	2.53476e-46	0.575883	0.241	0.067	4.28791e-41	7	chr3_52468045_52469641.1	NA	NA	NA	rods
506	1.48437e-93	0.574124	0.566	0.217	2.51102e-88	7	chr17_3878020_3880593.5	NA	NA	NA	rods
507	7.11661e-41	0.573588	0.203	0.051	1.20387e-35	7	chr16_67440811_67442259	HSD11B2	9695	distal	rods
508	9.35138e-35	0.570849	0.202	0.064	1.58192e-29	7	chr16_74736349_74737555	MLKL	-35435	distal	rods
509	1.61408e-42	0.570336	0.23	0.065	2.73044e-37	7	chr14_102240990_102242240.1	NA	NA	NA	rods
510	4.78202e-52	0.566631	0.289	0.083	8.08945e-47	7	chr12_2171708_2173307.1	NA	NA	NA	rods
511	2.70874e-45	0.562576	0.261	0.079	4.58221e-40	7	chr5_10509001_10510144.1	NA	NA	NA	rods
512	6.892e-51	0.56197	0.305	0.105	1.16588e-45	7	chr19_47790097_47791017.1	NA	NA	NA	rods
513	1.50265e-48	0.559391	0.256	0.073	2.54193e-43	7	chr21_33700226_33701386	ITSN1	-17424	distal	rods
514	8.20986e-39	0.558868	0.216	0.066	1.38881e-33	7	chr12_14797285_14798540	WBP11	5001	distal	rods
515	5.99149e-51	0.558312	0.301	0.092	1.01355e-45	7	chr16_794056_796104.1	NA	NA	NA	rods
516	9.86884e-40	0.552426	0.223	0.073	1.66945e-34	7	chr17_2422923_2423878	MNT	-21805	distal	rods
517	2.03753e-52	0.552066	0.314	0.097	3.44676e-47	7	chr10_47358393_47361801.1	NA	NA	NA	rods
518	1.15601e-65	0.551015	0.397	0.144	1.95555e-60	7	chr22_30391020_30393481.1	NA	NA	NA	rods
519	7.3574e-38	0.549968	0.218	0.065	1.24461e-32	7	chr3_43092958_43095579	POMGNT2	10361	distal	rods
520	8.51807e-46	0.549038	0.248	0.072	1.44095e-40	7	chr1_10253407_10254446	KIF1B	21079	distal	rods
521	6.0843e-53	0.546143	0.321	0.098	1.02924e-47	7	chr12_132464935_132466335.1	NA	NA	NA	rods
522	3.1911e-46	0.543009	0.294	0.093	5.3982e-41	7	chr18_79926939_79928264.1	NA	NA	NA	rods
523	9.49658e-49	0.541367	0.295	0.093	1.60648e-43	7	chr19_3692434_3693945.1	NA	NA	NA	rods
524	4.69876e-37	0.540199	0.211	0.061	7.9486e-32	7	chr19_44684681_44685558.1	NA	NA	NA	rods
525	2.07826e-55	0.539113	0.328	0.136	3.51567e-50	7	chr1_2049324_2052892	PRKCZ	-20570	distal	rods
526	2.34496e-35	0.537783	0.209	0.065	3.96683e-30	7	chr19_31517620_31519244.1	NA	NA	NA	rods
527	8.12789e-37	0.536343	0.205	0.06	1.37495e-31	7	chr13_97850700_97851869	IPO5	-101806	distal	rods
528	2.61413e-39	0.534247	0.228	0.072	4.42216e-34	7	chr19_41373105_41374534	TMEM91	-1690	distal	rods
529	4.53249e-53	0.531798	0.312	0.097	7.66735e-48	7	chr17_6428842_6430862.1	NA	NA	NA	rods
530	7.7203e-53	0.531372	0.328	0.107	1.306e-47	7	chr17_63529160_63531642.1	NA	NA	NA	rods
531	1.92265e-96	0.531107	0.607	0.271	3.25244e-91	7	chr8_142209915_142216811.3	NA	NA	NA	rods
532	6.67386e-57	0.530914	0.359	0.122	1.12898e-51	7	chr11_72307966_72309432.1	NA	NA	NA	rods
533	1.63339e-39	0.528959	0.241	0.092	2.7631e-34	7	chr12_132529245_132531461	FBRSL1	22216	distal	rods
534	2.51538e-46	0.528515	0.272	0.086	4.25511e-41	7	chr17_50501471_50502858.1	NA	NA	NA	rods
535	6.30153e-54	0.528452	0.336	0.11	1.06599e-48	7	chr19_2659553_2660721.1	NA	NA	NA	rods
536	5.77833e-100	0.52842	0.609	0.26	9.77486e-95	7	chr19_47819267_47825643.2	NA	NA	NA	rods
537	4.96807e-35	0.527634	0.213	0.079	8.40419e-30	7	chr19_18596487_18598909	C19orf60	7692	distal	rods
538	4.66679e-40	0.527243	0.24	0.076	7.89453e-35	7	chr2_42195526_42197322	EML4	26066	distal	rods
539	5.06651e-47	0.52514	0.293	0.1	8.5707e-42	7	chr22_43995930_43997720.1	NA	NA	NA	rods
540	1.85795e-38	0.524086	0.207	0.058	3.14298e-33	7	chr9_131387074_131387878	PRRC2B	-6215	distal	rods
541	2.1266e-34	0.523725	0.205	0.061	3.59744e-29	7	chr7_45294941_45295927	RAMP3	137113	distal	rods
542	9.01117e-36	0.522554	0.224	0.072	1.52437e-30	7	chrX_153556373_153558032	ATP2B3	20252	distal	rods
543	3.78742e-48	0.521837	0.306	0.112	6.40695e-43	7	chr19_902682_903953.1	NA	NA	NA	rods
544	1.5691e-36	0.520899	0.231	0.077	2.65435e-31	7	chr22_44308506_44309968	KIAA1644	2884	distal	rods
545	2.43691e-31	0.520545	0.205	0.069	4.12237e-26	7	chr19_2791479_2792606.1	NA	NA	NA	rods
546	8.16562e-45	0.519261	0.299	0.096	1.38133e-39	7	chr1_205481173_205482585.1	NA	NA	NA	rods
547	6.30919e-36	0.5163	0.223	0.079	1.06729e-30	7	chr15_99446515_99448135.1	NA	NA	NA	rods
548	1.29782e-37	0.514139	0.216	0.063	2.19544e-32	7	chr9_129087439_129088311.1	NA	NA	NA	rods
549	6.38197e-52	0.513804	0.321	0.111	1.0796e-46	7	chr1_154747212_154749402	KCNN3	110442	distal	rods
550	3.93365e-35	0.512575	0.218	0.065	6.65433e-30	7	chr5_174090456_174091783	HMP19	44713	distal	rods
551	3.84487e-41	0.51129	0.257	0.091	6.50413e-36	7	chr17_27995925_27997167.1	NA	NA	NA	rods
552	7.52821e-39	0.510952	0.227	0.076	1.2735e-33	7	chr19_2445138_2447776	LMNB2	9221	distal	rods
553	1.01384e-38	0.510136	0.244	0.078	1.71505e-33	7	chr3_68983947_68987061.1	NA	NA	NA	rods
554	3.23166e-61	0.510041	0.4	0.151	5.4668e-56	7	chr1_44035438_44037583	SLC6A9	-4052	distal	rods
555	1.75675e-39	0.508067	0.235	0.075	2.97179e-34	7	chr9_137192898_137195783	SSNA1	4193	distal	rods
556	1.25826e-31	0.505793	0.216	0.074	2.12852e-26	7	chr2_23495411_23496358.1	NA	NA	NA	rods
557	7.36998e-57	0.504773	0.378	0.12	1.24673e-51	7	chr19_47797761_47799653.1	NA	NA	NA	rods
558	1.04669e-35	0.500781	0.211	0.076	1.77062e-30	7	chr20_46801547_46804552	EYA2	-90072	distal	rods
559	3.51967e-36	0.500731	0.223	0.073	5.95402e-31	7	chr1_3251274_3252495.1	NA	NA	NA	rods
560	7.1182e-103	1.2845	0.246	0.032	1.20414e-97	8	chr1_33219841_33221446	ZNF362	-35127	distal	cholinergic amacrine cells
561	1.0789e-78	1.10207	0.254	0.052	1.82511e-73	8	chr16_745651_747274.1	NA	NA	NA	cholinergic amacrine cells
562	2.73339e-77	1.08636	0.251	0.046	4.62392e-72	8	chr9_134554109_134555320	COL5A1	-86454	distal	cholinergic amacrine cells
563	2.08407e-92	0.994853	0.364	0.077	3.5255e-87	8	chr12_7154920_7156173.1	NA	NA	NA	cholinergic amacrine cells
564	1.68097e-56	0.991584	0.203	0.043	2.8436e-51	8	chr1_48917726_48918427	BEND5	-140808	distal	cholinergic amacrine cells
565	1.99634e-76	0.978164	0.303	0.071	3.37709e-71	8	chr1_54559560_54560416.1	NA	NA	NA	cholinergic amacrine cells
566	5.20734e-66	0.964867	0.249	0.059	8.80894e-61	8	chr12_109751913_109754196.1	NA	NA	NA	cholinergic amacrine cells
567	2.89541e-59	0.910336	0.251	0.06	4.898e-54	8	chr4_845085_846441.1	NA	NA	NA	cholinergic amacrine cells
568	8.3681e-51	0.897821	0.217	0.056	1.41558e-45	8	chr19_10890940_10892836	CARM1	19238	distal	cholinergic amacrine cells
569	5.91517e-59	0.865119	0.264	0.061	1.00063e-53	8	chr22_24128597_24129418.1	NA	NA	NA	cholinergic amacrine cells
570	5.17549e-55	0.840942	0.269	0.073	8.75507e-50	8	chr8_137591189_137592298.1	NA	NA	NA	cholinergic amacrine cells
571	6.69552e-65	0.770803	0.297	0.079	1.13264e-59	8	chr3_128468042_128469332.1	NA	NA	NA	cholinergic amacrine cells
572	2.5753e-46	0.770436	0.211	0.053	4.35648e-41	8	chr14_89116755_89117940			intergenic	cholinergic amacrine cells
573	3.59788e-55	0.767726	0.285	0.081	6.08631e-50	8	chr14_92886111_92887100.1	NA	NA	NA	cholinergic amacrine cells
574	9.1717e-54	0.767122	0.265	0.075	1.55152e-48	8	chr16_19348489_19349513.1	NA	NA	NA	cholinergic amacrine cells
575	1.90213e-39	0.758272	0.211	0.059	3.21772e-34	8	chr5_34666394_34667263.1	NA	NA	NA	cholinergic amacrine cells
576	4.08784e-39	0.727312	0.21	0.066	6.91516e-34	8	chrX_72114435_72116156.1	NA	NA	NA	cholinergic amacrine cells
577	6.06089e-38	0.704081	0.225	0.072	1.02528e-32	8	chr12_109820454_109821513.1	NA	NA	NA	cholinergic amacrine cells
578	8.09732e-44	0.70096	0.26	0.089	1.36978e-38	8	chr7_1950146_1951816.1	NA	NA	NA	cholinergic amacrine cells
579	6.96839e-50	0.678337	0.258	0.077	1.1788e-44	8	chr5_113181839_113184431	MCC	50247	distal	cholinergic amacrine cells
580	5.53874e-37	0.67793	0.233	0.07	9.36955e-32	8	chr3_72600794_72601650.1	NA	NA	NA	cholinergic amacrine cells
581	2.59883e-42	0.668729	0.258	0.075	4.39629e-37	8	chr14_77926602_77927462.1	NA	NA	NA	cholinergic amacrine cells
582	1.48975e-35	0.66264	0.232	0.077	2.52011e-30	8	chr12_54193128_54194173.2	NA	NA	NA	cholinergic amacrine cells
583	1.84895e-42	0.653911	0.25	0.082	3.12776e-37	8	chr15_53535672_53537423.1	NA	NA	NA	cholinergic amacrine cells
584	2.10181e-36	0.649791	0.242	0.084	3.55551e-31	8	chr12_32877372_32878416.1	NA	NA	NA	cholinergic amacrine cells
585	2.3157e-41	0.64493	0.203	0.057	3.91733e-36	8	chr14_74456723_74457988	SYNDIG1L	-30621	distal	cholinergic amacrine cells
586	6.23337e-39	0.643714	0.236	0.088	1.05446e-33	8	chr15_61084500_61085526.1	NA	NA	NA	cholinergic amacrine cells
587	3.58818e-34	0.640816	0.233	0.08	6.06991e-29	8	chr19_8301980_8303296.1	NA	NA	NA	cholinergic amacrine cells
588	2.18577e-28	0.637033	0.214	0.081	3.69753e-23	8	chr6_42128407_42129565.1	NA	NA	NA	cholinergic amacrine cells
589	3.34628e-42	0.636038	0.289	0.102	5.66071e-37	8	chr16_70729859_70731343.1	NA	NA	NA	cholinergic amacrine cells
590	2.37677e-43	0.632378	0.25	0.073	4.02064e-38	8	chr6_89297859_89298967.1	NA	NA	NA	cholinergic amacrine cells
591	1.37918e-40	0.630885	0.249	0.073	2.33308e-35	8	chr14_77923260_77924220.1	NA	NA	NA	cholinergic amacrine cells
592	4.11339e-36	0.628974	0.214	0.068	6.95838e-31	8	chr22_40684554_40685534	MCHR1	5282	distal	cholinergic amacrine cells
593	3.81497e-38	0.625945	0.228	0.079	6.45356e-33	8	chr14_23558161_23559912.1	NA	NA	NA	cholinergic amacrine cells
594	4.31305e-38	0.623776	0.267	0.089	7.29613e-33	8	chr5_145837659_145838811.1	NA	NA	NA	cholinergic amacrine cells
595	3.39383e-36	0.620518	0.219	0.064	5.74114e-31	8	chr9_129087439_129088311.2	NA	NA	NA	cholinergic amacrine cells
596	5.4824e-44	0.614967	0.265	0.083	9.27424e-39	8	chr1_246792756_246795212	SCCPDH	68710	distal	cholinergic amacrine cells
597	4.5389e-44	0.608192	0.297	0.102	7.67818e-39	8	chr19_3774422_3775748.2	NA	NA	NA	cholinergic amacrine cells
598	3.14921e-42	0.606237	0.275	0.095	5.32733e-37	8	chr16_31064863_31065842.2	NA	NA	NA	cholinergic amacrine cells
599	2.07987e-28	0.605909	0.235	0.088	3.5184e-23	8	chr9_33239662_33240983.1	NA	NA	NA	cholinergic amacrine cells
600	1.5913e-31	0.601515	0.229	0.086	2.6919e-26	8	chr1_9846405_9847480.2	NA	NA	NA	cholinergic amacrine cells
601	1.58737e-36	0.601271	0.262	0.103	2.68526e-31	8	chr17_80649431_80651337	RPTOR	103964	distal	cholinergic amacrine cells
602	2.44333e-33	0.600924	0.229	0.081	4.13323e-28	8	chr15_88498612_88499654.1	NA	NA	NA	cholinergic amacrine cells
603	6.7593e-38	0.595693	0.215	0.062	1.14343e-32	8	chr6_106065591_106067212.1	NA	NA	NA	cholinergic amacrine cells
604	1.57492e-64	0.595484	0.421	0.183	2.66419e-59	8	chr16_1075613_1083433.2	NA	NA	NA	cholinergic amacrine cells
605	8.30488e-39	0.586073	0.262	0.089	1.40489e-33	8	chr1_234778523_234780728.1	NA	NA	NA	cholinergic amacrine cells
606	3.24259e-22	0.580872	0.204	0.089	5.48529e-17	8	chr13_113739527_113740981.2	NA	NA	NA	cholinergic amacrine cells
607	1.16958e-40	0.579332	0.286	0.102	1.9785e-35	8	chr9_132608746_132610120.2	NA	NA	NA	cholinergic amacrine cells
608	9.08401e-38	0.578649	0.285	0.124	1.53669e-32	8	chr11_134392973_134395370.1	NA	NA	NA	cholinergic amacrine cells
609	5.3859e-44	0.576126	0.336	0.111	9.111e-39	8	chr3_195714287_195715574.1	NA	NA	NA	cholinergic amacrine cells
610	8.46624e-33	0.57429	0.222	0.088	1.43218e-27	8	chr16_27945191_27946400.1	NA	NA	NA	cholinergic amacrine cells
611	4.47231e-30	0.568882	0.221	0.08	7.56554e-25	8	chr4_16157578_16158983.1	NA	NA	NA	cholinergic amacrine cells
612	3.40113e-45	0.567724	0.336	0.114	5.75348e-40	8	chr4_1178317_1179404.2	NA	NA	NA	cholinergic amacrine cells
613	8.17808e-38	0.567558	0.275	0.095	1.38344e-32	8	chr15_88493532_88494532.2	NA	NA	NA	cholinergic amacrine cells
614	3.26239e-30	0.567121	0.214	0.075	5.5188e-25	8	chr2_238247106_238248473.1	NA	NA	NA	cholinergic amacrine cells
615	2.18899e-33	0.563468	0.254	0.096	3.70298e-28	8	chr1_36567576_36568650.1	NA	NA	NA	cholinergic amacrine cells
616	4.64228e-66	0.559191	0.471	0.191	7.85307e-61	8	chr6_106079717_106081177.2	NA	NA	NA	cholinergic amacrine cells
617	2.23008e-38	0.557668	0.279	0.112	3.77249e-33	8	chr4_14867456_14868511.2	NA	NA	NA	cholinergic amacrine cells
618	1.32062e-32	0.557257	0.218	0.08	2.23401e-27	8	chr10_49628844_49630119	CHAT	-7281	distal	cholinergic amacrine cells
619	2.78995e-30	0.556419	0.222	0.078	4.71958e-25	8	chr6_40578925_40579911.1	NA	NA	NA	cholinergic amacrine cells
620	4.97301e-27	0.553278	0.235	0.096	8.41254e-22	8	chr16_794056_796104.2	NA	NA	NA	cholinergic amacrine cells
621	1.69317e-25	0.552221	0.201	0.085	2.86424e-20	8	chr4_109954889_109955820.1	NA	NA	NA	cholinergic amacrine cells
622	6.91738e-34	0.551053	0.269	0.112	1.17017e-28	8	chr12_3246802_3248512.1	NA	NA	NA	cholinergic amacrine cells
623	1.31684e-26	0.550931	0.204	0.078	2.22762e-21	8	chr14_78736977_78739087.1	NA	NA	NA	cholinergic amacrine cells
624	6.62599e-24	0.549885	0.212	0.092	1.12088e-18	8	chr11_45592222_45593341.2	NA	NA	NA	cholinergic amacrine cells
625	5.71623e-38	0.547584	0.267	0.104	9.66981e-33	8	chr22_42370903_42372235.1	NA	NA	NA	cholinergic amacrine cells
626	6.41992e-30	0.547002	0.208	0.075	1.08602e-24	8	chr17_45824118_45826574	SPPL2C	-18261	distal	cholinergic amacrine cells
627	8.87236e-33	0.544474	0.21	0.071	1.50088e-27	8	chr19_39482780_39483748	TIMM50	1940	distal	cholinergic amacrine cells
628	1.21902e-32	0.543607	0.247	0.093	2.06215e-27	8	chr17_14341002_14342377.2	NA	NA	NA	cholinergic amacrine cells
629	5.66523e-41	0.542768	0.274	0.12	9.58353e-36	8	chr14_91392032_91396414.1	NA	NA	NA	cholinergic amacrine cells
630	1.00596e-33	0.54072	0.233	0.09	1.70173e-28	8	chr19_14264901_14266252.1	NA	NA	NA	cholinergic amacrine cells
631	8.88064e-32	0.539548	0.242	0.089	1.50229e-26	8	chr11_34279993_34281432.1	NA	NA	NA	cholinergic amacrine cells
632	2.9568e-31	0.538332	0.268	0.102	5.00184e-26	8	chr1_109611283_109613546.1	NA	NA	NA	cholinergic amacrine cells
633	5.24335e-30	0.537173	0.218	0.086	8.86985e-25	8	chr12_132456346_132457600.2	NA	NA	NA	cholinergic amacrine cells
634	1.62731e-25	0.533181	0.203	0.075	2.75282e-20	8	chr15_65110559_65111353.2	NA	NA	NA	cholinergic amacrine cells
635	7.21584e-25	0.532599	0.215	0.087	1.22066e-19	8	chr17_45129320_45130491.2	NA	NA	NA	cholinergic amacrine cells
636	3.73395e-24	0.532034	0.206	0.08	6.3165e-19	8	chr17_49200413_49201900.1	NA	NA	NA	cholinergic amacrine cells
637	1.14329e-36	0.530563	0.285	0.112	1.93403e-31	8	chr18_46480970_46483579.2	NA	NA	NA	cholinergic amacrine cells
638	1.33691e-27	0.5273	0.225	0.082	2.26157e-22	8	chr10_84241094_84242184.1	NA	NA	NA	cholinergic amacrine cells
639	1.87269e-35	0.524729	0.301	0.118	3.16792e-30	8	chr2_96787983_96789491.1	NA	NA	NA	cholinergic amacrine cells
640	1.7773e-42	0.52365	0.328	0.131	3.00654e-37	8	chr4_5750877_5753672.1	NA	NA	NA	cholinergic amacrine cells
641	1.72771e-25	0.521499	0.208	0.087	2.92266e-20	8	chr11_36022711_36024198.1	NA	NA	NA	cholinergic amacrine cells
642	6.28486e-38	0.520355	0.331	0.144	1.06317e-32	8	chr19_5572460_5573586.2	NA	NA	NA	cholinergic amacrine cells
643	3.74039e-27	0.515597	0.219	0.099	6.3274e-22	8	chr14_91387145_91389036	CCDC88C	28311	distal	cholinergic amacrine cells
644	6.2321e-33	0.512572	0.26	0.106	1.05425e-27	8	chr11_44961593_44963909.1	NA	NA	NA	cholinergic amacrine cells
645	9.71049e-38	0.511189	0.318	0.125	1.64267e-32	8	chr1_228161266_228163338	IBA57	-2477	distal	cholinergic amacrine cells
646	1.2797e-26	0.509039	0.222	0.094	2.16479e-21	8	chr1_18344388_18345502.1	NA	NA	NA	cholinergic amacrine cells
647	6.3205e-28	0.508493	0.235	0.098	1.0692e-22	8	chr17_81322795_81325876.1	NA	NA	NA	cholinergic amacrine cells
648	8.0342e-29	0.507843	0.203	0.076	1.3591e-23	8	chr18_58592211_58593276.1	NA	NA	NA	cholinergic amacrine cells
649	1.8693e-24	0.507312	0.204	0.077	3.16218e-19	8	chr3_139136332_139137280.1	NA	NA	NA	cholinergic amacrine cells
650	3.33106e-66	0.506598	0.521	0.227	5.63496e-61	8	chr9_136189169_136195119.3	NA	NA	NA	cholinergic amacrine cells
651	2.09883e-37	0.505488	0.34	0.133	3.55047e-32	8	chr14_104878270_104880141.2	NA	NA	NA	cholinergic amacrine cells
652	6.20292e-37	0.503302	0.317	0.139	1.04931e-31	8	chr5_113201884_113204845.2	NA	NA	NA	cholinergic amacrine cells
653	4.19426e-36	0.503004	0.289	0.124	7.09519e-31	8	chr20_62484913_62488204.2	NA	NA	NA	cholinergic amacrine cells
654	7.17057e-32	0.502334	0.271	0.118	1.213e-26	8	chr11_116173815_116176642.2	NA	NA	NA	cholinergic amacrine cells
655	2.83309e-25	0.501777	0.211	0.083	4.79257e-20	8	chr15_76513697_76514865.2	NA	NA	NA	cholinergic amacrine cells
656	2.1757e-41	0.500225	0.332	0.124	3.68051e-36	8	chr11_72307966_72309432.2	NA	NA	NA	cholinergic amacrine cells
657	2.19373e-119	2.00925	0.217	0.014	3.711e-114	9	chr7_143405016_143405883	EPHA1	3010	distal	Bipolar cells
658	9.13677e-132	1.87616	0.255	0.016	1.54561e-126	9	chr17_42698778_42699602	CCR10	-15714	distal	Bipolar cells
659	1.92696e-104	1.75857	0.229	0.021	3.25972e-99	9	chr17_38343658_38344618	GPR179	0	promoter	Bipolar cells
660	6.38483e-138	1.55905	0.298	0.034	1.08008e-132	9	chr11_75554081_75555036	SERPINH1	-7020	distal	Bipolar cells
661	1.20981e-88	1.55211	0.21	0.029	2.04657e-83	9	chr5_149839551_149842343	PPARGC1B	67612	distal	Bipolar cells
662	2.11487e-82	1.4631	0.228	0.028	3.5776e-77	9	chr11_65321640_65322940	CDC42EP2	4599	distal	Bipolar cells
663	2.17017e-74	1.42472	0.208	0.028	3.67115e-69	9	chr1_74343110_74343848	TNNI3K	107710	distal	Bipolar cells
664	1.20914e-114	1.40709	0.313	0.049	2.04543e-109	9	chr14_89116755_89117940.1	NA	NA	NA	Bipolar cells
665	2.4466e-98	1.40287	0.253	0.036	4.13877e-93	9	chr5_173323462_173324606	STC2	4898	distal	Bipolar cells
666	3.72893e-104	1.32682	0.334	0.047	6.30801e-99	9	chr14_23511902_23514001	ZFHX2	37558	distal	Bipolar cells
667	6.27607e-63	1.18977	0.213	0.036	1.06169e-57	9	chr17_49913982_49915126	DLX4	-54048	distal	Bipolar cells
668	1.05143e-54	1.11763	0.219	0.048	1.77864e-49	9	chr9_37731990_37733273	TRMT10B	-20530	distal	Bipolar cells
669	3.6951e-72	1.09105	0.252	0.048	6.25078e-67	9	chr9_131318022_131318871	PLPP7	28211	distal	Bipolar cells
670	1.82502e-72	1.06602	0.273	0.084	3.08728e-67	9	chr2_15888844_15893022	MYCN	-47542	distal	Bipolar cells
671	1.96683e-48	1.05021	0.217	0.054	3.32716e-43	9	chr1_205521406_205522490	CDK18	16808	distal	Bipolar cells
672	4.32081e-57	1.01319	0.249	0.058	7.30925e-52	9	chr16_67887962_67888922	NRN1L	2394	distal	Bipolar cells
673	1.13322e-61	1.002	0.246	0.064	1.91699e-56	9	chr6_36793187_36794955	CPNE5	-35778	distal	Bipolar cells
674	2.21698e-51	0.993399	0.22	0.064	3.75033e-46	9	chr1_230291965_230293811	PGBD5	83835	distal	Bipolar cells
675	3.19888e-69	0.993201	0.28	0.069	5.41136e-64	9	chr12_31234457_31235930	FAM60A	88233	distal	Bipolar cells
676	2.10529e-47	0.976622	0.205	0.043	3.5614e-42	9	chr7_150787354_150788559	TMEM176B	8174	distal	Bipolar cells
677	3.45006e-98	0.959372	0.372	0.094	5.83627e-93	9	chr14_74221031_74224693	VSX2	-14779	distal	Bipolar cells
678	6.71051e-53	0.936741	0.222	0.057	1.13518e-47	9	chr9_14515616_14517852	NFIB	-116633	distal	Bipolar cells
679	2.39177e-50	0.928016	0.225	0.063	4.04601e-45	9	chr1_31376476_31377335	FABP3	-3400	distal	Bipolar cells
680	9.86041e-46	0.878503	0.255	0.067	1.66803e-40	9	chr22_41401626_41402815.1	NA	NA	NA	Bipolar cells
681	3.35389e-43	0.876192	0.213	0.052	5.67358e-38	9	chr5_136525389_136526294	TRPC7	-159844	distal	Bipolar cells
682	8.04057e-55	0.873834	0.229	0.058	1.36017e-49	9	chr20_35096132_35097036	TRPC4AP	-3261	distal	Bipolar cells
683	1.88036e-44	0.864016	0.234	0.079	3.18089e-39	9	chr3_195075746_195079489	XXYLT1	42704	distal	Bipolar cells
684	2.11755e-42	0.861324	0.214	0.058	3.58214e-37	9	chr14_74154547_74156203	LIN52	69752	distal	Bipolar cells
685	1.80816e-41	0.857622	0.22	0.06	3.05876e-36	9	chr1_25952879_25953790.1	NA	NA	NA	Bipolar cells
686	1.30258e-47	0.832193	0.259	0.073	2.2035e-42	9	chr10_103618190_103619975	NEURL1	124212	distal	Bipolar cells
687	1.32687e-39	0.831752	0.205	0.062	2.24458e-34	9	chr7_140727531_140728675	NDUFB2	25687	distal	Bipolar cells
688	1.0688e-45	0.821018	0.253	0.075	1.80802e-40	9	chr7_150931096_150932206	KCNH2	23701	distal	Bipolar cells
689	4.79078e-37	0.798867	0.21	0.073	8.10427e-32	9	chr19_16456903_16459061	EPS15L1	12890	distal	Bipolar cells
690	2.77073e-50	0.7983	0.262	0.089	4.68708e-45	9	chr14_76923895_76925473	LRRC74A	97524	distal	Bipolar cells
691	2.18998e-36	0.790119	0.207	0.063	3.70465e-31	9	chr2_159881757_159883109	LY75;LY75-CD302	21602;21602	distal;distal	Bipolar cells
692	1.45007e-47	0.787361	0.261	0.094	2.453e-42	9	chr19_47718621_47720075	EHD2	5200	distal	Bipolar cells
693	2.51193e-37	0.785144	0.22	0.062	4.24928e-32	9	chr7_252825_254412	WI2-2373I1.1	-35758	distal	Bipolar cells
694	7.20709e-49	0.770598	0.28	0.084	1.21918e-43	9	chr10_79209157_79212012.1	NA	NA	NA	Bipolar cells
695	1.62804e-37	0.770339	0.222	0.079	2.75406e-32	9	chr9_89749813_89750958	GADD45G	144776	distal	Bipolar cells
696	2.39883e-48	0.766582	0.288	0.098	4.05796e-43	9	chr19_33750262_33752833	KCTD15	-44029	distal	Bipolar cells
697	7.32637e-34	0.75297	0.219	0.072	1.23936e-28	9	chr7_98826186_98827543.1	NA	NA	NA	Bipolar cells
698	2.27037e-37	0.751924	0.222	0.076	3.84064e-32	9	chr17_77778721_77780717	TNRC6C	-178523	distal	Bipolar cells
699	1.49821e-38	0.747736	0.268	0.09	2.53444e-33	9	chr5_157563569_157565088	ADAM19	10654	distal	Bipolar cells
700	4.75593e-38	0.747335	0.243	0.089	8.04532e-33	9	chr3_137263760_137265243			intergenic	Bipolar cells
701	1.05582e-91	0.736572	0.442	0.174	1.78607e-86	9	chr17_81426686_81431293	BAHCC1	26947	distal	Bipolar cells
702	9.00712e-32	0.730694	0.219	0.076	1.52368e-26	9	chr22_40121233_40122038	TNRC6B	-55887	distal	Bipolar cells
703	1.92545e-39	0.726929	0.247	0.079	3.25717e-34	9	chr9_345811_346947.1	NA	NA	NA	Bipolar cells
704	4.11128e-37	0.722037	0.213	0.084	6.9548e-32	9	chr10_102660180_102662103.1	NA	NA	NA	Bipolar cells
705	1.21786e-32	0.719827	0.237	0.102	2.06018e-27	9	chr12_3341519_3343128	PRMT8	-38221	distal	Bipolar cells
706	1.1113e-32	0.719225	0.21	0.085	1.87992e-27	9	chr12_121523061_121525211	KDM2B	12406	distal	Bipolar cells
707	4.15564e-39	0.715276	0.208	0.078	7.02986e-34	9	chr17_81435243_81438750	BAHCC1	35504	distal	Bipolar cells
708	2.37291e-46	0.713637	0.33	0.129	4.01411e-41	9	chr12_123097263_123098510.1	NA	NA	NA	Bipolar cells
709	5.4411e-45	0.712279	0.301	0.11	9.20438e-40	9	chr11_117599871_117601414	DSCAML1	195678	distal	Bipolar cells
710	6.40004e-47	0.708449	0.285	0.118	1.08266e-41	9	chr1_155967345_155971289	ARHGEF2	6872	distal	Bipolar cells
711	9.62861e-39	0.704016	0.255	0.101	1.62881e-33	9	chr2_95311732_95315575	KCNIP3	1511	distal	Bipolar cells
712	2.28429e-36	0.698756	0.238	0.096	3.8642e-31	9	chr1_227919366_227920873	WNT9A	27026	distal	Bipolar cells
713	2.6957e-33	0.696417	0.22	0.069	4.56016e-28	9	chr2_235501319_235502670.1	NA	NA	NA	Bipolar cells
714	2.16463e-34	0.69081	0.222	0.071	3.66178e-29	9	chr10_43939766_43940839			intergenic	Bipolar cells
715	8.51361e-34	0.689594	0.247	0.089	1.4402e-28	9	chr1_22970848_22973403.1	NA	NA	NA	Bipolar cells
716	3.50359e-30	0.683242	0.217	0.078	5.92681e-25	9	chr14_78736977_78739087.2	NA	NA	NA	Bipolar cells
717	7.87587e-29	0.682287	0.204	0.064	1.33231e-23	9	chr20_63155387_63156751.1	NA	NA	NA	Bipolar cells
718	7.37385e-34	0.679502	0.208	0.076	1.24739e-28	9	chr19_45959076_45961263	NOVA2	12284	distal	Bipolar cells
719	2.07888e-26	0.66929	0.21	0.077	3.51672e-21	9	chr8_141271019_141272697.1	NA	NA	NA	Bipolar cells
720	6.37638e-28	0.663312	0.21	0.077	1.07865e-22	9	chr16_87125186_87127947	C16orf95	189434	distal	Bipolar cells
721	3.39585e-35	0.66223	0.24	0.097	5.74455e-30	9	chr16_68364268_68368960	SMPD3	3299	distal	Bipolar cells
722	5.7368e-26	0.649862	0.201	0.073	9.7046e-21	9	chr2_119255703_119256921	STEAP3	31851	distal	Bipolar cells
723	7.85557e-37	0.645365	0.282	0.099	1.32888e-31	9	chr20_57224265_57225476.2	NA	NA	NA	Bipolar cells
724	6.75595e-34	0.64413	0.243	0.091	1.14286e-28	9	chr11_36251720_36253971.1	NA	NA	NA	Bipolar cells
725	5.56617e-45	0.639795	0.351	0.147	9.41596e-40	9	chr16_56101799_56102957.2	NA	NA	NA	Bipolar cells
726	4.11702e-43	0.637446	0.306	0.132	6.96452e-38	9	chr3_197519532_197521590	BDH1	34398	distal	Bipolar cells
727	1.69613e-37	0.63445	0.285	0.107	2.86925e-32	9	chr21_45862572_45864357	PCBP3	12583	distal	Bipolar cells
728	2.75838e-25	0.632056	0.201	0.075	4.66619e-20	9	chr3_129502685_129504022	RHO	-24618	distal	Bipolar cells
729	2.22912e-41	0.631184	0.282	0.115	3.77087e-36	9	chr14_78263888_78265180	NRXN3	20852	distal	Bipolar cells
730	2.49932e-32	0.625828	0.255	0.096	4.22796e-27	9	chr16_794056_796104.3	NA	NA	NA	Bipolar cells
731	4.09022e-30	0.624192	0.234	0.093	6.91918e-25	9	chr1_205348197_205349579	KLHDC8A	7000	distal	Bipolar cells
732	8.0219e-32	0.622869	0.267	0.102	1.35702e-26	9	chr1_201135886_201138807.2	NA	NA	NA	Bipolar cells
733	2.71931e-36	0.619574	0.298	0.128	4.60009e-31	9	chr11_68395821_68398712.1	NA	NA	NA	Bipolar cells
734	3.5727e-29	0.618321	0.213	0.081	6.04372e-24	9	chr9_133873217_133876890	VAV2	115392	distal	Bipolar cells
735	9.31424e-33	0.616572	0.265	0.099	1.57563e-27	9	chr5_180114772_180117446.2	NA	NA	NA	Bipolar cells
736	1.11871e-34	0.614149	0.264	0.108	1.89246e-29	9	chr17_1034720_1036674	ABR	-2882	distal	Bipolar cells
737	1.12594e-43	0.613903	0.36	0.157	1.90469e-38	9	chr9_92748908_92750358.2	NA	NA	NA	Bipolar cells
738	1.11997e-29	0.613671	0.208	0.075	1.89458e-24	9	chr4_7231825_7233642	SORCS2	39288	distal	Bipolar cells
739	3.49665e-29	0.613498	0.24	0.104	5.91508e-24	9	chr22_23127917_23128888	RSPH14	13206	distal	Bipolar cells
740	1.90362e-29	0.59204	0.279	0.114	3.22024e-24	9	chr3_195714287_195715574.2	NA	NA	NA	Bipolar cells
741	1.78592e-38	0.591998	0.319	0.146	3.02113e-33	9	chr1_26021276_26023280.1	NA	NA	NA	Bipolar cells
742	4.59705e-26	0.591575	0.234	0.113	7.77656e-21	9	chr1_36365364_36366891	STK40	-4024	distal	Bipolar cells
743	2.90984e-26	0.584847	0.217	0.084	4.92241e-21	9	chr19_3336428_3337622.1	NA	NA	NA	Bipolar cells
744	1.89175e-25	0.58079	0.214	0.088	3.20016e-20	9	chr5_1251597_1252897.3	NA	NA	NA	Bipolar cells
745	1.8782e-29	0.579949	0.253	0.115	3.17724e-24	9	chr19_38062714_38064354	SIPA1L3	155487	distal	Bipolar cells
746	6.24994e-26	0.577556	0.226	0.107	1.05726e-20	9	chr4_8274422_8275667	HTRA3	4646	distal	Bipolar cells
747	3.65728e-42	0.576656	0.313	0.153	6.18681e-37	9	chr14_104421497_104425425	C14orf180	-154259	distal	Bipolar cells
748	1.70134e-52	0.576232	0.4	0.189	2.87805e-47	9	chr17_38885172_38887687	LASP1	15030	distal	Bipolar cells
749	3.94316e-29	0.576229	0.262	0.144	6.67041e-24	9	chr1_229027294_229030060.1	NA	NA	NA	Bipolar cells
750	4.6918e-25	0.573654	0.208	0.081	7.93683e-20	9	chr1_220363040_220364295	RAB3GAP2	-90586	distal	Bipolar cells
751	2.81242e-27	0.566284	0.249	0.11	4.75761e-22	9	chr2_26709402_26713560	KCNK3	16652	distal	Bipolar cells
752	7.51107e-28	0.564431	0.226	0.113	1.2706e-22	9	chr16_55478623_55480900	MMP2	0	promoter	Bipolar cells
753	3.10641e-26	0.561314	0.256	0.119	5.25493e-21	9	chr1_18190467_18192308.2	NA	NA	NA	Bipolar cells
754	3.66086e-30	0.558635	0.273	0.125	6.19285e-25	9	chr14_99543889_99546888	CCDC85C	-20944	distal	Bipolar cells
755	2.92392e-24	0.554742	0.217	0.111	4.94623e-19	9	chr19_55376530_55379779	TMEM190	0	promoter	Bipolar cells
756	3.3132e-34	0.55398	0.292	0.146	5.60474e-29	9	chr20_62993883_62996779	BHLHE23	10257	distal	Bipolar cells
757	2.4763e-26	0.547244	0.238	0.098	4.18901e-21	9	chr6_118748202_118749262.2	NA	NA	NA	Bipolar cells
758	2.52869e-28	0.544548	0.267	0.111	4.27763e-23	9	chr15_88448711_88450627.2	NA	NA	NA	Bipolar cells
759	1.65298e-33	0.543981	0.292	0.156	2.79625e-28	9	chr5_150508181_150512537	NDST1	70	promoter	Bipolar cells
760	2.98504e-28	0.537542	0.247	0.137	5.04961e-23	9	chr12_123074598_123079078	PITPNM2	2256	distal	Bipolar cells
761	5.47073e-21	0.527922	0.204	0.096	9.25451e-16	9	chr1_203084111_203087798	MYOG	0	promoter	Bipolar cells
762	4.29196e-23	0.524145	0.214	0.104	7.26045e-18	9	chr9_134706529_134708974.1	NA	NA	NA	Bipolar cells
763	2.07538e-23	0.522477	0.228	0.121	3.51079e-18	9	chr14_105211924_105214834	NUDT14	-30621	distal	Bipolar cells
764	8.59887e-23	0.518827	0.228	0.113	1.45462e-17	9	chr6_111685561_111687142	FYN	32921	distal	Bipolar cells
765	2.79797e-24	0.513894	0.259	0.135	4.73317e-19	9	chr19_45103016_45104646.1	NA	NA	NA	Bipolar cells
766	2.68863e-22	0.512896	0.219	0.106	4.5482e-17	9	chr10_71344154_71348099	SLC29A3	24873	distal	Bipolar cells
767	1.54014e-22	0.512597	0.201	0.078	2.60536e-17	9	chr9_137192898_137195783.1	NA	NA	NA	Bipolar cells
768	1.04266e-37	0.510964	0.306	0.154	1.76381e-32	9	chr17_81966349_81968513	NOTUM	-5056	distal	Bipolar cells
769	1.03425e-21	0.510956	0.214	0.092	1.74958e-16	9	chr11_131814836_131816391.1	NA	NA	NA	Bipolar cells
770	9.19131e-21	0.503745	0.21	0.098	1.55484e-15	9	chr1_42420566_42421835	PPCS	-34282	distal	Bipolar cells
771	1.19925e-24	0.503117	0.21	0.11	2.02871e-19	9	chr19_3269995_3271665	NFIC	-42738	distal	Bipolar cells
772	9.60472e-27	0.501162	0.267	0.122	1.62477e-21	9	chr19_593935_596649.2	NA	NA	NA	Bipolar cells
773	5.74554e-16	0.500809	0.205	0.103	9.71938e-11	9	chr2_218607033_218608507.1	NA	NA	NA	Bipolar cells
774	5.69252e-192	1.91722	0.375	0.025	9.62969e-187	10	chr2_85445570_85447144	SH2D6	26640	distal	T2
775	7.78337e-123	1.89293	0.225	0.013	1.31667e-117	10	chr10_23263483_23265052	PTF1A	71157	distal	T2
776	3.7255e-111	1.88529	0.214	0.014	6.3022e-106	10	chr1_38207084_38207916	POU3F1	-160290	distal	T2
777	2.27193e-117	1.71161	0.258	0.022	3.84328e-112	10	chr5_149216996_149218101	ABLIM3	-25247	distal	T2
778	2.51381e-101	1.69717	0.218	0.02	4.25246e-96	10	chr19_47374612_47375482	DHX34	25332	distal	T2
779	4.69929e-136	1.66319	0.309	0.028	7.94951e-131	10	chr12_124947166_124948363	UBC	-31818	distal	T2
780	1.26441e-87	1.6274	0.226	0.025	2.13892e-82	10	chr21_42864363_42866214	WDR4	13318	distal	T2
781	2.68623e-85	1.60513	0.212	0.024	4.54414e-80	10	chr7_102471590_102472949	POLR2J	5958	distal	T2
782	4.73735e-123	1.58394	0.266	0.021	8.01389e-118	10	chr17_36869898_36871060	LHX1	-66415	distal	T2
783	1.52317e-94	1.56909	0.222	0.021	2.57665e-89	10	chr18_12441180_12442133	PRELID3A	19895	distal	T2
784	1.84749e-162	1.56806	0.354	0.035	3.12529e-157	10	chr18_44896830_44898031	SETBP1	195493	distal	T2
785	1.16194e-115	1.51608	0.262	0.023	1.96559e-110	10	chr15_28952868_28953853	APBA2	31232	distal	T2
786	1.58803e-122	1.4769	0.28	0.028	2.68637e-117	10	chr1_18989138_18990392	IFFO2	-32452	distal	T2
787	6.93553e-79	1.43903	0.222	0.03	1.17324e-73	10	chr7_67462509_67463409			intergenic	T2
788	3.27237e-90	1.41454	0.229	0.028	5.53567e-85	10	chr17_172883_173749	DOC2B	7888	distal	T2
789	2.52151e-80	1.40977	0.215	0.023	4.2655e-75	10	chr7_102412500_102413306	PRKRIP1	16138	distal	T2
790	1.33591e-83	1.31269	0.246	0.039	2.25988e-78	10	chr18_74280883_74282090	CYB5A	8952	distal	T2
791	1.23695e-80	1.31203	0.212	0.026	2.09247e-75	10	chr7_159096895_159098498	VIPR2	0	promoter	T2
792	1.81087e-86	1.29838	0.26	0.041	3.06334e-81	10	chr6_137431931_137432990	OLIG3	61261	distal	T2
793	2.48204e-76	1.29454	0.234	0.04	4.19872e-71	10	chr12_131096758_131098670	ADGRD1	19988	distal	T2
794	1.97562e-74	1.26157	0.237	0.035	3.34203e-69	10	chr16_88988874_88990147	CBFA2T3	-11670	distal	T2
795	2.15525e-71	1.2409	0.211	0.029	3.64591e-66	10	chr11_129315383_129316553	BARX2	-59387	distal	T2
796	2.8037e-83	1.23949	0.254	0.041	4.74284e-78	10	chr1_5887914_5890413	KCNAB2	-101053	distal	T2
797	2.70092e-72	1.23816	0.222	0.031	4.56898e-67	10	chr20_38882995_38883953	FAM83D	-42359	distal	T2
798	2.23207e-67	1.23174	0.212	0.033	3.77586e-62	10	chr1_15488905_15489771	CELA2B	12805	distal	T2
799	1.12998e-74	1.22269	0.231	0.035	1.91152e-69	10	chr2_72113502_72116397	CYP26B1	26688	distal	T2
800	3.01423e-80	1.2204	0.254	0.047	5.099e-75	10	chr21_32334617_32336271	MRAP	35646	distal	T2
801	1.1342e-98	1.2144	0.314	0.054	1.91866e-93	10	chr1_31201679_31202562.1	NA	NA	NA	T2
802	3.51667e-62	1.18574	0.214	0.039	5.94894e-57	10	chr11_72411509_72412521	CLPB	22014	distal	T2
803	2.19596e-84	1.16286	0.274	0.042	3.71478e-79	10	chr22_19953008_19954299	COMT	1506	distal	T2
804	2.2689e-91	1.15846	0.309	0.054	3.83817e-86	10	chr11_65914554_65916165	C11orf68	2196	distal	T2
805	5.74869e-71	1.12326	0.252	0.042	9.72471e-66	10	chr10_118818364_118819403	CACUL1	-63118	distal	T2
806	8.39274e-79	1.11741	0.266	0.047	1.41975e-73	10	chr17_16417773_16418782	TRPV2	2232	distal	T2
807	1.35975e-102	1.095	0.348	0.062	2.3002e-97	10	chr5_171436841_171438162	FGF18	17186	distal	T2
808	2.63921e-55	1.09324	0.209	0.038	4.46459e-50	10	chr16_88134487_88136958	BANP	164470	distal	T2
809	9.88284e-72	1.08978	0.248	0.045	1.67182e-66	10	chr10_23291315_23292117	C10orf67	52729	distal	T2
810	3.73089e-57	1.08918	0.212	0.041	6.31132e-52	10	chr11_71363937_71365067.1	NA	NA	NA	T2
811	5.94786e-62	1.08734	0.228	0.041	1.00616e-56	10	chr20_44038509_44039524	C20orf100	92805	distal	T2
812	1.58253e-76	1.08548	0.289	0.055	2.67707e-71	10	chr1_226402560_226404482	PARP1	3501	distal	T2
813	6.60937e-72	1.06264	0.266	0.057	1.11807e-66	10	chr11_11968288_11970255	DKK3	38828	distal	T2
814	7.91279e-57	1.05533	0.226	0.047	1.33856e-51	10	chr14_105058477_105059552	GPR132	5879	distal	T2
815	2.45788e-84	1.05057	0.294	0.053	4.15785e-79	10	chr6_150301614_150303420	IYD	-65472	distal	T2
816	4.71335e-74	1.04852	0.275	0.056	7.97329e-69	10	chr2_172011949_172013884.1	NA	NA	NA	T2
817	1.56829e-62	1.04196	0.228	0.038	2.65298e-57	10	chr9_128640276_128641717	WDR34	15071	distal	T2
818	3.74405e-58	1.02497	0.255	0.058	6.33359e-53	10	chr6_43488870_43490369	TJAP1	0	promoter	T2
819	2.29819e-64	1.02375	0.223	0.042	3.88771e-59	10	chr2_236671359_236672819	ACKR3	101719	distal	T2
820	1.01513e-65	1.02341	0.246	0.052	1.71723e-60	10	chr1_201429519_201431701.1	NA	NA	NA	T2
821	2.01447e-55	1.01962	0.246	0.058	3.40775e-50	10	chr7_7944454_7946025	GLCCI1	-22769	distal	T2
822	3.71495e-48	1.01736	0.209	0.051	6.28435e-43	10	chr12_113683482_113684645			intergenic	T2
823	1.18546e-74	1.0122	0.292	0.064	2.00537e-69	10	chr16_49472556_49475814	C16orf78	98734	distal	T2
824	4.79476e-48	1.0041	0.206	0.051	8.11102e-43	10	chr7_108358311_108359271	NRCAM	97051	distal	T2
825	1.14184e-64	0.980906	0.265	0.06	1.93159e-59	10	chr17_38567895_38570454	SRCIN1	35389	distal	T2
826	2.5174e-95	0.9779	0.397	0.107	4.25853e-90	10	chr11_66334322_66338190.1	NA	NA	NA	T2
827	3.45885e-58	0.976945	0.208	0.038	5.85113e-53	10	chr4_10806423_10807615	CLNK	-121558	distal	T2
828	1.30819e-42	0.961623	0.206	0.052	2.21299e-37	10	chr14_23511902_23514001.1	NA	NA	NA	T2
829	4.01432e-50	0.956844	0.214	0.044	6.79079e-45	10	chr12_92021259_92022181	BTG1	123717	distal	T2
830	5.42837e-47	0.935812	0.222	0.059	9.18284e-42	10	chr8_21169362_21171384			intergenic	T2
831	8.56804e-58	0.933046	0.215	0.045	1.4494e-52	10	chr18_44815751_44817090	SETBP1	114414	distal	T2
832	5.46901e-50	0.926314	0.205	0.04	9.2516e-45	10	chr12_1924264_1925173	CACNA2D4	-5428	distal	T2
833	1.43442e-45	0.918316	0.203	0.048	2.42653e-40	10	chr21_45450190_45452179	COL18A1	-3310	distal	T2
834	3.58925e-51	0.910595	0.214	0.041	6.07173e-46	10	chr6_42190724_42191402	GUCA1B	3515	distal	T2
835	7.67902e-57	0.90665	0.255	0.062	1.29901e-51	10	chr22_27630009_27631376.1	NA	NA	NA	T2
836	1.49497e-68	0.899718	0.317	0.088	2.52895e-63	10	chr5_34190560_34193333	C1QTNF3-AMACR	-66032	distal	T2
837	4.40873e-69	0.891578	0.309	0.079	7.45798e-64	10	chr14_51019886_51021070.1	NA	NA	NA	T2
838	3.99507e-62	0.884294	0.294	0.077	6.75822e-57	10	chr15_33639196_33640804.1	NA	NA	NA	T2
839	4.85712e-41	0.87858	0.206	0.055	8.2165e-36	10	chr7_72435149_72436430	CALN1	10632	distal	T2
840	6.13133e-47	0.876692	0.217	0.047	1.0372e-41	10	chr22_37461832_37463871	MFNG	22517	distal	T2
841	1.12643e-47	0.87346	0.248	0.065	1.90552e-42	10	chr2_48195941_48196878.1	NA	NA	NA	T2
842	3.98472e-81	0.87183	0.343	0.091	6.74072e-76	10	chr1_31986694_31988071.1	NA	NA	NA	T2
843	3.66462e-43	0.871048	0.203	0.045	6.19922e-38	10	chr4_4362903_4364055	NSG1	14591	distal	T2
844	6.14665e-62	0.869421	0.326	0.089	1.03979e-56	10	chr10_11757353_11758942	ECHDC3	14988	distal	T2
845	1.1023e-58	0.868514	0.274	0.066	1.86469e-53	10	chr3_126549758_126551860	C3orf22	7106	distal	T2
846	9.98797e-50	0.864863	0.229	0.061	1.68961e-44	10	chr4_10123082_10124225	WDR1	-6133	distal	T2
847	2.72679e-55	0.864058	0.243	0.056	4.61275e-50	10	chr22_27241563_27243466			intergenic	T2
848	3.68851e-43	0.859023	0.212	0.054	6.23963e-38	10	chr11_120526982_120527936	GRIK4	15237	distal	T2
849	5.18289e-44	0.857541	0.202	0.046	8.76758e-39	10	chr22_43234125_43235595	TTLL12	-46992	distal	T2
850	2.27321e-44	0.856914	0.208	0.047	3.84546e-39	10	chr4_6416311_6417883	PPP2R2C	3236	distal	T2
851	3.98174e-46	0.855147	0.229	0.056	6.73567e-41	10	chr1_111856246_111857809	DDX20	95850	distal	T2
852	8.86491e-48	0.854643	0.205	0.048	1.49962e-42	10	chr19_5392270_5393895	ZNRF4	-61536	distal	T2
853	9.55402e-44	0.8448	0.218	0.062	1.6162e-38	10	chr17_76414261_76415432	SPHK1	28970	distal	T2
854	6.66311e-51	0.829466	0.257	0.073	1.12716e-45	10	chr13_30791320_30793322	ALOX5AP	55813	distal	T2
855	3.64693e-40	0.810677	0.214	0.063	6.16929e-35	10	chr7_76310162_76311239	HSPB1	6586	distal	T2
856	5.83951e-70	0.803566	0.334	0.089	9.87834e-65	10	chr22_23167130_23169694.1	NA	NA	NA	T2
857	5.99959e-43	0.797786	0.209	0.05	1.01491e-37	10	chr21_44636787_44638134	KRTAP10-10	0	promoter	T2
858	2.53807e-42	0.793612	0.205	0.052	4.2935e-37	10	chr1_6279452_6281336	GPR153	-18477	distal	T2
859	2.62603e-52	0.786887	0.262	0.073	4.4423e-47	10	chr7_130379350_130380943	CPA1	0	promoter	T2
860	1.58073e-40	0.784625	0.202	0.054	2.67403e-35	10	chr1_245212269_245213810.1	NA	NA	NA	T2
861	1.40302e-48	0.777625	0.262	0.069	2.3734e-43	10	chr2_3603781_3607302	COLEC11	0	promoter	T2
862	1.06095e-50	0.774226	0.252	0.067	1.79475e-45	10	chr17_57726145_57728136.1	NA	NA	NA	T2
863	6.5875e-46	0.773157	0.223	0.064	1.11437e-40	10	chr7_43362542_43364013			intergenic	T2
864	4.49937e-41	0.771922	0.226	0.059	7.61131e-36	10	chr4_151809414_151810827	GATB	-48391	distal	T2
865	6.63071e-59	0.769147	0.334	0.114	1.12168e-53	10	chr1_206702201_206707170.1	NA	NA	NA	T2
866	9.06615e-51	0.76778	0.268	0.083	1.53367e-45	10	chr20_47845401_47849322.1	NA	NA	NA	T2
867	9.14928e-67	0.760745	0.345	0.099	1.54773e-61	10	chr2_71156161_71157909.1	NA	NA	NA	T2
868	2.07311e-46	0.760389	0.272	0.089	3.50696e-41	10	chr5_116377729_116379554	SEMA6A	70093	distal	T2
869	3.56982e-58	0.756371	0.306	0.086	6.03885e-53	10	chr6_99606448_99609414	PRDM13	0	promoter	T2
870	1.85483e-46	0.755493	0.26	0.078	3.1377e-41	10	chr12_121767312_121768433	TMEM120B	15184	distal	T2
871	2.94436e-43	0.753993	0.245	0.078	4.9808e-38	10	chr1_109497559_109498912	CYB561D1	3445	distal	T2
872	2.44573e-42	0.749755	0.243	0.071	4.1373e-37	10	chr3_139830488_139831342	CLSTN2	-103843	distal	T2
873	5.70043e-40	0.74245	0.243	0.08	9.64307e-35	10	chrX_71102823_71104080	CXorf65	2526	distal	T2
874	1.23661e-72	0.741058	0.385	0.138	2.09191e-67	10	chr9_131576997_131580401.1	NA	NA	NA	T2
875	4.65804e-40	0.739307	0.211	0.062	7.87972e-35	10	chr9_125877976_125878824	PBX3	129778	distal	T2
876	3.4062e-34	0.739009	0.205	0.064	5.76206e-29	10	chr2_95300313_95304300	KCNIP3	3010	distal	T2
877	7.39497e-38	0.737733	0.206	0.057	1.25096e-32	10	chr15_70185025_70187388	TLE3	-86849	distal	T2
878	1.20075e-35	0.73739	0.205	0.06	2.03123e-30	10	chr1_201530675_201532468	CSRP1	-21219	distal	T2
879	3.59235e-35	0.735452	0.212	0.068	6.07697e-30	10	chr3_128316331_128319745	DNAJB8	147224	distal	T2
880	1.16201e-40	0.730977	0.22	0.055	1.9657e-35	10	chr2_3040559_3042965			intergenic	T2
881	3.89307e-40	0.729505	0.22	0.065	6.58567e-35	10	chr20_56857658_56860489			intergenic	T2
882	5.73818e-40	0.725495	0.26	0.095	9.70694e-35	10	chr1_20710326_20712539	KIF17	4953	distal	T2
883	2.58166e-53	0.721663	0.32	0.108	4.36724e-48	10	chr3_184691352_184693971.1	NA	NA	NA	T2
884	1.50427e-44	0.717911	0.246	0.069	2.54469e-39	10	chr16_29177209_29178590	LAT	191792	distal	T2
885	2.53334e-54	0.711188	0.32	0.108	4.2855e-49	10	chr2_96071238_96073558.1	NA	NA	NA	T2
886	1.90303e-52	0.700084	0.305	0.103	3.21924e-47	10	chr17_803214_805559	GLOD4	-19824	distal	T2
887	1.954e-41	0.69863	0.229	0.061	3.30546e-36	10	chr20_63354495_63355888	CHRNA4	5456	distal	T2
888	1.91397e-48	0.696914	0.289	0.087	3.23776e-43	10	chr17_29143629_29144540.1	NA	NA	NA	T2
889	1.50836e-34	0.694603	0.211	0.068	2.5516e-29	10	chr6_21199016_21202412			intergenic	T2
890	5.23286e-72	0.694565	0.394	0.134	8.85212e-67	10	chr2_236753052_236754890	ACKR3	183412	distal	T2
891	6.39949e-35	0.690702	0.222	0.07	1.08256e-29	10	chr8_122913786_122916484.1	NA	NA	NA	T2
892	2.21968e-33	0.684751	0.225	0.07	3.7549e-28	10	chr1_226482023_226484569.1	NA	NA	NA	T2
893	2.10407e-37	0.684089	0.232	0.068	3.55933e-32	10	chr11_45048549_45049850	PRDM11	-45956	distal	T2
894	3.42598e-34	0.675411	0.232	0.087	5.79553e-29	10	chr1_17585404_17588919	ARHGEF10L	4852	distal	T2
895	9.05863e-40	0.672773	0.254	0.083	1.53239e-34	10	chr12_90173606_90174719			intergenic	T2
896	3.3755e-34	0.670871	0.206	0.062	5.71013e-29	10	chr1_16066872_16068858	FAM131C	4769	distal	T2
897	2.08263e-33	0.667108	0.218	0.064	3.52306e-28	10	chr3_129575888_129578831	PLXND1	-18665	distal	T2
898	9.64124e-34	0.665137	0.246	0.091	1.63095e-28	10	chr22_40004977_40006206.1	NA	NA	NA	T2
899	4.5245e-29	0.664981	0.212	0.081	7.65382e-24	10	chr12_130459988_130464010	RIMBP2	53856	distal	T2
900	1.30535e-34	0.660853	0.226	0.07	2.20819e-29	10	chr19_35879559_35880405	APLP1	10087	distal	T2
901	1.36359e-28	0.659989	0.205	0.073	2.3067e-23	10	chr1_16062081_16065710.1	NA	NA	NA	T2
902	3.1304e-43	0.659064	0.265	0.087	5.2955e-38	10	chr1_43568456_43571368	PTPRF	37567	distal	T2
903	3.45956e-41	0.658997	0.252	0.078	5.85233e-36	10	chr2_131039647_131043432	AC009477.8	4556	distal	T2
904	3.44519e-35	0.658063	0.24	0.093	5.82802e-30	10	chr9_123472649_123474069	CRB2	116390	distal	T2
905	4.15108e-35	0.649718	0.249	0.086	7.02214e-30	10	chr17_50110795_50113263	PDK2	15101	distal	T2
906	4.28401e-65	0.647707	0.382	0.119	7.247e-60	10	chr10_23171309_23175249	PTF1A	-17078	distal	T2
907	1.68486e-31	0.644705	0.208	0.072	2.85018e-26	10	chr12_47734531_47736095.1	NA	NA	NA	T2
908	3.07052e-45	0.643287	0.306	0.116	5.19422e-40	10	chr10_23190851_23193579	PTF1A	0	promoter	T2
909	4.03718e-30	0.643178	0.222	0.077	6.82945e-25	10	chr5_168162116_168163182	WWC1	-128469	distal	T2
910	1.27285e-41	0.642505	0.269	0.098	2.1532e-36	10	chr10_122141089_122144148.1	NA	NA	NA	T2
911	2.15602e-38	0.641908	0.274	0.099	3.64722e-33	10	chr2_20168213_20173030	SDC1	52067	distal	T2
912	1.86883e-34	0.640888	0.22	0.066	3.16139e-29	10	chr13_113990719_113993031	ABC13-47488600E17.1	-16640	distal	T2
913	1.01284e-36	0.64071	0.268	0.103	1.71337e-31	10	chr10_128567705_128569983			intergenic	T2
914	2.98952e-38	0.634009	0.275	0.1	5.0572e-33	10	chr3_17135642_17137172.1	NA	NA	NA	T2
915	3.21967e-31	0.629895	0.222	0.072	5.44652e-26	10	chr11_68959524_68961366.1	NA	NA	NA	T2
916	5.63897e-43	0.629634	0.28	0.095	9.53911e-38	10	chr20_63014364_63016109.1	NA	NA	NA	T2
917	9.16907e-48	0.62716	0.374	0.147	1.55108e-42	10	chr1_21253855_21255821.1	NA	NA	NA	T2
918	4.67168e-31	0.623288	0.235	0.084	7.90281e-26	10	chr18_5413359_5415473	ZBTB14	-116306	distal	T2
919	5.0595e-33	0.621757	0.252	0.089	8.55884e-28	10	chr8_12976620_12977581.1	NA	NA	NA	T2
920	8.30918e-37	0.619366	0.271	0.101	1.40561e-31	10	chr22_24180858_24183984.1	NA	NA	NA	T2
921	9.45295e-36	0.618753	0.257	0.087	1.5991e-30	10	chr17_17503373_17508276	RASD1	-6978	distal	T2
922	4.69759e-36	0.618547	0.277	0.111	7.94663e-31	10	chr2_6523689_6526563.1	NA	NA	NA	T2
923	3.52928e-59	0.616035	0.38	0.135	5.97027e-54	10	chr15_58241663_58245004	ALDH1A2	34260	distal	T2
924	1.58106e-32	0.613343	0.22	0.072	2.67459e-27	10	chr3_13276470_13278724	NUP210	141586	distal	T2
925	5.91015e-33	0.611483	0.22	0.073	9.99784e-28	10	chr5_1124397_1125465	SLC12A7	-12362	distal	T2
926	1.80083e-41	0.610915	0.28	0.094	3.04636e-36	10	chr17_77656757_77658362.1	NA	NA	NA	T2
927	1.01235e-48	0.608658	0.377	0.148	1.71252e-43	10	chr20_64154273_64157650.1	NA	NA	NA	T2
928	2.92068e-39	0.608109	0.285	0.104	4.94075e-34	10	chr17_21452253_21454072.1	NA	NA	NA	T2
929	2.84305e-23	0.605426	0.202	0.089	4.80942e-18	10	chr11_115112411_115114638.1	NA	NA	NA	T2
930	2.91268e-29	0.603365	0.209	0.074	4.9272e-24	10	chr1_206445496_206447856.1	NA	NA	NA	T2
931	1.65502e-26	0.601691	0.218	0.083	2.7997e-21	10	chr16_4303657_4304641.1	NA	NA	NA	T2
932	2.09249e-33	0.598537	0.257	0.098	3.53974e-28	10	chr10_47408841_47410348	ZNF488	-24568	distal	T2
933	3.51747e-24	0.597904	0.222	0.093	5.95029e-19	10	chr19_29694297_29695265.1	NA	NA	NA	T2
934	7.40385e-31	0.597275	0.22	0.077	1.25246e-25	10	chr11_70466732_70467924	CTTN	68192	distal	T2
935	3.02365e-28	0.597243	0.208	0.075	5.11492e-23	10	chr1_27057164_27059848	FAM46B	-44328	distal	T2
936	7.52175e-47	0.595559	0.358	0.138	1.27241e-41	10	chr20_46220340_46221731.1	NA	NA	NA	T2
937	1.26652e-27	0.593177	0.217	0.076	2.1425e-22	10	chr19_45959076_45961263.1	NA	NA	NA	T2
938	5.55993e-30	0.591114	0.243	0.082	9.40539e-25	10	chr16_1538313_1540402	TMEM204	4741	distal	T2
939	5.86713e-28	0.590233	0.212	0.078	9.92507e-23	10	chr19_29446161_29448029	VSTM2B	-78470	distal	T2
940	7.96743e-58	0.589693	0.422	0.149	1.3478e-52	10	chr8_52254143_52255449.1	NA	NA	NA	T2
941	3.46377e-31	0.588676	0.211	0.068	5.85945e-26	10	chr14_89207675_89210043			intergenic	T2
942	2.64345e-28	0.585427	0.228	0.088	4.47177e-23	10	chr3_127885962_127887149	KBTBD12	-28083	distal	T2
943	3.36279e-28	0.581953	0.202	0.071	5.68863e-23	10	chr4_636372_638344	PDE6B	10767	distal	T2
944	6.5535e-36	0.580328	0.232	0.077	1.10862e-30	10	chr1_38557167_38559890			intergenic	T2
945	2.02908e-44	0.579388	0.342	0.131	3.43248e-39	10	chr5_173718642_173721564.1	NA	NA	NA	T2
946	6.48293e-29	0.578669	0.238	0.083	1.09668e-23	10	chr2_73296673_73298113	EGR4	-2968	distal	T2
947	4.82876e-34	0.577632	0.226	0.074	8.16852e-29	10	chr12_132602391_132604774	LRCOL1	5601	distal	T2
948	1.92268e-28	0.577008	0.205	0.071	3.25248e-23	10	chr16_70646114_70647739	IL34	0	promoter	T2
949	7.28606e-26	0.576805	0.222	0.095	1.23254e-20	10	chr19_47718621_47720075.1	NA	NA	NA	T2
950	1.02193e-46	0.575902	0.375	0.139	1.72873e-41	10	chr7_102423886_102426804.2	NA	NA	NA	T2
951	4.22805e-50	0.57389	0.349	0.127	7.15234e-45	10	chr9_131624243_131626669.1	NA	NA	NA	T2
952	4.47088e-40	0.57344	0.322	0.132	7.56312e-35	10	chr1_3819244_3822632	LRRC47	-22740	distal	T2
953	3.1046e-27	0.570364	0.217	0.081	5.25186e-22	10	chr16_88992387_88993967.1	NA	NA	NA	T2
954	1.20645e-30	0.569609	0.223	0.089	2.04088e-25	10	chr5_123809434_123811639			intergenic	T2
955	2.00435e-24	0.569355	0.214	0.082	3.39063e-19	10	chr8_92061503_92064131	RUNX1T1	0	promoter	T2
956	9.51833e-26	0.567333	0.22	0.093	1.61016e-20	10	chr2_1593375_1595410	PXDN	149097	distal	T2
957	4.16831e-48	0.566811	0.365	0.142	7.05128e-43	10	chr1_67645754_67647648.1	NA	NA	NA	T2
958	9.30372e-47	0.565727	0.354	0.134	1.57385e-41	10	chr20_58470839_58472439	APCDD1L	42500	distal	T2
959	1.11499e-44	0.564445	0.358	0.145	1.88615e-39	10	chr15_82849374_82851256	WHAMM	39747	distal	T2
960	2.03018e-29	0.564122	0.228	0.096	3.43433e-24	10	chr7_82373807_82376986	CACNA2D1	66730	distal	T2
961	2.19026e-31	0.56074	0.238	0.083	3.70514e-26	10	chr2_5314811_5316390.1	NA	NA	NA	T2
962	6.45397e-27	0.557592	0.215	0.082	1.09178e-21	10	chr19_33673971_33676184.1	NA	NA	NA	T2
963	1.00547e-28	0.557476	0.217	0.075	1.70089e-23	10	chr13_110499356_110500726	RAB20	61008	distal	T2
964	1.42804e-21	0.557453	0.218	0.108	2.41573e-16	10	chr5_113806150_113808191			intergenic	T2
965	1.53705e-24	0.554088	0.223	0.087	2.60014e-19	10	chr17_58303678_58305065	MPO	-22743	distal	T2
966	2.25323e-40	0.553393	0.331	0.125	3.81166e-35	10	chr22_25492708_25494282.2	NA	NA	NA	T2
967	5.34181e-32	0.552417	0.277	0.123	9.03641e-27	10	chr13_111184369_111188709	ARHGEF7	0	promoter	T2
968	1.58058e-28	0.550112	0.226	0.084	2.67377e-23	10	chr17_81448516_81450092.1	NA	NA	NA	T2
969	7.36548e-46	0.549973	0.325	0.127	1.24597e-40	10	chr1_36645476_36647496.1	NA	NA	NA	T2
970	1.09722e-22	0.549494	0.214	0.087	1.85611e-17	10	chr7_157996488_157999676			intergenic	T2
971	1.85766e-26	0.54946	0.209	0.071	3.1425e-21	10	chr6_37807420_37808649	ZFAND3	-10850	distal	T2
972	1.63468e-31	0.549261	0.274	0.112	2.76529e-26	10	chr3_10763458_10765418.1	NA	NA	NA	T2
973	1.71323e-31	0.547381	0.237	0.084	2.89817e-26	10	chr1_2881469_2884241	TTC34	-79752	distal	T2
974	1.13057e-20	0.545627	0.205	0.09	1.91252e-15	10	chr6_37489398_37493970	CCDC167	5953	distal	T2
975	1.8471e-31	0.544978	0.257	0.102	3.12462e-26	10	chr20_38892951_38894859	FAM83D	-31453	distal	T2
976	1.01944e-24	0.544802	0.235	0.102	1.72453e-19	10	chr9_34553265_34556159	ENHO	-30224	distal	T2
977	4.28937e-25	0.543824	0.202	0.082	7.25607e-20	10	chr20_63481812_63485323	KCNQ2	-9135	distal	T2
978	9.31275e-26	0.540324	0.217	0.072	1.57538e-20	10	chr7_98826186_98827543.2	NA	NA	NA	T2
979	5.78578e-35	0.538804	0.294	0.106	9.78745e-30	10	chr11_61067465_61068870	CD5	-33525	distal	T2
980	8.49576e-36	0.530563	0.272	0.106	1.43718e-30	10	chr1_41712625_41715718	HIVEP3	-50300	distal	T2
981	2.04302e-28	0.526086	0.235	0.09	3.45606e-23	10	chr1_19027793_19028867	UBR4	53374	distal	T2
982	2.05177e-23	0.525981	0.212	0.083	3.47085e-18	10	chr6_10389622_10391424	TFAP2A	20966	distal	T2
983	1.54756e-35	0.525493	0.3	0.122	2.61791e-30	10	chr11_64618337_64621541	NRXN2	21775	distal	T2
984	2.25326e-26	0.525151	0.215	0.085	3.8117e-21	10	chr1_6082255_6085340	KCNAB2	36142	distal	T2
985	2.25909e-37	0.523962	0.358	0.154	3.82157e-32	10	chr19_38072693_38074934.1	NA	NA	NA	T2
986	8.7618e-29	0.523819	0.268	0.113	1.48218e-23	10	chr3_72144599_72146331			intergenic	T2
987	2.88714e-27	0.520345	0.242	0.099	4.884e-22	10	chr1_41397652_41400586.1	NA	NA	NA	T2
988	6.50059e-21	0.520326	0.209	0.097	1.09967e-15	10	chr7_13466599_13467701.1	NA	NA	NA	T2
989	1.46565e-30	0.512342	0.286	0.12	2.47935e-25	10	chr18_44851496_44853154.1	NA	NA	NA	T2
990	8.61359e-39	0.509675	0.348	0.148	1.45711e-33	10	chr2_70921726_70923842.1	NA	NA	NA	T2
991	1.51395e-22	0.507951	0.217	0.101	2.56105e-17	10	chr2_128435526_128437675.1	NA	NA	NA	T2
992	1.5119e-25	0.506421	0.22	0.085	2.5576e-20	10	chr12_121523061_121525211.1	NA	NA	NA	T2
993	6.5979e-40	0.505257	0.34	0.146	1.11613e-34	10	chr6_99602412_99605775	PRDM13	-955	promoter	T2
994	8.23111e-28	0.501488	0.229	0.084	1.39241e-22	10	chr12_32089051_32090282	BICD1	-16553	distal	T2
995	1.80242e-29	0.501422	0.262	0.106	3.04905e-24	10	chr1_208231855_208234965.1	NA	NA	NA	T2
996	1.31364e-55	0.994322	0.294	0.086	2.2222e-50	11	chr12_31226229_31228163.1	NA	NA	NA	T3
997	1.34575e-48	0.97672	0.258	0.071	2.27653e-43	11	chr7_98826186_98827543.3	NA	NA	NA	T3
998	2.72299e-50	0.915671	0.242	0.062	4.60632e-45	11	chr6_106065591_106067212.2	NA	NA	NA	T3
999	6.33459e-40	0.895138	0.203	0.052	1.07159e-34	11	chr19_12748220_12749266	BEST2	-2436	distal	T3
1000	3.93316e-72	0.846724	0.432	0.155	6.65349e-67	11	chr9_92748908_92750358.3	NA	NA	NA	T3
1001	7.42352e-35	0.794329	0.213	0.07	1.25579e-29	11	chr16_17972009_17973166			intergenic	T3
1002	5.95424e-39	0.786207	0.219	0.072	1.00724e-33	11	chr19_39482780_39483748.1	NA	NA	NA	T3
1003	2.296e-32	0.763695	0.242	0.078	3.88401e-27	11	chr5_10524342_10525314.1	NA	NA	NA	T3
1004	3.84462e-42	0.757167	0.231	0.082	6.50372e-37	11	chr1_41446752_41449155.1	NA	NA	NA	T3
1005	1.67973e-31	0.714025	0.221	0.073	2.84149e-26	11	chr12_55034031_55035019	NEUROD4	14087	distal	T3
1006	4.71895e-31	0.699762	0.211	0.073	7.98276e-26	11	chr1_19239829_19241694	EMC1	9816	distal	T3
1007	1.40885e-30	0.695087	0.227	0.089	2.38327e-25	11	chr2_85308653_85310102.2	NA	NA	NA	T3
1008	2.34187e-42	0.684697	0.33	0.126	3.9616e-37	11	chr1_228161266_228163338.1	NA	NA	NA	T3
1009	1.38408e-31	0.683878	0.232	0.088	2.34137e-26	11	chr17_81532980_81535078	FSCN2	4449	distal	T3
1010	5.13556e-28	0.681949	0.221	0.087	8.68751e-23	11	chr17_58303678_58305065.1	NA	NA	NA	T3
1011	1.63416e-28	0.6783	0.219	0.083	2.7644e-23	11	chr14_51253055_51253901.1	NA	NA	NA	T3
1012	2.64597e-26	0.678172	0.205	0.083	4.47603e-21	11	chr10_104300360_104301418.1	NA	NA	NA	T3
1013	1.03135e-42	0.674172	0.336	0.121	1.74467e-37	11	chr10_102233576_102236660.2	NA	NA	NA	T3
1014	1.97783e-39	0.671166	0.291	0.108	3.34578e-34	11	chr16_29825216_29826528.3	NA	NA	NA	T3
1015	1.68725e-40	0.669875	0.299	0.106	2.85422e-35	11	chr20_38277747_38279014.2	NA	NA	NA	T3
1016	3.56439e-24	0.667107	0.216	0.091	6.02966e-19	11	chr17_74336919_74339008.1	NA	NA	NA	T3
1017	2.42178e-32	0.663742	0.234	0.077	4.09679e-27	11	chr21_33700226_33701386.2	NA	NA	NA	T3
1018	1.20543e-33	0.663113	0.247	0.092	2.03915e-28	11	chr12_55057043_55058063.2	NA	NA	NA	T3
1019	3.53679e-31	0.654215	0.253	0.095	5.98297e-26	11	chr9_98431996_98434169.1	NA	NA	NA	T3
1020	2.18042e-36	0.650692	0.273	0.113	3.68848e-31	11	chr17_59370385_59372866.2	NA	NA	NA	T3
1021	1.36908e-24	0.650461	0.203	0.075	2.31598e-19	11	chrX_153556373_153558032.1	NA	NA	NA	T3
1022	1.04198e-27	0.645802	0.231	0.091	1.76266e-22	11	chr1_22970848_22973403.2	NA	NA	NA	T3
1023	7.71268e-34	0.645363	0.252	0.093	1.30471e-28	11	chr17_27995925_27997167.2	NA	NA	NA	T3
1024	6.08178e-34	0.64389	0.265	0.099	1.02882e-28	11	chr14_56742025_56743285.4	NA	NA	NA	T3
1025	9.63017e-34	0.639213	0.252	0.108	1.62908e-28	11	chr9_135136088_135138169	OLFM1	48350	distal	T3
1026	4.24539e-37	0.631619	0.247	0.089	7.18167e-32	11	chr17_29143629_29144540.2	NA	NA	NA	T3
1027	2.72192e-30	0.625646	0.227	0.077	4.60451e-25	11	chr12_110965588_110967071	MYL2	-45011	distal	T3
1028	1.63601e-46	0.624909	0.373	0.171	2.76753e-41	11	chr7_44281515_44286801.3	NA	NA	NA	T3
1029	4.78446e-33	0.624762	0.25	0.099	8.09359e-28	11	chr16_1907592_1910481.2	NA	NA	NA	T3
1030	7.20073e-31	0.617292	0.208	0.067	1.2181e-25	11	chr6_7044979_7046262.1	NA	NA	NA	T3
1031	6.93679e-38	0.613425	0.323	0.126	1.17345e-32	11	chr11_72307966_72309432.3	NA	NA	NA	T3
1032	1.41958e-24	0.607465	0.213	0.09	2.40141e-19	11	chr10_71920834_71922292.1	NA	NA	NA	T3
1033	2.41774e-22	0.605277	0.218	0.096	4.08995e-17	11	chr3_64462239_64463893.3	NA	NA	NA	T3
1034	3.04217e-27	0.595046	0.247	0.094	5.14626e-22	11	chr3_127076429_127078325.3	NA	NA	NA	T3
1035	1.73149e-21	0.592838	0.214	0.095	2.92905e-16	11	chr20_24963823_24965891.2	NA	NA	NA	T3
1036	3.84393e-27	0.591234	0.279	0.114	6.50254e-22	11	chr3_195714287_195715574.3	NA	NA	NA	T3
1037	5.43339e-38	0.589366	0.32	0.126	9.19134e-33	11	chr2_26737054_26739412.3	NA	NA	NA	T3
1038	1.90709e-21	0.58712	0.235	0.113	3.22611e-16	11	chr15_88448711_88450627.3	NA	NA	NA	T3
1039	2.25684e-27	0.585839	0.219	0.082	3.81775e-22	11	chr11_112822116_112823488.1	NA	NA	NA	T3
1040	6.73515e-34	0.576181	0.328	0.161	1.13935e-28	11	chr2_29009441_29013505.1	NA	NA	NA	T3
1041	6.0585e-23	0.574036	0.232	0.107	1.02488e-17	11	chr8_48817892_48820189.4	NA	NA	NA	T3
1042	3.25074e-28	0.571182	0.253	0.1	5.49909e-23	11	chr5_180114772_180117446.3	NA	NA	NA	T3
1043	3.02241e-24	0.569587	0.237	0.093	5.11283e-19	11	chr1_22582496_22584457.2	NA	NA	NA	T3
1044	5.31639e-21	0.565475	0.203	0.093	8.99342e-16	11	chr11_45559306_45561399.1	NA	NA	NA	T3
1045	9.99418e-36	0.565177	0.343	0.159	1.69066e-30	11	chr20_33464934_33466321.3	NA	NA	NA	T3
1046	8.67007e-35	0.560994	0.282	0.11	1.46666e-29	11	chr14_56754571_56755888.2	NA	NA	NA	T3
1047	1.10592e-24	0.553049	0.244	0.121	1.87081e-19	11	chr14_105211924_105214834.2	NA	NA	NA	T3
1048	5.79137e-29	0.550787	0.269	0.107	9.79691e-24	11	chr12_55017068_55018413.2	NA	NA	NA	T3
1049	6.84729e-18	0.545415	0.206	0.098	1.15832e-12	11	chr1_36567576_36568650.2	NA	NA	NA	T3
1050	2.66988e-20	0.541635	0.205	0.085	4.51648e-15	11	chr17_73743043_73745155.2	NA	NA	NA	T3
1051	4.96721e-21	0.538161	0.216	0.103	8.40272e-16	11	chr12_3341519_3343128.1	NA	NA	NA	T3
1052	2.64605e-28	0.53151	0.294	0.117	4.47617e-23	11	chr4_1178317_1179404.4	NA	NA	NA	T3
1053	1.42596e-21	0.53009	0.221	0.096	2.41221e-16	11	chr22_19514545_19515667	CLDN5	8734	distal	T3
1054	5.7113e-25	0.528357	0.25	0.11	9.66146e-20	11	chr7_75575399_75576610.2	NA	NA	NA	T3
1055	2.38603e-20	0.526828	0.229	0.12	4.03631e-15	11	chr2_128299045_128303075	HS6ST1	15503	distal	T3
1056	2.99899e-34	0.526194	0.352	0.166	5.07321e-29	11	chr1_180194614_180199473.3	NA	NA	NA	T3
1057	1.05798e-24	0.525995	0.244	0.102	1.78972e-19	11	chr14_104034653_104037029.2	NA	NA	NA	T3
1058	2.27985e-25	0.524055	0.227	0.093	3.85668e-20	11	chr15_70338626_70340759.2	NA	NA	NA	T3
1059	2.04328e-23	0.52404	0.253	0.114	3.45649e-18	11	chr19_4922628_4924027.1	NA	NA	NA	T3
1060	6.60545e-23	0.521416	0.229	0.113	1.1174e-17	11	chr17_63692314_63695688.3	NA	NA	NA	T3
1061	7.8093e-19	0.517146	0.232	0.104	1.32105e-13	11	chr9_37667378_37668795.3	NA	NA	NA	T3
1062	3.63887e-22	0.516905	0.271	0.137	6.15566e-17	11	chr11_123350917_123352029.3	NA	NA	NA	T3
1063	8.56061e-17	0.515077	0.203	0.093	1.44815e-11	11	chr5_157563569_157565088.1	NA	NA	NA	T3
1064	6.92328e-17	0.512189	0.206	0.108	1.17117e-11	11	chr2_128279915_128283748	HS6ST1	34830	distal	T3
1065	4.24534e-25	0.51196	0.227	0.105	7.18159e-20	11	chr8_142192229_142194189.3	NA	NA	NA	T3
1066	1.59579e-21	0.508239	0.234	0.105	2.6995e-16	11	chr17_27319509_27320735.3	NA	NA	NA	T3
1067	9.65723e-17	0.505116	0.205	0.096	1.63366e-11	11	chr20_60729044_60730099.3	NA	NA	NA	T3
1068	3.37266e-21	0.504829	0.216	0.104	5.70533e-16	11	chr10_72079095_72082639	SPOCK2	5888	distal	T3
1069	1.77464e-18	0.504631	0.214	0.112	3.00205e-13	11	chr12_89544091_89545388.2	NA	NA	NA	T3
1070	8.27195e-17	0.501793	0.201	0.094	1.39932e-11	11	chr5_134511209_134512714.1	NA	NA	NA	T3
1071	1.44553e-194	2.35335	0.306	0.01	2.44532e-189	12	chr8_142283504_142284384	TSNARE1	70380	distal	HCs
1072	5.05898e-125	2.21943	0.21	0.008	8.55797e-120	12	chr8_28246970_28247672	PNOC	-69460	distal	HCs
1073	4.10741e-121	2.12018	0.208	0.008	6.94825e-116	12	chr5_171428512_171429265	FGF18	8857	distal	HCs
1074	7.10847e-136	2.10977	0.238	0.009	1.2025e-130	12	chr19_53925576_53926174	CACNG7	12760	distal	HCs
1075	3.25861e-121	2.08806	0.218	0.008	5.51239e-116	12	chr17_32794479_32795090	MYO1D	67954	distal	HCs
1076	3.23049e-127	2.08246	0.223	0.01	5.46482e-122	12	chr11_122843059_122843642	CRTAM	4560	distal	HCs
1077	1.09354e-118	2.05602	0.206	0.009	1.84988e-113	12	chr10_71618226_71618864	C10orf105	100958	distal	HCs
1078	2.79661e-127	2.03085	0.236	0.01	4.73085e-122	12	chr10_71448021_71448712	CDH23	8190	distal	HCs
1079	2.83613e-127	2.00743	0.236	0.011	4.79772e-122	12	chr20_36252600_36253306	AAR2	16116	distal	HCs
1080	1.87392e-112	1.99713	0.205	0.009	3.16999e-107	12	chr18_47489181_47489998			intergenic	HCs
1081	6.95736e-124	1.99018	0.231	0.012	1.17693e-118	12	chr15_66012270_66013051	MEGF11	115353	distal	HCs
1082	3.66151e-159	1.95999	0.291	0.013	6.19396e-154	12	chr17_36751270_36752043	MRM1	149309	distal	HCs
1083	8.02657e-149	1.9505	0.298	0.019	1.35781e-143	12	chr11_1842300_1843280	TNNI2	2107	distal	HCs
1084	7.58411e-112	1.91935	0.21	0.01	1.28296e-106	12	chr3_195419007_195419729	ACAP2	23179	distal	HCs
1085	4.817e-139	1.89606	0.275	0.016	8.14862e-134	12	chr3_50521139_50522130	CACNA2D2	-16895	distal	HCs
1086	5.22421e-107	1.88254	0.208	0.01	8.83748e-102	12	chr11_86473481_86474196	CCDC81	78308	distal	HCs
1087	1.01825e-145	1.85659	0.281	0.015	1.72251e-140	12	chr7_157498141_157499163	DNAJB6	139569	distal	HCs
1088	4.63886e-108	1.85334	0.211	0.012	7.84728e-103	12	chr1_205832274_205832970	PM20D1	17148	distal	HCs
1089	1.68332e-118	1.84578	0.238	0.014	2.84757e-113	12	chr11_133971223_133972116	IGSF9B	-14238	distal	HCs
1090	7.31023e-139	1.82751	0.28	0.017	1.23663e-133	12	chr12_125491365_125492535	TMEM132B	-129917	distal	HCs
1091	5.09626e-114	1.81813	0.236	0.014	8.62104e-109	12	chr12_113728039_113729084			intergenic	HCs
1092	1.94547e-149	1.79156	0.306	0.022	3.29103e-144	12	chr11_113426434_113427220	DRD2	-1462	distal	HCs
1093	6.72052e-95	1.77757	0.21	0.016	1.13687e-89	12	chr11_110184906_110185914	ZC3H12C	49053	distal	HCs
1094	3.38082e-137	1.75781	0.281	0.018	5.71912e-132	12	chr7_2251436_2252579	NUDT1	6961	distal	HCs
1095	8.09736e-117	1.75456	0.248	0.017	1.36978e-111	12	chr1_7574130_7574877	CAMTA1	-170084	distal	HCs
1096	2.02734e-129	1.74857	0.261	0.015	3.42954e-124	12	chr6_10314814_10315504	TFAP2A	96886	distal	HCs
1097	2.42251e-117	1.71434	0.253	0.017	4.09802e-112	12	chr12_194499_195510	SLC6A12	15096	distal	HCs
1098	3.49632e-102	1.69736	0.22	0.014	5.91452e-97	12	chr1_213782949_213783627			intergenic	HCs
1099	8.42898e-95	1.6865	0.206	0.013	1.42588e-89	12	chr17_72783197_72783840			intergenic	HCs
1100	1.53978e-116	1.65274	0.27	0.021	2.60475e-111	12	chr15_76317271_76317996	ETFA	-5802	distal	HCs
1101	8.27653e-102	1.64302	0.236	0.018	1.40009e-96	12	chr6_109869768_109870883	GPR6	-107373	distal	HCs
1102	9.99738e-156	1.60393	0.349	0.025	1.6912e-150	12	chr1_154193988_154195799	TPM3	-1777	distal	HCs
1103	4.8494e-83	1.58279	0.205	0.018	8.20345e-78	12	chr8_35594578_35595812	UNC5D	50187	distal	HCs
1104	1.82266e-100	1.57716	0.238	0.019	3.08328e-95	12	chr13_51158361_51159333	RP11-547C18.3	-47152	distal	HCs
1105	4.0489e-99	1.54467	0.228	0.02	6.84928e-94	12	chr15_61037306_61038864	RORA	190456	distal	HCs
1106	2.03137e-112	1.53776	0.28	0.027	3.43635e-107	12	chr15_29035232_29036177	APBA2	113596	distal	HCs
1107	1.04473e-90	1.51708	0.243	0.024	1.76731e-85	12	chr3_141218807_141219570	PXYLP1	-12258	distal	HCs
1108	4.8699e-85	1.51141	0.205	0.014	8.23812e-80	12	chr14_69531096_69532612	CCDC177	42226	distal	HCs
1109	6.64988e-96	1.47453	0.235	0.02	1.12492e-90	12	chr5_176873069_176874244	HK3	25089	distal	HCs
1110	9.42073e-96	1.47387	0.26	0.031	1.59365e-90	12	chr11_64715593_64717474	NRXN2	-1650	distal	HCs
1111	6.23197e-118	1.47296	0.306	0.03	1.05423e-112	12	chr2_30755953_30758747	CAPN13	48700	distal	HCs
1112	1.85838e-110	1.46987	0.273	0.026	3.14372e-105	12	chr15_101428229_101429432	PCSK6	60266	distal	HCs
1113	2.44995e-123	1.46647	0.314	0.031	4.14444e-118	12	chr2_219399840_219401276	DNPEP	0	promoter	HCs
1114	1.10114e-157	1.46264	0.399	0.042	1.86274e-152	12	chr15_52975917_52977573	ONECUT1	-185905	distal	HCs
1115	1.15163e-77	1.45915	0.208	0.021	1.94814e-72	12	chr3_183897882_183898711	PARL	-12949	distal	HCs
1116	4.43903e-80	1.45909	0.21	0.021	7.50924e-75	12	chr16_50948212_50949215	CYLD	198664	distal	HCs
1117	3.99576e-122	1.44256	0.316	0.031	6.75939e-117	12	chr5_170628464_170629577	KCNIP1	-51376	distal	HCs
1118	3.87261e-79	1.43949	0.208	0.02	6.55107e-74	12	chr4_3856809_3858319	ADRA2C	90412	distal	HCs
1119	8.61989e-89	1.43712	0.23	0.025	1.45817e-83	12	chr13_39889012_39890067			intergenic	HCs
1120	4.9428e-121	1.43668	0.323	0.041	8.36145e-116	12	chr11_123046857_123048187	HSPA8	12200	distal	HCs
1121	2.22682e-78	1.42141	0.206	0.024	3.76698e-73	12	chr15_101027540_101028711	LRRK1	108196	distal	HCs
1122	3.27723e-100	1.41171	0.26	0.024	5.54389e-95	12	chr12_124726995_124727785	SCARB1	89923	distal	HCs
1123	1.33812e-100	1.40897	0.263	0.028	2.26362e-95	12	chr9_135108611_135110084	OLFM1	20873	distal	HCs
1124	9.6534e-95	1.4039	0.256	0.029	1.63301e-89	12	chr17_66848775_66850536	CACNG5	13659	distal	HCs
1125	1.75599e-78	1.39536	0.203	0.02	2.9705e-73	12	chr6_144310699_144311874	UTRN	18871	distal	HCs
1126	1.20414e-80	1.39226	0.22	0.026	2.03697e-75	12	chr4_8782880_8784539	HMX1	87084	distal	HCs
1127	4.71238e-78	1.38891	0.233	0.03	7.97166e-73	12	chr18_68447007_68448147			intergenic	HCs
1128	2.08514e-79	1.37964	0.208	0.02	3.5273e-74	12	chr2_38733298_38734749	SRSF7	16610	distal	HCs
1129	2.50667e-88	1.37752	0.236	0.026	4.24039e-83	12	chr19_33722572_33723420	CHST8	38045	distal	HCs
1130	2.6679e-82	1.37192	0.221	0.023	4.51313e-77	12	chr11_45732845_45733732	CHST1	-67223	distal	HCs
1131	9.53136e-79	1.3713	0.211	0.021	1.61236e-73	12	chr14_76228525_76229252	GPATCH2L	47744	distal	HCs
1132	1.51158e-77	1.36861	0.213	0.025	2.55705e-72	12	chr1_90856072_90857161	ZNF644	82960	distal	HCs
1133	1.04222e-74	1.36442	0.225	0.029	1.76306e-69	12	chr1_203148399_203149871	ADORA1	20027	distal	HCs
1134	1.65105e-78	1.35006	0.218	0.025	2.79298e-73	12	chr17_18177533_18178322	ALKBH5	-4756	distal	HCs
1135	5.16379e-74	1.34516	0.206	0.023	8.73527e-69	12	chr16_88487851_88489848	ZFPM1	34225	distal	HCs
1136	3.35476e-76	1.33931	0.211	0.022	5.67505e-71	12	chr10_131769142_131770420	PPP2R2D	-130224	distal	HCs
1137	5.62896e-101	1.32623	0.311	0.042	9.52218e-96	12	chr3_58529294_58530662	ACOX2	6622	distal	HCs
1138	2.12822e-99	1.32088	0.293	0.041	3.60019e-94	12	chr6_21357162_21358072			intergenic	HCs
1139	3.2151e-72	1.30586	0.213	0.025	5.43879e-67	12	chr10_123380716_123381716			intergenic	HCs
1140	2.91749e-69	1.29537	0.206	0.025	4.93535e-64	12	chr1_43601878_43603495	RP11-7O11.7	-46654	distal	HCs
1141	6.59192e-93	1.2864	0.28	0.036	1.11512e-87	12	chr2_158998390_158999877	TANC1	29720	distal	HCs
1142	3.33485e-75	1.28613	0.216	0.023	5.64136e-70	12	chr2_99805448_99806634			intergenic	HCs
1143	5.45576e-65	1.26499	0.203	0.026	9.22918e-60	12	chr15_47617941_47618768	SEMA6D	-98595	distal	HCs
1144	4.74354e-67	1.26034	0.211	0.03	8.02436e-62	12	chr4_8132924_8134737	ABLIM2	23953	distal	HCs
1145	3.5704e-79	1.25323	0.245	0.03	6.03983e-74	12	chr2_20522217_20523871	RHOB	75144	distal	HCs
1146	2.47107e-77	1.24672	0.255	0.037	4.18016e-72	12	chr20_32663611_32665702	C20orf203	8240	distal	HCs
1147	1.44741e-67	1.23381	0.205	0.027	2.44849e-62	12	chr17_79162150_79163191	RBFOX3	72615	distal	HCs
1148	1.50055e-66	1.2312	0.21	0.024	2.53839e-61	12	chr9_134304267_134305353	RXRA	-21227	distal	HCs
1149	2.22292e-68	1.22368	0.22	0.028	3.76037e-63	12	chr15_53037851_53038979			intergenic	HCs
1150	5.13282e-114	1.21616	0.371	0.058	8.68289e-109	12	chr20_36336400_36338241	DLGAP4	-28800	distal	HCs
1151	5.9398e-68	1.20618	0.22	0.028	1.0048e-62	12	chr22_26320049_26321796	SEZ6L	27799	distal	HCs
1152	4.07543e-75	1.20135	0.23	0.031	6.89416e-70	12	chr14_104229388_104231164	KIF26A	90349	distal	HCs
1153	2.12337e-75	1.19667	0.243	0.037	3.59197e-70	12	chr1_18542015_18543161	KLHDC7A	61034	distal	HCs
1154	2.07852e-69	1.19644	0.213	0.029	3.51611e-64	12	chr10_71661155_71662922	C10orf105	56900	distal	HCs
1155	1.76292e-67	1.19041	0.228	0.036	2.98223e-62	12	chr1_2911192_2913527	ACTRT2	-107956	distal	HCs
1156	4.77871e-62	1.17894	0.21	0.032	8.08386e-57	12	chr19_29520263_29522224	VSTM2B	-4275	distal	HCs
1157	1.28877e-86	1.17747	0.261	0.032	2.18013e-81	12	chr1_3186099_3187134	PRDM16	116889	distal	HCs
1158	2.6199e-64	1.17453	0.225	0.037	4.43193e-59	12	chr1_201570273_201572134	NAV1	-50751	distal	HCs
1159	3.19857e-97	1.1707	0.303	0.041	5.41083e-92	12	chr19_1718352_1719412	ONECUT3	-32961	distal	HCs
1160	3.76677e-67	1.16196	0.225	0.031	6.37202e-62	12	chr8_139845887_139848187	KCNK9	-142831	distal	HCs
1161	2.93625e-95	1.15774	0.314	0.044	4.96708e-90	12	chr7_76216326_76217318	SRRM3	14427	distal	HCs
1162	7.80945e-61	1.15443	0.21	0.031	1.32108e-55	12	chr10_78931232_78932252	ZMIZ1	-136783	distal	HCs
1163	2.90789e-73	1.15201	0.251	0.035	4.91911e-68	12	chr19_18712746_18713732	CRTC1	-21877	distal	HCs
1164	1.92929e-64	1.15134	0.205	0.027	3.26366e-59	12	chr13_44259415_44260829	SMIM2	-98158	distal	HCs
1165	1.4987e-61	1.1438	0.228	0.037	2.53527e-56	12	chr1_181344515_181346026	CACNA1E	-137554	distal	HCs
1166	7.34516e-70	1.14267	0.243	0.038	1.24254e-64	12	chr2_217852310_217853970	TNS1	-10150	distal	HCs
1167	4.30108e-84	1.14203	0.303	0.05	7.27589e-79	12	chr5_16578343_16580843	FAM134B	36216	distal	HCs
1168	1.35476e-67	1.13826	0.221	0.032	2.29176e-62	12	chr8_20253413_20255375	LZTS1	0	promoter	HCs
1169	8.24025e-70	1.13616	0.241	0.036	1.39395e-64	12	chr2_3168310_3169911			intergenic	HCs
1170	2.36718e-52	1.13479	0.205	0.036	4.00441e-47	12	chr11_61138123_61139857	VPS37C	21761	distal	HCs
1171	9.6681e-97	1.13097	0.336	0.058	1.63549e-91	12	chr20_63354495_63355888.1	NA	NA	NA	HCs
1172	1.01527e-56	1.11121	0.206	0.036	1.71747e-51	12	chr9_18721283_18722456	ADAMTSL1	-103682	distal	HCs
1173	2.29428e-75	1.10003	0.261	0.041	3.88109e-70	12	chr9_130200150_130201916	NCS1	0	promoter	HCs
1174	5.6624e-66	1.09848	0.223	0.031	9.57874e-61	12	chr10_133100516_133101778	ADGRA1	-468	promoter	HCs
1175	2.8268e-57	1.09184	0.21	0.033	4.78192e-52	12	chr15_99980428_99981561			intergenic	HCs
1176	7.10962e-69	1.09015	0.251	0.038	1.20269e-63	12	chr12_113190642_113191431	RITA1	5101	distal	HCs
1177	3.88305e-116	1.08699	0.384	0.063	6.56872e-111	12	chr17_1896699_1899202	RPA1	66716	distal	HCs
1178	1.36281e-77	1.08492	0.275	0.042	2.30538e-72	12	chr16_87647565_87649416	JPH3	44661	distal	HCs
1179	8.89408e-62	1.06719	0.225	0.04	1.50456e-56	12	chr14_76430054_76432079	ESRRB	22653	distal	HCs
1180	1.64776e-56	1.06327	0.201	0.032	2.78742e-51	12	chr2_9200198_9201123	ASAP2	-5642	distal	HCs
1181	1.51957e-68	1.0615	0.268	0.051	2.57057e-63	12	chr17_74373561_74374553	GPR142	6104	distal	HCs
1182	4.0485e-54	1.06123	0.201	0.034	6.8486e-49	12	chr14_60203962_60205253	DHRS7	-34106	distal	HCs
1183	1.34929e-55	1.05848	0.206	0.035	2.28251e-50	12	chr10_132254783_132258135	STK32C	49080	distal	HCs
1184	1.5755e-52	1.05661	0.203	0.037	2.66518e-47	12	chr11_126572668_126574096	ST3GAL4	166209	distal	HCs
1185	4.80708e-79	1.05562	0.29	0.052	8.13185e-74	12	chr13_114014955_114016525	ABC13-47488600E17.1	-40876	distal	HCs
1186	8.42503e-68	1.053	0.281	0.057	1.42521e-62	12	chr17_50578067_50581727	CACNA1G	16608	distal	HCs
1187	2.02747e-69	1.04574	0.25	0.042	3.42975e-64	12	chr1_214192798_214193850	SMYD2	-87383	distal	HCs
1188	2.65295e-58	1.04375	0.216	0.038	4.48783e-53	12	chr10_129867120_129869043	EBF3	94799	distal	HCs
1189	2.70418e-66	1.04046	0.241	0.045	4.57449e-61	12	chr3_184770677_184772184	VPS8	-39959	distal	HCs
1190	5.06113e-57	1.03303	0.215	0.038	8.5616e-52	12	chr20_38864472_38865265	PPP1R16B	58749	distal	HCs
1191	5.89454e-60	1.02028	0.233	0.043	9.97144e-55	12	chr7_106020830_106021950	CDHR3	57572	distal	HCs
1192	2.03166e-52	1.01835	0.205	0.037	3.43683e-47	12	chr7_155560208_155561769	CNPY1	-4758	distal	HCs
1193	1.98991e-54	1.01804	0.225	0.044	3.36622e-49	12	chr13_113728985_113730895	TMEM255B	-28345	distal	HCs
1194	5.37163e-76	1.01478	0.304	0.06	9.08687e-71	12	chr11_9066105_9067127	SCUBE2	24420	distal	HCs
1195	5.93008e-57	1.01403	0.216	0.036	1.00316e-51	12	chr15_88191120_88192223	NTRK3	13711	distal	HCs
1196	8.67535e-66	1.01258	0.26	0.045	1.46756e-60	12	chr4_8127099_8129031	ABLIM2	29659	distal	HCs
1197	6.57622e-54	1.01203	0.215	0.039	1.11246e-48	12	chr9_33135109_33136163	B4GALT1	31194	distal	HCs
1198	5.4684e-54	1.01033	0.208	0.036	9.25056e-49	12	chr7_140564496_140565392	DENND2A	37151	distal	HCs
1199	2.08967e-54	1.00943	0.21	0.035	3.53497e-49	12	chr3_14395805_14396753	SLC6A6	-5823	distal	HCs
1200	2.63298e-61	1.0026	0.243	0.04	4.45405e-56	12	chr15_98333008_98333900	FAM169B	151998	distal	HCs
1201	5.65988e-59	1.00017	0.251	0.051	9.57449e-54	12	chr14_76346372_76347372	ESRRB	-23975	distal	HCs
1202	1.9715e-69	0.991452	0.281	0.056	3.33507e-64	12	chr11_64071539_64073943	FLRT1	-29245	distal	HCs
1203	7.36843e-73	0.986296	0.326	0.071	1.24647e-67	12	chr7_128084579_128085910	LRRC4	-53509	distal	HCs
1204	2.43129e-53	0.984749	0.208	0.036	4.11286e-48	12	chr10_131757582_131759418	PPP2R2D	-141226	distal	HCs
1205	3.61259e-82	0.976826	0.339	0.072	6.1112e-77	12	chr6_71011534_71013592	B3GAT2	-54496	distal	HCs
1206	4.21032e-56	0.974958	0.225	0.042	7.12234e-51	12	chr15_90042220_90044385	ZNF710	40829	distal	HCs
1207	1.71098e-59	0.970921	0.265	0.058	2.89436e-54	12	chr3_13100851_13103711	IQSEC1	-27734	distal	HCs
1208	1.52082e-96	0.969417	0.381	0.079	2.57267e-91	12	chr1_2881469_2884241.1	NA	NA	NA	HCs
1209	4.31787e-57	0.96709	0.241	0.048	7.30429e-52	12	chr16_20291209_20292565	GP2	34943	distal	HCs
1210	1.89834e-57	0.965983	0.238	0.044	3.2113e-52	12	chr20_38152032_38153350	TGM2	12023	distal	HCs
1211	3.77827e-51	0.9607	0.221	0.047	6.39148e-46	12	chr2_96923412_96925063	FAM178B	-25279	distal	HCs
1212	4.277e-52	0.956544	0.223	0.045	7.23515e-47	12	chr19_41920250_41923102	CTD-2575K13.6	5415	distal	HCs
1213	4.43956e-71	0.949942	0.306	0.068	7.51014e-66	12	chr22_30228340_30229548	LIF	17192	distal	HCs
1214	3.88278e-48	0.945736	0.205	0.038	6.56826e-43	12	chr18_48574642_48576504	CTIF	35485	distal	HCs
1215	7.87127e-75	0.944423	0.333	0.072	1.33154e-69	12	chr20_3658364_3661653	GFRA4	1747	distal	HCs
1216	5.58324e-68	0.937117	0.3	0.064	9.44482e-63	12	chr5_141672551_141673954	ARAP3	0	promoter	HCs
1217	5.78488e-79	0.934579	0.323	0.064	9.78594e-74	12	chr19_1748139_1751114	ONECUT3	-1259	distal	HCs
1218	5.4168e-75	0.926903	0.334	0.075	9.16328e-70	12	chr1_36909971_36913909	GRIK3	120217	distal	HCs
1219	1.3497e-45	0.924819	0.205	0.044	2.28321e-40	12	chr11_11739886_11740851	USP47	-100572	distal	HCs
1220	3.94532e-46	0.924307	0.215	0.048	6.67407e-41	12	chr15_74299820_74300729	CCDC33	-17830	distal	HCs
1221	4.1719e-51	0.922901	0.243	0.052	7.05735e-46	12	chr5_135394945_135395997	H2AFY	3215	distal	HCs
1222	2.9442e-50	0.922081	0.211	0.041	4.98052e-45	12	chr19_41915025_41918197	CTD-2575K13.6	10320	distal	HCs
1223	5.60219e-51	0.921694	0.231	0.045	9.47688e-46	12	chr12_26523546_26524305			intergenic	HCs
1224	9.65929e-85	0.921669	0.393	0.09	1.634e-79	12	chr1_18148756_18149902	IGSF21	41011	distal	HCs
1225	1.33477e-54	0.921411	0.233	0.049	2.25796e-49	12	chr10_103766740_103768555	SH3PXD2A	86852	distal	HCs
1226	7.75838e-66	0.905045	0.313	0.072	1.31244e-60	12	chr10_71278446_71280911	SLC29A3	-38347	distal	HCs
1227	1.72733e-61	0.904364	0.268	0.051	2.92202e-56	12	chr8_27261223_27262268	STMN4	-2803	distal	HCs
1228	9.43165e-63	0.89748	0.275	0.052	1.5955e-57	12	chr17_46012604_46014322	STH	13355	distal	HCs
1229	4.53231e-51	0.886791	0.253	0.058	7.66704e-46	12	chr1_46173169_46175121	TSPAN1	0	promoter	HCs
1230	2.66903e-54	0.88391	0.238	0.051	4.51503e-49	12	chr17_63431316_63432932	CYB561	5018	distal	HCs
1231	3.57803e-40	0.881818	0.203	0.048	6.05275e-35	12	chr7_1284131_1286083	UNCX	51225	distal	HCs
1232	4.36076e-60	0.879606	0.276	0.058	7.37683e-55	12	chr20_49886961_49889014	SPATA2	24726	distal	HCs
1233	7.39245e-55	0.871196	0.26	0.054	1.25054e-49	12	chr5_170596399_170599155	KCNIP1	-81798	distal	HCs
1234	1.56057e-44	0.868113	0.21	0.051	2.63992e-39	12	chr6_143270737_143271579	ADAT2	170399	distal	HCs
1235	6.9086e-54	0.866977	0.241	0.055	1.16869e-48	12	chr14_100617300_100620190	BEGAIN	-39348	distal	HCs
1236	2.82985e-53	0.865942	0.258	0.058	4.78708e-48	12	chr3_12904952_12908394	IQSEC1	59275	distal	HCs
1237	7.35306e-68	0.864578	0.311	0.065	1.24387e-62	12	chr9_133927820_133929116	VAV2	63166	distal	HCs
1238	1.17423e-48	0.862057	0.228	0.053	1.98637e-43	12	chr12_54565590_54567134	PDE1B	4134	distal	HCs
1239	1.41082e-54	0.861662	0.263	0.064	2.3866e-49	12	chr12_131833684_131835069	MMP17	-2987	distal	HCs
1240	2.81773e-48	0.855944	0.233	0.054	4.76658e-43	12	chr22_36927277_36929395	CSF2RB	5144	distal	HCs
1241	2.96706e-49	0.851788	0.253	0.066	5.0192e-44	12	chr22_46586808_46590636	GRAMD4	-29766	distal	HCs
1242	1.31448e-52	0.84523	0.25	0.057	2.22362e-47	12	chr5_127377157_127379193	MEGF10	86299	distal	HCs
1243	9.06754e-42	0.839074	0.218	0.056	1.5339e-36	12	chr9_80075802_80076873			intergenic	HCs
1244	1.10449e-50	0.836099	0.245	0.055	1.86841e-45	12	chr5_7391149_7392841	ADCY2	-3367	distal	HCs
1245	5.81691e-51	0.835637	0.251	0.056	9.84012e-46	12	chr2_224982235_224984742	DOCK10	0	promoter	HCs
1246	7.11468e-46	0.835283	0.241	0.059	1.20355e-40	12	chr5_176664285_176665438	TSPAN17	16718	distal	HCs
1247	3.77273e-56	0.835231	0.275	0.061	6.38211e-51	12	chr1_108816071_108817421	AKNAD1	35297	distal	HCs
1248	3.09627e-41	0.82549	0.206	0.045	5.23777e-36	12	chr16_51113587_51114915	SALL1	35683	distal	HCs
1249	2.60443e-52	0.820026	0.26	0.062	4.40575e-47	12	chr10_100881745_100883834	SLF2	-28735	distal	HCs
1250	1.69674e-42	0.81979	0.213	0.05	2.87028e-37	12	chr2_44546148_44547128	CAMKMT	-157157	distal	HCs
1251	6.22804e-69	0.818868	0.339	0.077	1.05356e-63	12	chr14_100782454_100784487	DLK1	55425	distal	HCs
1252	1.15745e-49	0.814119	0.256	0.063	1.95799e-44	12	chr7_101182294_101183115	NAT16	-2018	distal	HCs
1253	1.23802e-41	0.812237	0.236	0.06	2.09429e-36	12	chr5_176822379_176824390	UNC5A	11861	distal	HCs
1254	1.05288e-77	0.805793	0.388	0.109	1.78109e-72	12	chr15_77615752_77618535	LINGO1	13956	distal	HCs
1255	2.27597e-42	0.803375	0.228	0.054	3.85012e-37	12	chr3_128451488_128453719	DNAJB8	13250	distal	HCs
1256	1.28909e-53	0.794849	0.271	0.067	2.18068e-48	12	chr2_25176951_25179415	POMC	-8048	distal	HCs
1257	2.33365e-40	0.789138	0.21	0.048	3.94769e-35	12	chr8_133775848_133777655			intergenic	HCs
1258	2.11303e-40	0.77855	0.22	0.059	3.57449e-35	12	chr1_204600885_204602529	LRRN2	19677	distal	HCs
1259	1.73617e-40	0.775242	0.206	0.045	2.93697e-35	12	chr21_45006615_45008162	ADARB1	-66438	distal	HCs
1260	1.76371e-40	0.771281	0.221	0.053	2.98356e-35	12	chr5_175222332_175223859			intergenic	HCs
1261	3.20535e-43	0.770861	0.23	0.054	5.4223e-38	12	chr5_112593041_112595240	APC	-142648	distal	HCs
1262	2.70666e-49	0.769781	0.25	0.058	4.5787e-44	12	chr12_130671165_130673439	RIMBP2	42843	distal	HCs
1263	4.04439e-46	0.76818	0.238	0.057	6.84166e-41	12	chr15_29870323_29871908	TJP1	-47820	distal	HCs
1264	8.53004e-56	0.766726	0.333	0.09	1.44298e-50	12	chr11_61010410_61013354	CD6	38545	distal	HCs
1265	5.39923e-37	0.762416	0.215	0.056	9.13355e-32	12	chr1_7656225_7658440	CAMTA1	-86521	distal	HCs
1266	1.35873e-47	0.760579	0.261	0.071	2.29847e-42	12	chr17_29108183_29110168	TIAF1	-29326	distal	HCs
1267	5.08235e-87	0.756657	0.443	0.117	8.59751e-82	12	chr10_23171309_23175249.1	NA	NA	NA	HCs
1268	1.16659e-53	0.755568	0.304	0.087	1.97346e-48	12	chr16_72847106_72849757	ZFHX3	198619	distal	HCs
1269	1.52796e-42	0.753673	0.23	0.06	2.58476e-37	12	chr2_238120004_238121395	ESPNL	-5995	distal	HCs
1270	1.56623e-48	0.747787	0.255	0.059	2.6495e-43	12	chr1_22121012_22122858	WNT4	20109	distal	HCs
1271	1.0018e-39	0.738658	0.226	0.06	1.69468e-34	12	chr1_2103236_2105412	PRKCZ	29775	distal	HCs
1272	1.65396e-54	0.736181	0.316	0.088	2.79791e-49	12	chr1_110494537_110496852	KCNA10	22324	distal	HCs
1273	1.49653e-46	0.73618	0.283	0.071	2.53159e-41	12	chr8_142164985_142166531	TSNARE1	188233	distal	HCs
1274	5.95158e-36	0.73341	0.223	0.066	1.00679e-30	12	chr6_5855050_5856669	NRN1	147376	distal	HCs
1275	3.61604e-48	0.72963	0.283	0.077	6.11704e-43	12	chr11_117488051_117491261	CEP164	160197	distal	HCs
1276	7.12937e-53	0.728464	0.3	0.075	1.20603e-47	12	chr19_29446161_29448029.1	NA	NA	NA	HCs
1277	1.57398e-78	0.723329	0.438	0.131	2.6626e-73	12	chr9_137136414_137139918	GRIN1	0	promoter	HCs
1278	3.56775e-38	0.723217	0.226	0.065	6.03535e-33	12	chr10_93580582_93582275	FFAR4	13901	distal	HCs
1279	1.26459e-75	0.715631	0.419	0.133	2.13923e-70	12	chr12_53756489_53759770	CALCOCO1	-28744	distal	HCs
1280	1.00758e-33	0.715295	0.208	0.057	1.70447e-28	12	chr5_174145511_174146471	HMP19	99768	distal	HCs
1281	1.27529e-87	0.708369	0.468	0.137	2.15734e-82	12	chr19_1752285_1758941.1	NA	NA	NA	HCs
1282	3.70034e-34	0.706509	0.225	0.062	6.25964e-29	12	chr16_68496274_68497610	ZFP90	-41603	distal	HCs
1283	6.45448e-35	0.704755	0.21	0.056	1.09187e-29	12	chr8_140141241_140142716			intergenic	HCs
1284	3.80417e-47	0.704728	0.283	0.076	6.43528e-42	12	chr9_124485148_124488115	NR5A1	19306	distal	HCs
1285	2.22173e-44	0.704233	0.256	0.069	3.75836e-39	12	chr4_4818171_4819101	MSX1	-40565	distal	HCs
1286	4.36916e-62	0.703604	0.361	0.1	7.39105e-57	12	chr2_2330994_2333612.1	NA	NA	NA	HCs
1287	6.00277e-39	0.702262	0.255	0.077	1.01545e-33	12	chr7_50531311_50532634	FIGNL1	9902	distal	HCs
1288	1.60195e-34	0.700494	0.211	0.056	2.70992e-29	12	chr22_36781461_36782668	IFT27	-5308	distal	HCs
1289	3.99604e-71	0.700175	0.419	0.158	6.75986e-66	12	chr19_3455903_3460339	SMIM24	18150	distal	HCs
1290	1.35667e-42	0.700048	0.251	0.071	2.295e-37	12	chr1_27135945_27138771	SLC9A1	15828	distal	HCs
1291	4.17819e-35	0.699371	0.208	0.054	7.068e-30	12	chr1_230331730_230333453	PGBD5	44193	distal	HCs
1292	2.22113e-42	0.694817	0.256	0.065	3.75735e-37	12	chr1_11453592_11454725	DISP3	-24513	distal	HCs
1293	1.94595e-49	0.688447	0.301	0.092	3.29185e-44	12	chr20_51800018_51802915	SALL4	0	promoter	HCs
1294	1.36785e-40	0.68763	0.258	0.073	2.3139e-35	12	chr12_143800_146229	SLC6A12	64377	distal	HCs
1295	7.51934e-38	0.687581	0.235	0.065	1.272e-32	12	chr2_28620905_28622032	PLB1	124835	distal	HCs
1296	3.89258e-47	0.687309	0.276	0.075	6.58484e-42	12	chr4_4377417_4378834	NSG1	-6247	distal	HCs
1297	1.30832e-38	0.687004	0.238	0.068	2.21321e-33	12	chr20_11686372_11688176			intergenic	HCs
1298	3.29637e-39	0.68528	0.268	0.084	5.57626e-34	12	chr1_30189972_30191849.1	NA	NA	NA	HCs
1299	8.37433e-53	0.684675	0.314	0.086	1.41664e-47	12	chr1_43568456_43571368.1	NA	NA	NA	HCs
1300	5.4142e-38	0.684289	0.236	0.061	9.15888e-33	12	chr13_98505201_98507801	STK24	14198	distal	HCs
1301	3.50115e-33	0.682942	0.201	0.055	5.92268e-28	12	chr5_133477905_133479118	FSTL4	124877	distal	HCs
1302	9.47804e-32	0.682532	0.208	0.061	1.60334e-26	12	chr9_117303616_117305127	ASTN2	109913	distal	HCs
1303	5.57571e-44	0.678472	0.29	0.086	9.43209e-39	12	chr4_40842001_40843999	APBB2	13157	distal	HCs
1304	1.85546e-36	0.675881	0.243	0.074	3.13876e-31	12	chr13_30791320_30793322.1	NA	NA	NA	HCs
1305	9.67959e-56	0.672528	0.336	0.104	1.63744e-50	12	chr17_17668814_17670962.1	NA	NA	NA	HCs
1306	4.77915e-40	0.671993	0.273	0.083	8.08459e-35	12	chr15_77809032_77813513	LINGO1	-112884	distal	HCs
1307	6.60847e-48	0.671196	0.3	0.092	1.11792e-42	12	chr19_41934332_41938351	CTD-2575K13.6	-5816	distal	HCs
1308	1.04562e-37	0.668961	0.243	0.069	1.76882e-32	12	chr20_44805641_44806669	RIMS4	3603	distal	HCs
1309	1.81574e-31	0.668764	0.206	0.062	3.07159e-26	12	chr2_239756344_239758948			intergenic	HCs
1310	3.38136e-51	0.667947	0.313	0.095	5.72004e-46	12	chr12_113762001_113763662			intergenic	HCs
1311	1.3982e-40	0.667385	0.261	0.074	2.36525e-35	12	chr1_53409537_53412195	DMRTB1	-47204	distal	HCs
1312	1.17425e-35	0.663669	0.225	0.063	1.98641e-30	12	chr6_50841986_50844299	TFAP2B	23264	distal	HCs
1313	3.92309e-35	0.662796	0.231	0.066	6.63646e-30	12	chr2_234074625_234076718	SPP2	23927	distal	HCs
1314	1.31422e-33	0.661818	0.213	0.062	2.22318e-28	12	chr1_36844954_36848188	GRIK3	185938	distal	HCs
1315	1.46812e-35	0.660938	0.251	0.074	2.48353e-30	12	chr2_131002979_131006646	ARHGEF4	-5037	distal	HCs
1316	8.67966e-39	0.66089	0.256	0.072	1.46829e-33	12	chr5_1124397_1125465.1	NA	NA	NA	HCs
1317	3.82835e-63	0.660495	0.381	0.119	6.47619e-58	12	chr1_234543316_234546183	IRF2BP2	63343	distal	HCs
1318	4.85014e-62	0.660254	0.391	0.116	8.20469e-57	12	chr2_2932656_2934648			intergenic	HCs
1319	1.10313e-101	0.660019	0.562	0.197	1.86609e-96	12	chr17_79942768_79946661.1	NA	NA	NA	HCs
1320	5.92482e-39	0.659872	0.26	0.081	1.00227e-33	12	chr1_208076952_208078114	CD34	-165550	distal	HCs
1321	9.4589e-62	0.658049	0.378	0.121	1.60011e-56	12	chr16_55188865_55190655.1	NA	NA	NA	HCs
1322	4.40649e-32	0.657945	0.21	0.06	7.4542e-27	12	chr22_19951042_19952086	COMT	0	promoter	HCs
1323	1.31138e-62	0.655671	0.398	0.139	2.21838e-57	12	chr1_44616651_44620303	TMEM53	54141	distal	HCs
1324	3.38309e-60	0.652088	0.409	0.14	5.72297e-55	12	chr8_27256849_27259198.1	NA	NA	NA	HCs
1325	1.35447e-48	0.651513	0.323	0.105	2.29128e-43	12	chr9_91098253_91101682			intergenic	HCs
1326	5.71797e-33	0.646567	0.218	0.068	9.67274e-28	12	chr18_77911557_77912953			intergenic	HCs
1327	6.17005e-32	0.643622	0.223	0.073	1.04375e-26	12	chr18_37411677_37413613	CELF4	152029	distal	HCs
1328	8.23491e-33	0.638445	0.203	0.053	1.39305e-27	12	chr10_42939195_42941884	RET	-135143	distal	HCs
1329	4.05186e-44	0.638335	0.293	0.096	6.85429e-39	12	chr19_29119540_29122571.1	NA	NA	NA	HCs
1330	1.79239e-79	0.636551	0.491	0.179	3.03207e-74	12	chr7_155807939_155813480	SHH	0	promoter	HCs
1331	3.35979e-34	0.636459	0.226	0.066	5.68356e-29	12	chr16_48810305_48812469			intergenic	HCs
1332	2.22552e-31	0.632808	0.216	0.065	3.76478e-26	12	chr10_78995267_78998853	ZMIZ1	-70182	distal	HCs
1333	4.03149e-33	0.627103	0.233	0.078	6.81983e-28	12	chr22_36796453_36799185	PVALB	16207	distal	HCs
1334	1.78301e-29	0.623849	0.208	0.062	3.01621e-24	12	chr17_74935126_74936771	OTOP3	0	promoter	HCs
1335	1.6439e-29	0.620119	0.235	0.081	2.78088e-24	12	chr12_1800161_1802092	CACNA2D4	9669	distal	HCs
1336	1.47992e-32	0.619101	0.251	0.083	2.50348e-27	12	chr11_70509091_70510968	CTTN	110551	distal	HCs
1337	4.20764e-31	0.617875	0.221	0.069	7.11782e-26	12	chr21_37710389_37712599			intergenic	HCs
1338	2.33232e-36	0.615795	0.268	0.088	3.94545e-31	12	chr11_3222943_3226002	MRGPRG	-4130	distal	HCs
1339	3.53449e-34	0.615091	0.235	0.064	5.97909e-29	12	chr16_81520712_81522467	CMIP	25364	distal	HCs
1340	2.60061e-33	0.613777	0.23	0.076	4.39929e-28	12	chr22_43226085_43228776	TTLL12	-38952	distal	HCs
1341	2.83139e-48	0.611262	0.334	0.102	4.78969e-43	12	chr20_890300_892351.1	NA	NA	NA	HCs
1342	4.09553e-29	0.608996	0.231	0.075	6.92815e-24	12	chr17_45824118_45826574.1	NA	NA	NA	HCs
1343	4.96546e-32	0.607217	0.24	0.083	8.39978e-27	12	chr1_208267355_208269832	PLXNA2	-23035	distal	HCs
1344	7.75568e-29	0.606218	0.205	0.063	1.31198e-23	12	chr17_40548826_40550243	CCR7	10771	distal	HCs
1345	1.30844e-29	0.605244	0.216	0.066	2.21342e-24	12	chr3_10761295_10762480	ATP2B2	-53288	distal	HCs
1346	1.07731e-38	0.603424	0.256	0.073	1.82241e-33	12	chr12_132602391_132604774.1	NA	NA	NA	HCs
1347	3.33605e-50	0.60216	0.358	0.13	5.64339e-45	12	chr17_44987045_44988964	C1QL1	-18974	distal	HCs
1348	2.71903e-38	0.601352	0.28	0.094	4.59962e-33	12	chr12_6537135_6540986	GAPDH	531	distal	HCs
1349	3.3449e-41	0.600873	0.295	0.1	5.65837e-36	12	chr17_38583744_38586207	SRCIN1	19636	distal	HCs
1350	3.06853e-36	0.598734	0.258	0.083	5.19085e-31	12	chr6_38214098_38216411			intergenic	HCs
1351	4.3676e-46	0.596349	0.346	0.106	7.38841e-41	12	chr21_45862572_45864357.1	NA	NA	NA	HCs
1352	9.37134e-30	0.588809	0.201	0.061	1.58529e-24	12	chr7_4158235_4159682			intergenic	HCs
1353	1.32058e-32	0.587966	0.233	0.074	2.23394e-27	12	chr17_36660659_36662023	MRM1	58698	distal	HCs
1354	2.15838e-27	0.584463	0.236	0.094	3.65121e-22	12	chr16_86984692_86986490.1	NA	NA	NA	HCs
1355	3.70757e-31	0.582667	0.245	0.088	6.27187e-26	12	chr5_190075_192279	LRRC14B	0	promoter	HCs
1356	1.92815e-29	0.582197	0.206	0.064	3.26174e-24	12	chr8_63651712_63652556			intergenic	HCs
1357	1.44723e-26	0.579481	0.206	0.067	2.44819e-21	12	chr20_46138932_46140813	CD40	20617	distal	HCs
1358	9.40604e-40	0.578662	0.281	0.09	1.59116e-34	12	chr16_1426559_1429095	LA16c-312E8.5	-1940	distal	HCs
1359	1.8446e-51	0.576845	0.374	0.127	3.1204e-46	12	chr9_131624243_131626669.2	NA	NA	NA	HCs
1360	3.18552e-34	0.576551	0.265	0.088	5.38875e-29	12	chr13_99416473_99419024	TM9SF2	-79932	distal	HCs
1361	2.08699e-25	0.576064	0.211	0.077	3.53043e-20	12	chr7_128075370_128077813	LRRC4	-44300	distal	HCs
1362	7.67901e-27	0.575085	0.208	0.068	1.29901e-21	12	chr14_51845741_51847615	GNG2	0	promoter	HCs
1363	3.10802e-29	0.574822	0.213	0.069	5.25765e-24	12	chr1_111955395_111956964	KCND3	25833	distal	HCs
1364	6.99297e-50	0.574141	0.376	0.139	1.18296e-44	12	chr7_2063238_2067052.1	NA	NA	NA	HCs
1365	2.00171e-51	0.571772	0.379	0.129	3.38618e-46	12	chr17_76074183_76078074.1	NA	NA	NA	HCs
1366	1.69702e-28	0.571717	0.221	0.077	2.87074e-23	12	chr4_650459_653607	PDE6B	0	promoter	HCs
1367	5.84935e-35	0.57058	0.258	0.078	9.895e-30	12	chr6_99618423_99619612	PRDM13	11694	distal	HCs
1368	3.11747e-35	0.568942	0.288	0.102	5.27364e-30	12	chr1_2029980_2033409	GABRD	10577	distal	HCs
1369	4.8137e-49	0.568924	0.351	0.125	8.14305e-44	12	chr19_1671721_1676558	TCF3	-19117	distal	HCs
1370	1.60522e-36	0.567262	0.286	0.099	2.71546e-31	12	chr21_45835517_45838112	PCBP3	-10051	distal	HCs
1371	1.35052e-43	0.566038	0.331	0.124	2.2846e-38	12	chr19_19487798_19490878	TSSK6	24808	distal	HCs
1372	4.37086e-25	0.565799	0.215	0.079	7.39392e-20	12	chr2_240839041_240841094	KIF1A	-18733	distal	HCs
1373	8.64856e-30	0.564813	0.226	0.074	1.46302e-24	12	chr19_31268442_31270212	TSHZ3	79044	distal	HCs
1374	1.03774e-33	0.561938	0.263	0.091	1.75549e-28	12	chr17_73516165_73517293.1	NA	NA	NA	HCs
1375	2.53783e-27	0.561884	0.233	0.087	4.2931e-22	12	chr7_151538759_151539873	RHEB	-18639	distal	HCs
1376	1.25171e-41	0.561314	0.29	0.091	2.11745e-36	12	chr16_81502010_81503484	CMIP	6662	distal	HCs
1377	5.87504e-28	0.558754	0.236	0.092	9.93845e-23	12	chr16_564884_567318	NHLRC4;PIGQ	0;0	promoter;promoter	HCs
1378	5.72505e-44	0.558673	0.348	0.132	9.68473e-39	12	chr19_45999124_46001376	CCDC61	-1630	distal	HCs
1379	1.87852e-29	0.557705	0.236	0.083	3.17778e-24	12	chr12_131129437_131131034.1	NA	NA	NA	HCs
1380	4.02334e-61	0.557243	0.449	0.176	6.80604e-56	12	chr16_58462571_58465698	NDRG4	0	promoter	HCs
1381	6.7499e-33	0.553884	0.245	0.076	1.14184e-27	12	chr7_100170814_100172232	GAL3ST4	-2064	distal	HCs
1382	1.79391e-24	0.55343	0.218	0.089	3.03465e-19	12	chr17_79393064_79394386	RBFOX3	88213	distal	HCs
1383	1.15112e-55	0.552479	0.454	0.176	1.94728e-50	12	chr5_176843565_176847534	UNC5A	33047	distal	HCs
1384	3.10982e-31	0.549553	0.25	0.088	5.26069e-26	12	chr8_142002206_142005582			intergenic	HCs
1385	3.63705e-28	0.548658	0.25	0.094	6.15258e-23	12	chr19_1788743_1791239	ATP8B3	20962	distal	HCs
1386	3.09922e-27	0.546755	0.256	0.101	5.24276e-22	12	chr11_73356843_73358427.1	NA	NA	NA	HCs
1387	5.15493e-30	0.546439	0.273	0.105	8.72029e-25	12	chr18_55997548_56000003.1	NA	NA	NA	HCs
1388	3.93799e-70	0.543381	0.531	0.203	6.66165e-65	12	chr7_128165654_128169308	LEP	-71976	distal	HCs
1389	2.26632e-23	0.538866	0.206	0.084	3.8338e-18	12	chr10_13787532_13790958	RP11-295P9.13	177486	distal	HCs
1390	2.11536e-28	0.537651	0.25	0.104	3.57843e-23	12	chr17_78268179_78271016	TMEM235	36156	distal	HCs
1391	1.08833e-32	0.537638	0.288	0.116	1.84105e-27	12	chr11_8258148_8260139	LMO1	3720	distal	HCs
1392	5.81542e-19	0.537493	0.201	0.083	9.8376e-14	12	chr1_245370771_245371886	KIF26B	-139116	distal	HCs
1393	1.80347e-26	0.536289	0.226	0.084	3.05083e-21	12	chr17_67017684_67020868	CACNG1	-23722	distal	HCs
1394	5.72412e-31	0.536023	0.258	0.096	9.68315e-26	12	chr12_111179783_111182638	CUX2	145760	distal	HCs
1395	1.8927e-32	0.533381	0.293	0.126	3.20177e-27	12	chr19_2719712_2722228	DIRAS1	0	promoter	HCs
1396	9.01822e-25	0.5319	0.213	0.076	1.52556e-19	12	chr1_203506708_203509178	OPTC	12566	distal	HCs
1397	6.83677e-37	0.530609	0.338	0.137	1.15654e-31	12	chr12_3251064_3256880	TSPAN9	49888	distal	HCs
1398	1.31941e-33	0.528649	0.334	0.134	2.23197e-28	12	chr11_120546436_120549094	GRIK4	-15340	distal	HCs
1399	6.29863e-44	0.525957	0.379	0.144	1.0655e-38	12	chr11_61949084_61950493.1	NA	NA	NA	HCs
1400	1.16759e-31	0.524581	0.263	0.089	1.97514e-26	12	chr11_64761418_64764635	PYGM	-1121	distal	HCs
1401	3.35218e-23	0.524178	0.213	0.082	5.67069e-18	12	chr20_48746863_48748267	PREX1	79617	distal	HCs
1402	2.25166e-47	0.523599	0.388	0.155	3.80901e-42	12	chr15_52803435_52806657.1	NA	NA	NA	HCs
1403	4.51647e-33	0.522091	0.283	0.102	7.64025e-28	12	chr15_28984494_28986303	APBA2	62858	distal	HCs
1404	3.25753e-25	0.521888	0.21	0.072	5.51057e-20	12	chr7_5265407_5266926	SLC29A4	-16004	distal	HCs
1405	1.13374e-25	0.519818	0.22	0.082	1.91787e-20	12	chr16_87539995_87541922	ZCCHC14	-47950	distal	HCs
1406	4.84415e-23	0.517188	0.216	0.088	8.19455e-18	12	chr11_2165260_2167771	INS	-3919	distal	HCs
1407	3.40782e-34	0.516455	0.308	0.122	5.7648e-29	12	chr9_98142172_98143906	TRIM14	-22962	distal	HCs
1408	9.79571e-23	0.514512	0.216	0.082	1.65708e-17	12	chr10_69224724_69226448	HKDC1	4422	distal	HCs
1409	3.82672e-29	0.513573	0.245	0.082	6.47343e-24	12	chr20_63071518_63073459	BHLHE23	-64483	distal	HCs
1410	4.23962e-26	0.513513	0.245	0.094	7.17191e-21	12	chr7_100236908_100238376	PVRIG	17673	distal	HCs
1411	1.50556e-26	0.512282	0.235	0.089	2.54686e-21	12	chr1_40653400_40655487	RIMS3	9959	distal	HCs
1412	4.15834e-26	0.511571	0.216	0.077	7.03441e-21	12	chr14_91263743_91265433	GPR68	-9818	distal	HCs
1413	3.30929e-34	0.510264	0.271	0.093	5.59812e-29	12	chr11_114182377_114183774	NNMT	-74057	distal	HCs
1414	2.53445e-30	0.506059	0.311	0.127	4.28737e-25	12	chr13_112980084_112984031	MCF2L	773	distal	HCs
1415	1.00935e-35	0.505687	0.334	0.131	1.70745e-30	12	chr22_23092848_23097312	GNAZ	22488	distal	HCs
1416	2.71183e-37	0.50493	0.351	0.145	4.58744e-32	12	chr17_17350663_17353501.2	NA	NA	NA	HCs
1417	2.56123e-55	0.504415	0.488	0.197	4.33268e-50	12	chr12_49902329_49904848.1	NA	NA	NA	HCs
1418	2.71508e-112	1.56382	0.281	0.023	4.59293e-107	13	chr14_90400836_90401825	CALM1	2575	distal	Muller Glia
1419	4.60312e-82	1.37747	0.246	0.022	7.78682e-77	13	chr9_124190624_124191280	NEK6	-66326	distal	Muller Glia
1420	1.85182e-76	1.31778	0.245	0.026	3.13261e-71	13	chr12_128887309_128888261	GLT1D1	23174	distal	Muller Glia
1421	3.66537e-107	1.24961	0.349	0.036	6.20049e-102	13	chr7_103292016_103293199	PMPCB	-4223	distal	Muller Glia
1422	2.11523e-81	1.17547	0.268	0.033	3.57821e-76	13	chr4_24642860_24643730	DHX15	-58310	distal	Muller Glia
1423	1.16908e-77	1.16966	0.29	0.039	1.97767e-72	13	chr4_835472_837368	CPLX1	-9274	distal	Muller Glia
1424	1.63557e-54	1.11718	0.214	0.028	2.76679e-49	13	chr19_9953588_9954446	OLFM2	-17036	distal	Muller Glia
1425	7.52932e-57	1.1122	0.228	0.031	1.27369e-51	13	chr6_3211161_3212357	TUBB2B	15379	distal	Muller Glia
1426	7.46966e-83	1.09076	0.327	0.046	1.2636e-77	13	chr22_17865676_17866738	MICAL3	40075	distal	Muller Glia
1427	7.78161e-55	1.08215	0.215	0.024	1.31637e-49	13	chr1_244212246_244213271	C1orf100	-139364	distal	Muller Glia
1428	6.71658e-95	1.07579	0.359	0.043	1.1362e-89	13	chr15_26900468_26901711	GABRA5	33343	distal	Muller Glia
1429	4.43298e-54	1.06855	0.214	0.03	7.49901e-49	13	chr3_41117111_41117975	CTNNB1	-76766	distal	Muller Glia
1430	9.46885e-53	1.06196	0.214	0.029	1.60179e-47	13	chr10_11224181_11226262	CELF2	58696	distal	Muller Glia
1431	2.62922e-75	1.04309	0.312	0.052	4.44769e-70	13	chr15_38535362_38536898	RASGRP1	27738	distal	Muller Glia
1432	2.57159e-112	1.02716	0.487	0.089	4.35021e-107	13	chr3_188051676_188053008	LPP	-100276	distal	Muller Glia
1433	9.80121e-75	1.00935	0.323	0.056	1.65801e-69	13	chr3_57016538_57018093	SPATA12	-42348	distal	Muller Glia
1434	3.15571e-81	0.994898	0.376	0.065	5.33833e-76	13	chr5_36661757_36663050	SLC1A3	53429	distal	Muller Glia
1435	1.18375e-47	0.993302	0.21	0.037	2.00247e-42	13	chrX_23822203_23823347	SAT1	39031	distal	Muller Glia
1436	9.9003e-73	0.990626	0.303	0.046	1.67477e-67	13	chr10_8352089_8353131			intergenic	Muller Glia
1437	7.78169e-61	0.985382	0.281	0.049	1.31638e-55	13	chr19_10226357_10227887	S1PR2	3386	distal	Muller Glia
1438	1.10755e-49	0.984072	0.215	0.037	1.87357e-44	13	chr3_25472079_25474367	RARB	13770	distal	Muller Glia
1439	2.15731e-47	0.962718	0.203	0.031	3.64939e-42	13	chr9_84283557_84284704	SLC28A3	55980	distal	Muller Glia
1440	1.44925e-58	0.949319	0.261	0.042	2.4516e-53	13	chr15_63323709_63324779	APH1B	46100	distal	Muller Glia
1441	1.51702e-39	0.940836	0.201	0.042	2.56625e-34	13	chr1_202842700_202843837	KDM5B	-33230	distal	Muller Glia
1442	2.80261e-50	0.940625	0.217	0.033	4.74101e-45	13	chr17_72715356_72716728			intergenic	Muller Glia
1443	2.58424e-47	0.940586	0.214	0.032	4.3716e-42	13	chr16_31440357_31441345	ZNF843	1681	distal	Muller Glia
1444	2.96556e-42	0.938502	0.204	0.031	5.01666e-37	13	chr5_157915569_157916356	CLINT1	-56394	distal	Muller Glia
1445	5.65795e-64	0.935135	0.283	0.048	9.57121e-59	13	chr9_124216796_124217901	NEK6	-39705	distal	Muller Glia
1446	5.95316e-45	0.91582	0.241	0.05	1.00706e-39	13	chr2_177675100_177676179	TTC30A	-56134	distal	Muller Glia
1447	3.67039e-64	0.907419	0.285	0.054	6.20898e-59	13	chr9_95449798_95451493	PTCH1	55707	distal	Muller Glia
1448	3.6006e-74	0.898893	0.347	0.067	6.09091e-69	13	chr15_89197415_89200194	RLBP1	21558	distal	Muller Glia
1449	3.6595e-48	0.897951	0.219	0.04	6.19056e-43	13	chr5_3225756_3227229			intergenic	Muller Glia
1450	2.28018e-67	0.894994	0.319	0.059	3.85724e-62	13	chr3_124837224_124838244	ITGB5	49054	distal	Muller Glia
1451	1.58828e-63	0.886011	0.305	0.057	2.6868e-58	13	chr17_72150760_72152135	SOX9	29728	distal	Muller Glia
1452	1.68452e-44	0.88235	0.223	0.044	2.8496e-39	13	chr7_3754411_3755486			intergenic	Muller Glia
1453	4.09485e-52	0.8743	0.254	0.047	6.92701e-47	13	chr5_117262044_117263386			intergenic	Muller Glia
1454	3.7792e-48	0.872449	0.234	0.047	6.39304e-43	13	chr11_12042000_12043130	DKK3	-32231	distal	Muller Glia
1455	3.71132e-48	0.867169	0.239	0.046	6.27822e-43	13	chr11_111981932_111983623	DIXDC1	4624	distal	Muller Glia
1456	1.2496e-78	0.864066	0.425	0.083	2.11387e-73	13	chr12_64945877_64947083	TBC1D30	121306	distal	Muller Glia
1457	3.81814e-48	0.864027	0.232	0.045	6.45892e-43	13	chr10_3471431_3472857			intergenic	Muller Glia
1458	2.88775e-40	0.858675	0.203	0.043	4.88504e-35	13	chr2_175823141_175823889	KIAA1715	178406	distal	Muller Glia
1459	3.26775e-39	0.845405	0.204	0.042	5.52786e-34	13	chr22_31055278_31056111	SMTN	-25208	distal	Muller Glia
1460	1.62988e-35	0.843976	0.208	0.05	2.75717e-30	13	chr10_103727212_103728329	SH3PXD2A	127078	distal	Muller Glia
1461	2.27054e-45	0.841834	0.259	0.057	3.84093e-40	13	chr22_37177991_37179316	C1QTNF6	8921	distal	Muller Glia
1462	7.27579e-57	0.834323	0.318	0.065	1.2308e-51	13	chr1_116432611_116434255	ATP1A1	49242	distal	Muller Glia
1463	1.54e-66	0.833513	0.341	0.076	2.60513e-61	13	chr20_43958887_43960434	C20orf100	13183	distal	Muller Glia
1464	1.63735e-52	0.832256	0.274	0.052	2.76981e-47	13	chr2_170162376_170164105	MYO3B	-14040	distal	Muller Glia
1465	1.10846e-50	0.826554	0.279	0.059	1.87512e-45	13	chr8_138520312_138521394	FAM135B	-23490	distal	Muller Glia
1466	3.59807e-58	0.826143	0.308	0.07	6.08664e-53	13	chr2_239193326_239196520			intergenic	Muller Glia
1467	4.82006e-37	0.810609	0.208	0.045	8.1538e-32	13	chr6_36636506_36638248	CDKN1A	-38212	distal	Muller Glia
1468	7.27415e-37	0.808448	0.215	0.051	1.23052e-31	13	chr16_26983109_26983930			intergenic	Muller Glia
1469	3.34323e-56	0.808216	0.308	0.061	5.65554e-51	13	chr1_21310208_21311639	ECE1	-19719	distal	Muller Glia
1470	1.25919e-39	0.804813	0.204	0.04	2.13009e-34	13	chr21_32976912_32979162	OLIG2	-46683	distal	Muller Glia
1471	1.95334e-51	0.802636	0.261	0.054	3.30435e-46	13	chr13_111026979_111028102	ARHGEF7	-86517	distal	Muller Glia
1472	1.71644e-43	0.801731	0.257	0.063	2.90361e-38	13	chr17_72660681_72662152			intergenic	Muller Glia
1473	2.44394e-63	0.796666	0.347	0.079	4.13426e-58	13	chr9_81825861_81827337	SPATA31D4	-101177	distal	Muller Glia
1474	1.24194e-46	0.786657	0.252	0.052	2.10092e-41	13	chr4_7852393_7853290	AFAP1	18793	distal	Muller Glia
1475	1.45667e-48	0.78622	0.272	0.063	2.46415e-43	13	chr12_5242516_5243874	NTF3	-188239	distal	Muller Glia
1476	7.19202e-39	0.786052	0.212	0.044	1.21663e-33	13	chr18_78138219_78140430			intergenic	Muller Glia
1477	6.53513e-44	0.782384	0.276	0.068	1.10551e-38	13	chr17_17439929_17441391	MED9	-35595	distal	Muller Glia
1478	6.24458e-37	0.780247	0.217	0.049	1.05636e-31	13	chr9_81389336_81391045			intergenic	Muller Glia
1479	1.77097e-48	0.778595	0.266	0.064	2.99584e-43	13	chr20_47949957_47951118	SULF2	-163341	distal	Muller Glia
1480	1.36061e-48	0.771023	0.259	0.051	2.30166e-43	13	chr13_28429106_28430325	FLT1	64755	distal	Muller Glia
1481	1.9707e-35	0.770903	0.208	0.048	3.33371e-30	13	chrX_6383524_6384945	VCX3A	150174	distal	Muller Glia
1482	4.16326e-40	0.769083	0.224	0.047	7.04274e-35	13	chr16_83258336_83259320			intergenic	Muller Glia
1483	4.01241e-38	0.762544	0.214	0.045	6.78756e-33	13	chr11_69479676_69481315	CCND1	-159772	distal	Muller Glia
1484	1.17464e-69	0.756794	0.416	0.114	1.98707e-64	13	chr21_43368825_43370973	SIK1	56217	distal	Muller Glia
1485	7.6148e-46	0.755201	0.263	0.055	1.28815e-40	13	chr15_27172197_27173511	GABRG3	-153297	distal	Muller Glia
1486	3.44516e-46	0.754563	0.257	0.047	5.82797e-41	13	chr2_135960651_135961883	DARS	23802	distal	Muller Glia
1487	3.88691e-38	0.754059	0.226	0.048	6.57526e-33	13	chr5_172437098_172438784	SH3PXD2B	15575	distal	Muller Glia
1488	1.91903e-46	0.752328	0.272	0.064	3.2463e-41	13	chr3_115071205_115072967	ZBTB20	0	promoter	Muller Glia
1489	2.89212e-54	0.750806	0.321	0.068	4.89242e-49	13	chr9_131633047_131634051	RAPGEF1	75671	distal	Muller Glia
1490	5.93527e-38	0.74847	0.223	0.05	1.00403e-32	13	chr11_2728372_2729518	KCNQ1	-48057	distal	Muller Glia
1491	5.57518e-45	0.748198	0.265	0.063	9.43121e-40	13	chr1_31530880_31532016	TINAGL1	-44469	distal	Muller Glia
1492	9.95266e-55	0.745886	0.328	0.071	1.68363e-49	13	chr2_218745176_218746634	TTLL4	7603	distal	Muller Glia
1493	6.30853e-31	0.74428	0.201	0.052	1.06718e-25	13	chr3_187450201_187451333	RTP4	81870	distal	Muller Glia
1494	5.25485e-39	0.743163	0.208	0.046	8.88931e-34	13	chr12_122898384_122899306	VPS37B	-1940	distal	Muller Glia
1495	2.65962e-38	0.737428	0.243	0.059	4.49912e-33	13	chr15_89221400_89222336	RLBP1	0	promoter	Muller Glia
1496	1.04637e-42	0.734934	0.255	0.056	1.77008e-37	13	chr8_138672360_138673668	FAM135B	-175538	distal	Muller Glia
1497	5.95463e-35	0.731905	0.214	0.049	1.00731e-29	13	chr17_6752808_6754092	XAF1	-1746	distal	Muller Glia
1498	2.04154e-40	0.729762	0.257	0.07	3.45355e-35	13	chr6_118011432_118013520	SLC35F1	103907	distal	Muller Glia
1499	3.29782e-42	0.727285	0.268	0.07	5.57872e-37	13	chr11_33691746_33693511	C11orf91	7291	distal	Muller Glia
1500	9.57781e-34	0.725636	0.203	0.05	1.62022e-28	13	chr22_39185255_39186129	CBX7	-32605	distal	Muller Glia
1501	4.51692e-34	0.724418	0.21	0.05	7.641e-29	13	chr6_161318133_161319516	AGPAT4	-44072	distal	Muller Glia
1502	8.45671e-34	0.717643	0.215	0.056	1.43057e-28	13	chr20_47335499_47337079	ZMYND8	18579	distal	Muller Glia
1503	3.02996e-42	0.715109	0.297	0.086	5.1256e-37	13	chr7_158975731_158979295	VIPR2	117910	distal	Muller Glia
1504	3.15824e-44	0.711635	0.277	0.073	5.3426e-39	13	chr1_19046905_19047963	UBR4	34278	distal	Muller Glia
1505	1.62724e-40	0.711492	0.255	0.063	2.75271e-35	13	chr6_125611415_125612644	HEY2	-135020	distal	Muller Glia
1506	2.1003e-49	0.709705	0.31	0.073	3.55296e-44	13	chr17_50179677_50182083	SGCA	13673	distal	Muller Glia
1507	2.19635e-46	0.707472	0.272	0.07	3.71543e-41	13	chr5_956479_957831	NKD2	-50998	distal	Muller Glia
1508	5.64086e-32	0.704699	0.208	0.047	9.54231e-27	13	chr11_41519292_41520505	LRRC4C	-59519	distal	Muller Glia
1509	3.25984e-48	0.704191	0.292	0.076	5.51447e-43	13	chr17_886118_888293	NXN	-22007	distal	Muller Glia
1510	7.58722e-48	0.702706	0.299	0.073	1.28348e-42	13	chr10_121154526_121155708.1	NA	NA	NA	Muller Glia
1511	1.24165e-31	0.702162	0.212	0.058	2.10043e-26	13	chr9_133915924_133918670	VAV2	73612	distal	Muller Glia
1512	8.09135e-37	0.701935	0.226	0.06	1.36876e-31	13	chr9_86754578_86756008	GAS1	191182	distal	Muller Glia
1513	2.28237e-52	0.7016	0.316	0.089	3.86094e-47	13	chr14_102294210_102295803.1	NA	NA	NA	Muller Glia
1514	2.40224e-39	0.698806	0.252	0.063	4.06373e-34	13	chr14_55075445_55076459	MAPK1IP1L	23763	distal	Muller Glia
1515	1.42665e-32	0.697679	0.201	0.047	2.41338e-27	13	chr3_10948964_10950056	SLC6A1	-42130	distal	Muller Glia
1516	1.00764e-32	0.697035	0.212	0.054	1.70456e-27	13	chr3_188294695_188295556	LPP	69291	distal	Muller Glia
1517	7.35769e-79	0.696769	0.476	0.142	1.24466e-73	13	chr22_30444574_30446774.1	NA	NA	NA	Muller Glia
1518	4.2201e-30	0.696108	0.214	0.058	7.13889e-25	13	chr3_10771749_10773221	SLC6A11	-42979	distal	Muller Glia
1519	1.02239e-57	0.690888	0.345	0.093	1.72951e-52	13	chr18_50522773_50524730.1	NA	NA	NA	Muller Glia
1520	4.93916e-39	0.690164	0.243	0.065	8.35528e-34	13	chr14_90641507_90642908	TTC7B	173510	distal	Muller Glia
1521	3.1554e-33	0.69002	0.235	0.064	5.33781e-28	13	chr21_42093658_42094674	UMODL1	22342	distal	Muller Glia
1522	4.59909e-32	0.687724	0.212	0.054	7.78e-27	13	chr13_106491472_106492858	EFNB2	42257	distal	Muller Glia
1523	9.43974e-32	0.687211	0.217	0.061	1.59686e-26	13	chr17_40949139_40950631	KRT23	-11689	distal	Muller Glia
1524	1.31427e-35	0.685905	0.245	0.067	2.22327e-30	13	chr10_28317570_28318713	MPP7	-35432	distal	Muller Glia
1525	9.8513e-40	0.68023	0.268	0.07	1.66649e-34	13	chr4_7290997_7292896	SORCS2	98460	distal	Muller Glia
1526	7.258e-34	0.680147	0.221	0.056	1.22779e-28	13	chr4_151780840_151781796	GATB	-19817	distal	Muller Glia
1527	2.77354e-35	0.679786	0.228	0.054	4.69183e-30	13	chr21_33115480_33117820	OLIG1	45337	distal	Muller Glia
1528	6.4867e-35	0.678956	0.217	0.052	1.09732e-29	13	chr10_68153317_68154616	MYPN	43822	distal	Muller Glia
1529	7.66511e-37	0.676796	0.248	0.061	1.29666e-31	13	chr17_76553782_76554790	CYGB	-2607	distal	Muller Glia
1530	4.80395e-31	0.669192	0.214	0.054	8.12656e-26	13	chr7_47313394_47315690			intergenic	Muller Glia
1531	6.76552e-31	0.668616	0.221	0.06	1.14448e-25	13	chr1_156399369_156402727	C1orf61	14113	distal	Muller Glia
1532	7.52359e-41	0.668003	0.283	0.078	1.27272e-35	13	chr9_7266557_7267880			intergenic	Muller Glia
1533	6.96539e-40	0.666639	0.25	0.06	1.17829e-34	13	chr21_29486813_29488302	BACH1	187398	distal	Muller Glia
1534	2.60142e-30	0.665242	0.208	0.056	4.40067e-25	13	chr10_44934597_44936187	TMEM72	23282	distal	Muller Glia
1535	4.50958e-35	0.661039	0.268	0.081	7.62858e-30	13	chr18_48002648_48004578	SMAD2	-71502	distal	Muller Glia
1536	3.37379e-35	0.658818	0.223	0.056	5.70724e-30	13	chr2_152413022_152414045	FMNL2	77786	distal	Muller Glia
1537	5.32956e-34	0.656566	0.239	0.066	9.0157e-29	13	chr2_67845615_67846892			intergenic	Muller Glia
1538	1.16326e-66	0.656162	0.429	0.106	1.96781e-61	13	chr5_87949549_87951274.2	NA	NA	NA	Muller Glia
1539	3.16879e-44	0.654038	0.303	0.084	5.36045e-39	13	chr8_76686378_76687743.1	NA	NA	NA	Muller Glia
1540	4.31794e-33	0.653169	0.239	0.063	7.30441e-28	13	chr1_110565036_110566339	KCNA2	39233	distal	Muller Glia
1541	2.51633e-35	0.652931	0.265	0.072	4.25673e-30	13	chr2_8424231_8425739			intergenic	Muller Glia
1542	3.49215e-28	0.652213	0.212	0.063	5.90746e-23	13	chr2_227939461_227940411	DAW1	67855	distal	Muller Glia
1543	1.55933e-35	0.651525	0.223	0.058	2.63783e-30	13	chr11_10975046_10975964	ZBED5	-116973	distal	Muller Glia
1544	6.78791e-47	0.651371	0.308	0.075	1.14827e-41	13	chr7_155251962_155253597	INSIG1	-44179	distal	Muller Glia
1545	9.06078e-35	0.651204	0.214	0.051	1.53276e-29	13	chr9_81832410_81833368	SPATA31D4	-95146	distal	Muller Glia
1546	4.10197e-34	0.650935	0.215	0.049	6.93905e-29	13	chr3_32020037_32021502	ZNF860	38264	distal	Muller Glia
1547	3.37515e-34	0.646107	0.223	0.054	5.70953e-29	13	chr10_106513277_106515833	SORCS1	183526	distal	Muller Glia
1548	4.63992e-53	0.644776	0.352	0.102	7.84908e-48	13	chr14_99670950_99673051.1	NA	NA	NA	Muller Glia
1549	4.57798e-74	0.640973	0.495	0.147	7.74429e-69	13	chr3_45507720_45510306.2	NA	NA	NA	Muller Glia
1550	2.12622e-40	0.638383	0.276	0.074	3.59679e-35	13	chr13_44763489_44765554	TSC22D1	-186924	distal	Muller Glia
1551	3.04066e-42	0.634953	0.29	0.075	5.1437e-37	13	chr4_159047588_159048801	C4orf45	-12407	distal	Muller Glia
1552	4.47214e-41	0.633119	0.312	0.089	7.56525e-36	13	chr6_118202403_118204505	SLC35F1	47962	distal	Muller Glia
1553	3.6564e-41	0.632719	0.292	0.088	6.18532e-36	13	chr17_265768_267919	DOC2B	-84132	distal	Muller Glia
1554	1.01561e-51	0.632713	0.352	0.091	1.71805e-46	13	chr13_25978854_25980750	SHISA2	70282	distal	Muller Glia
1555	5.92966e-33	0.632405	0.228	0.063	1.00309e-27	13	chr3_164931_167475	CHL1	-29121	distal	Muller Glia
1556	5.57047e-33	0.631206	0.223	0.059	9.42322e-28	13	chr3_194307780_194309230	CPN2	42089	distal	Muller Glia
1557	1.99345e-60	0.631041	0.427	0.124	3.3722e-55	13	chr20_21074318_21075764.3	NA	NA	NA	Muller Glia
1558	9.65254e-30	0.630793	0.224	0.065	1.63286e-24	13	chr10_28319972_28321271	MPP7	-37834	distal	Muller Glia
1559	1.20036e-41	0.630733	0.299	0.087	2.03058e-36	13	chr12_12240580_12241880	LRP6	24890	distal	Muller Glia
1560	1.16004e-36	0.627811	0.266	0.073	1.96236e-31	13	chr2_136390154_136391609.1	NA	NA	NA	Muller Glia
1561	1.57817e-46	0.626376	0.318	0.089	2.66969e-41	13	chr16_77424659_77425697.1	NA	NA	NA	Muller Glia
1562	3.59701e-56	0.625258	0.403	0.124	6.08484e-51	13	chr4_55097851_55099031.2	NA	NA	NA	Muller Glia
1563	5.78435e-47	0.62304	0.343	0.1	9.78504e-42	13	chr9_86644271_86645896.1	NA	NA	NA	Muller Glia
1564	7.38729e-28	0.622018	0.201	0.058	1.24966e-22	13	chr10_101493238_101494433	POLL	88761	distal	Muller Glia
1565	3.12602e-37	0.621553	0.261	0.071	5.2881e-32	13	chr11_96204552_96205930	MAML2	-111032	distal	Muller Glia
1566	2.34789e-45	0.621345	0.316	0.083	3.97179e-40	13	chr12_22262193_22264768	ST8SIA1	69904	distal	Muller Glia
1567	4.24063e-64	0.620338	0.456	0.13	7.17362e-59	13	chr16_54986189_54988855.3	NA	NA	NA	Muller Glia
1568	5.09158e-33	0.61994	0.234	0.066	8.61312e-28	13	chr13_46142591_46143726.1	NA	NA	NA	Muller Glia
1569	1.21105e-30	0.619371	0.214	0.059	2.04866e-25	13	chr9_136965809_136966773	PTGDS	-10732	distal	Muller Glia
1570	1.43312e-37	0.618651	0.29	0.084	2.42433e-32	13	chr1_204465653_204467503	PIK3C2B	22844	distal	Muller Glia
1571	1.06893e-26	0.617715	0.201	0.065	1.80824e-21	13	chr3_141367947_141368979	ZBTB38	-18833	distal	Muller Glia
1572	1.0151e-33	0.617434	0.265	0.084	1.71719e-28	13	chr3_194211776_194213400	HES1	75632	distal	Muller Glia
1573	7.68678e-33	0.617413	0.248	0.064	1.30033e-27	13	chr12_52191306_52194378	KRT80	0	promoter	Muller Glia
1574	3.75456e-33	0.616939	0.226	0.067	6.35137e-28	13	chr14_73832990_73834461	PTGR2	-17383	distal	Muller Glia
1575	1.10793e-29	0.614825	0.224	0.057	1.87422e-24	13	chr7_51289063_51291192	COBL	25572	distal	Muller Glia
1576	3.29991e-32	0.614408	0.228	0.06	5.58225e-27	13	chr5_9241215_9242496			intergenic	Muller Glia
1577	1.07954e-28	0.613922	0.214	0.056	1.8262e-23	13	chr3_187444658_187446089	RTP4	76327	distal	Muller Glia
1578	7.37094e-36	0.613627	0.266	0.083	1.2469e-30	13	chr1_94527157_94528840.1	NA	NA	NA	Muller Glia
1579	3.73539e-32	0.61047	0.243	0.071	6.31893e-27	13	chr16_87847278_87848968	SLC7A5	14672	distal	Muller Glia
1580	3.10768e-30	0.609783	0.243	0.073	5.25708e-25	13	chr1_36203280_36204650	THRAP3	-19766	distal	Muller Glia
1581	2.39952e-54	0.60845	0.431	0.146	4.05913e-49	13	chr2_219536578_219540880	CHPF	2218	distal	Muller Glia
1582	3.43151e-47	0.607386	0.359	0.113	5.80488e-42	13	chr6_22784382_22785791.2	NA	NA	NA	Muller Glia
1583	8.88591e-42	0.606688	0.297	0.081	1.50318e-36	13	chr3_137961560_137963185.1	NA	NA	NA	Muller Glia
1584	8.23574e-38	0.606531	0.268	0.076	1.39319e-32	13	chr1_38418039_38419266			intergenic	Muller Glia
1585	9.4463e-75	0.606286	0.522	0.157	1.59797e-69	13	chr4_151540680_151542385.2	NA	NA	NA	Muller Glia
1586	2.07129e-45	0.605846	0.325	0.094	3.50387e-40	13	chr1_219555117_219556627.2	NA	NA	NA	Muller Glia
1587	3.47866e-40	0.60466	0.312	0.084	5.88464e-35	13	chr16_72424692_72429468			intergenic	Muller Glia
1588	1.22664e-35	0.604468	0.27	0.08	2.07504e-30	13	chr2_229205284_229207077.1	NA	NA	NA	Muller Glia
1589	4.82386e-35	0.603538	0.243	0.068	8.16024e-30	13	chr12_111056745_111058566	CUX2	22722	distal	Muller Glia
1590	9.2073e-30	0.603246	0.219	0.061	1.55754e-24	13	chr1_54579071_54580104	ACOT11	30844	distal	Muller Glia
1591	9.05205e-48	0.60094	0.358	0.106	1.53128e-42	13	chr4_17543886_17545481.3	NA	NA	NA	Muller Glia
1592	7.02083e-42	0.600554	0.361	0.126	1.18767e-36	13	chr11_64047670_64049095	FLRT1	-54093	distal	Muller Glia
1593	8.16183e-31	0.600488	0.246	0.079	1.38069e-25	13	chr11_2590736_2592781	KCNQ1	129301	distal	Muller Glia
1594	2.69682e-35	0.600087	0.283	0.09	4.56205e-30	13	chr6_56381408_56382732.1	NA	NA	NA	Muller Glia
1595	3.08496e-25	0.598148	0.212	0.065	5.21865e-20	13	chr3_183385915_183387186	MCF2L2	40792	distal	Muller Glia
1596	7.58534e-31	0.597783	0.232	0.064	1.28317e-25	13	chrX_44392554_44393751	EFHC2	-48882	distal	Muller Glia
1597	2.45272e-46	0.597528	0.332	0.092	4.14912e-41	13	chr12_24014783_24016226.1	NA	NA	NA	Muller Glia
1598	4.44487e-28	0.597007	0.208	0.06	7.51912e-23	13	chr9_6611558_6612578	GLDC	33206	distal	Muller Glia
1599	5.02102e-53	0.596931	0.412	0.131	8.49375e-48	13	chr1_19066044_19067974.1	NA	NA	NA	Muller Glia
1600	7.30617e-47	0.596782	0.345	0.098	1.23594e-41	13	chr4_143410922_143412420.2	NA	NA	NA	Muller Glia
1601	5.66892e-26	0.596556	0.201	0.057	9.58977e-21	13	chr4_109573474_109577004	CCDC109B	13270	distal	Muller Glia
1602	1.39962e-49	0.596055	0.387	0.116	2.36765e-44	13	chr16_55372413_55374011.2	NA	NA	NA	Muller Glia
1603	3.95253e-36	0.59548	0.274	0.082	6.68625e-31	13	chr9_96611950_96613510	CDC14B	5869	distal	Muller Glia
1604	7.48577e-51	0.594675	0.347	0.102	1.26632e-45	13	chr9_129978289_129979948.2	NA	NA	NA	Muller Glia
1605	3.5301e-44	0.594572	0.327	0.1	5.97165e-39	13	chr4_48697866_48699212.2	NA	NA	NA	Muller Glia
1606	4.133e-29	0.593769	0.234	0.075	6.99156e-24	13	chr1_112677754_112678924	MOV10	3010	distal	Muller Glia
1607	6.94918e-31	0.593261	0.237	0.066	1.17555e-25	13	chr13_75263574_75264599			intergenic	Muller Glia
1608	1.31616e-46	0.593112	0.383	0.141	2.22646e-41	13	chr2_96407015_96410400	NCAPH	71198	distal	Muller Glia
1609	2.76139e-44	0.592346	0.343	0.103	4.67128e-39	13	chr19_28288837_28291737.1	NA	NA	NA	Muller Glia
1610	8.41977e-56	0.592324	0.432	0.149	1.42432e-50	13	chr9_131696906_131699037.1	NA	NA	NA	Muller Glia
1611	2.03813e-37	0.592186	0.323	0.112	3.44778e-32	13	chr20_58039007_58041385.1	NA	NA	NA	Muller Glia
1612	3.50361e-43	0.591597	0.343	0.112	5.92684e-38	13	chr10_11110060_11111847.1	NA	NA	NA	Muller Glia
1613	1.05429e-34	0.590977	0.261	0.079	1.78347e-29	13	chr7_153423232_153424807.1	NA	NA	NA	Muller Glia
1614	2.60848e-35	0.590607	0.286	0.089	4.4126e-30	13	chr19_38721548_38723101.1	NA	NA	NA	Muller Glia
1615	6.81558e-57	0.590128	0.423	0.141	1.15295e-51	13	chr1_93635441_93636989.3	NA	NA	NA	Muller Glia
1616	6.6515e-39	0.590054	0.277	0.078	1.12519e-33	13	chr10_114623404_114624445	ABLIM1	33854	distal	Muller Glia
1617	2.25798e-62	0.589512	0.485	0.154	3.81969e-57	13	chr1_16189043_16192295.1	NA	NA	NA	Muller Glia
1618	8.29327e-39	0.586858	0.288	0.083	1.40292e-33	13	chr6_98638851_98640695	POU3F2	-193897	distal	Muller Glia
1619	5.507e-31	0.585874	0.248	0.078	9.31586e-26	13	chr9_131727262_131729552	RAPGEF1	7987	distal	Muller Glia
1620	3.70802e-67	0.585851	0.496	0.163	6.27263e-62	13	chr1_156428081_156433052	C1orf61	0	promoter	Muller Glia
1621	1.72595e-39	0.585081	0.285	0.079	2.91969e-34	13	chr7_151739951_151741021	PRKAG2	-3637	distal	Muller Glia
1622	1.35562e-37	0.585026	0.272	0.082	2.29323e-32	13	chr6_113586249_113587969			intergenic	Muller Glia
1623	9.38677e-48	0.584829	0.356	0.109	1.5879e-42	13	chr7_46534118_46535638.1	NA	NA	NA	Muller Glia
1624	9.35885e-21	0.582947	0.206	0.073	1.58318e-15	13	chr13_109764028_109765367	IRS2	21202	distal	Muller Glia
1625	3.71446e-25	0.582621	0.208	0.065	6.28354e-20	13	chr12_3920201_3921595	PARP11	-46753	distal	Muller Glia
1626	6.93143e-32	0.58246	0.234	0.067	1.17255e-26	13	chr11_27429416_27430944	LGR4	41371	distal	Muller Glia
1627	1.24759e-58	0.582164	0.438	0.129	2.11048e-53	13	chr1_160061245_160063271.2	NA	NA	NA	Muller Glia
1628	2.70052e-42	0.581181	0.305	0.095	4.5683e-37	13	chr13_106512871_106514125.3	NA	NA	NA	Muller Glia
1629	7.52616e-53	0.579055	0.436	0.132	1.27316e-47	13	chr22_24587935_24589613.2	NA	NA	NA	Muller Glia
1630	7.47744e-30	0.578843	0.221	0.065	1.26491e-24	13	chr1_56362874_56363979	RP1-158P9.3	160517	distal	Muller Glia
1631	3.14428e-35	0.578603	0.276	0.08	5.31899e-30	13	chr1_8889274_8890850.1	NA	NA	NA	Muller Glia
1632	9.61751e-27	0.578336	0.208	0.061	1.62694e-21	13	chr2_101533498_101534658	RFX8	-58795	distal	Muller Glia
1633	5.66155e-41	0.578138	0.308	0.088	9.5773e-36	13	chr7_154902349_154903920.1	NA	NA	NA	Muller Glia
1634	5.5997e-49	0.576913	0.374	0.108	9.47267e-44	13	chr1_203995279_203997702.3	NA	NA	NA	Muller Glia
1635	3.666e-28	0.576138	0.21	0.062	6.20155e-23	13	chr7_55420297_55421678	LANCL2	54850	distal	Muller Glia
1636	1.77427e-32	0.574915	0.224	0.056	3.00143e-27	13	chr8_133978731_133980063			intergenic	Muller Glia
1637	1.37337e-33	0.574454	0.252	0.069	2.32324e-28	13	chr12_93318437_93320118	NUDT4	-57765	distal	Muller Glia
1638	3.98787e-27	0.573754	0.232	0.075	6.74604e-22	13	chr12_98870065_98871131	ANKS1B	23761	distal	Muller Glia
1639	2.92736e-41	0.573267	0.356	0.134	4.95204e-36	13	chr8_27701907_27703445.1	NA	NA	NA	Muller Glia
1640	8.19742e-28	0.573126	0.234	0.072	1.38671e-22	13	chr6_148455091_148456593	SASH1	-67820	distal	Muller Glia
1641	1.72417e-25	0.572956	0.217	0.069	2.91667e-20	13	chr10_124723521_124725249	FAM53B	17722	distal	Muller Glia
1642	9.06966e-27	0.572738	0.214	0.064	1.53426e-21	13	chr12_123996231_123997829	RP11-214K3.25	22288	distal	Muller Glia
1643	1.60582e-27	0.572349	0.206	0.055	2.71647e-22	13	chr9_124262413_124264464	NEK6	4163	distal	Muller Glia
1644	7.01023e-30	0.571528	0.221	0.059	1.18588e-24	13	chr1_66271107_66272318	PDE4B	-59686	distal	Muller Glia
1645	2.87519e-27	0.571245	0.201	0.056	4.86379e-22	13	chr17_61645803_61647382	NACA2	-54601	distal	Muller Glia
1646	3.71324e-51	0.57118	0.396	0.126	6.28146e-46	13	chr16_65058977_65060250.3	NA	NA	NA	Muller Glia
1647	6.3343e-39	0.570813	0.312	0.095	1.07154e-33	13	chr3_9316630_9318690.1	NA	NA	NA	Muller Glia
1648	1.34725e-30	0.570765	0.25	0.085	2.27906e-25	13	chr4_153988311_153989536	SFRP2	-199191	distal	Muller Glia
1649	1.59593e-30	0.570598	0.234	0.068	2.69974e-25	13	chr1_87153597_87156025	RP5-1052I5.2	160589	distal	Muller Glia
1650	3.23671e-35	0.569449	0.268	0.076	5.47535e-30	13	chr20_36497529_36498990	DLGAP4	5147	distal	Muller Glia
1651	2.46506e-37	0.569122	0.319	0.11	4.16999e-32	13	chr9_126438767_126441560	MVB12B	111906	distal	Muller Glia
1652	1.83885e-27	0.568652	0.21	0.061	3.11067e-22	13	chr15_69557177_69558388	RPLP1	104294	distal	Muller Glia
1653	6.4365e-48	0.568253	0.411	0.139	1.08882e-42	13	chr15_69529991_69532545.3	NA	NA	NA	Muller Glia
1654	1.12846e-45	0.566883	0.391	0.136	1.90895e-40	13	chr19_2380778_2382075.1	NA	NA	NA	Muller Glia
1655	1.31869e-42	0.566649	0.354	0.111	2.23075e-37	13	chr5_103428000_103429127.2	NA	NA	NA	Muller Glia
1656	1.35637e-45	0.566453	0.376	0.117	2.2945e-40	13	chr1_12477674_12479359.1	NA	NA	NA	Muller Glia
1657	1.02198e-30	0.564636	0.254	0.083	1.72881e-25	13	chr5_172714398_172715533	DUSP1	55663	distal	Muller Glia
1658	1.30602e-44	0.564569	0.37	0.123	2.20932e-39	13	chr1_204869886_204872595.1	NA	NA	NA	Muller Glia
1659	5.42442e-41	0.564545	0.338	0.101	9.17616e-36	13	chr12_111286885_111288183.1	NA	NA	NA	Muller Glia
1660	4.47977e-31	0.563965	0.265	0.085	7.57815e-26	13	chr9_3879294_3880700			intergenic	Muller Glia
1661	9.33834e-28	0.563464	0.221	0.059	1.57971e-22	13	chr9_127185992_127187910	ANGPTL2	-63109	distal	Muller Glia
1662	8.46013e-45	0.562994	0.359	0.122	1.43115e-39	13	chr10_3500184_3501050.1	NA	NA	NA	Muller Glia
1663	5.22299e-33	0.56257	0.274	0.083	8.83542e-28	13	chr1_44536014_44537519.1	NA	NA	NA	Muller Glia
1664	5.94335e-41	0.560601	0.349	0.113	1.0054e-35	13	chr11_69486362_69489992.1	NA	NA	NA	Muller Glia
1665	5.38732e-42	0.559312	0.347	0.116	9.11341e-37	13	chr2_240154080_240157352.1	NA	NA	NA	Muller Glia
1666	5.60889e-42	0.559283	0.341	0.098	9.48823e-37	13	chr14_68547715_68549414			intergenic	Muller Glia
1667	3.037e-48	0.559229	0.389	0.132	5.13751e-43	13	chr20_21234396_21236452.1	NA	NA	NA	Muller Glia
1668	8.78772e-44	0.558996	0.349	0.11	1.48657e-38	13	chr9_21575773_21577180.2	NA	NA	NA	Muller Glia
1669	9.9442e-28	0.558721	0.234	0.078	1.6822e-22	13	chr3_155663112_155664556.1	NA	NA	NA	Muller Glia
1670	5.11121e-30	0.558228	0.235	0.069	8.64632e-25	13	chr10_10985212_10987061	CELF2	-18260	distal	Muller Glia
1671	8.46074e-45	0.557975	0.354	0.107	1.43125e-39	13	chr12_12520690_12522370.1	NA	NA	NA	Muller Glia
1672	2.70793e-27	0.55691	0.217	0.063	4.58084e-22	13	chr17_5912632_5913758	RP11-960B9.3	139707	distal	Muller Glia
1673	1.13119e-26	0.556846	0.204	0.064	1.91356e-21	13	chr3_70075958_70077142	MITF	139236	distal	Muller Glia
1674	9.73186e-38	0.556708	0.301	0.088	1.64628e-32	13	chr7_151467647_151469427	CRYGN	-27603	distal	Muller Glia
1675	1.26106e-30	0.554147	0.224	0.065	2.13327e-25	13	chr20_53426711_53427613	TSHZ2	-61343	distal	Muller Glia
1676	2.71706e-28	0.553355	0.245	0.079	4.59629e-23	13	chr10_58963159_58964478	BICC1	169625	distal	Muller Glia
1677	1.67975e-45	0.553009	0.396	0.125	2.84152e-40	13	chr12_124837635_124839045	SCARB1	-19928	distal	Muller Glia
1678	1.32501e-51	0.552873	0.403	0.134	2.24144e-46	13	chr17_39617283_39619587	PPP1R1B	-7153	distal	Muller Glia
1679	1.39734e-38	0.55207	0.336	0.105	2.3638e-33	13	chr13_24038386_24040071.2	NA	NA	NA	Muller Glia
1680	4.9386e-44	0.551932	0.394	0.135	8.35433e-39	13	chr17_78038764_78041981	TNRC6C	33709	distal	Muller Glia
1681	2.14122e-29	0.551743	0.25	0.078	3.62218e-24	13	chr15_97728240_97729772			intergenic	Muller Glia
1682	2.31437e-25	0.551595	0.206	0.059	3.91508e-20	13	chr7_37197881_37199296	ELMO1	154373	distal	Muller Glia
1683	6.19288e-37	0.550973	0.288	0.076	1.04761e-31	13	chr1_164053936_164055281			intergenic	Muller Glia
1684	1.30053e-38	0.550893	0.336	0.11	2.20003e-33	13	chr20_7391432_7393366.3	NA	NA	NA	Muller Glia
1685	1.64096e-25	0.550887	0.215	0.067	2.77592e-20	13	chr15_69523317_69525520	RPLP1	70434	distal	Muller Glia
1686	1.58544e-29	0.550308	0.263	0.091	2.68199e-24	13	chr11_116113816_116115535.1	NA	NA	NA	Muller Glia
1687	1.91786e-36	0.549845	0.286	0.091	3.24433e-31	13	chr20_48405846_48407976.1	NA	NA	NA	Muller Glia
1688	7.60073e-38	0.549233	0.316	0.084	1.28577e-32	13	chr12_82857_85866	IQSEC3	5482	distal	Muller Glia
1689	3.81293e-27	0.548478	0.223	0.073	6.45011e-22	13	chr14_50905661_50907222	ABHD12B	33502	distal	Muller Glia
1690	1.24135e-25	0.54818	0.221	0.067	2.09991e-20	13	chr6_155154178_155155184	TIAM2	5058	distal	Muller Glia
1691	3.8853e-28	0.547798	0.23	0.065	6.57253e-23	13	chr20_43961416_43962939	C20orf100	15712	distal	Muller Glia
1692	1.80232e-35	0.547361	0.307	0.099	3.04888e-30	13	chr3_13811221_13812965.1	NA	NA	NA	Muller Glia
1693	2.25352e-29	0.547209	0.23	0.068	3.81214e-24	13	chr12_1473505_1475174	WNT5B	-99483	distal	Muller Glia
1694	3.17165e-28	0.546626	0.252	0.079	5.36529e-23	13	chr12_122944189_122945553	ABCB9	20908	distal	Muller Glia
1695	3.41186e-31	0.546605	0.281	0.085	5.77164e-26	13	chr20_25032110_25033971	ACSS1	0	promoter	Muller Glia
1696	7.93786e-61	0.545862	0.502	0.179	1.3428e-55	13	chr19_38691778_38694337.2	NA	NA	NA	Muller Glia
1697	9.58524e-31	0.545754	0.259	0.086	1.62148e-25	13	chr4_186700565_186701922	FAT1	21912	distal	Muller Glia
1698	2.99333e-40	0.545374	0.365	0.124	5.06363e-35	13	chr2_46459451_46461812	TMEM247	-17753	distal	Muller Glia
1699	9.65702e-28	0.545103	0.221	0.067	1.63362e-22	13	chr7_74279364_74280422	CLIP2	-9053	distal	Muller Glia
1700	6.91676e-54	0.542686	0.445	0.151	1.17007e-48	13	chr11_118704806_118706788.3	NA	NA	NA	Muller Glia
1701	7.90051e-32	0.542555	0.259	0.083	1.33648e-26	13	chr9_90038544_90039348			intergenic	Muller Glia
1702	3.48151e-59	0.542195	0.522	0.172	5.88946e-54	13	chr11_126081654_126084960.1	NA	NA	NA	Muller Glia
1703	5.19028e-43	0.541803	0.35	0.104	8.78008e-38	13	chr10_116961199_116962472.1	NA	NA	NA	Muller Glia
1704	1.25219e-41	0.54177	0.369	0.124	2.11825e-36	13	chr11_19596067_19599681.2	NA	NA	NA	Muller Glia
1705	7.51095e-26	0.541692	0.25	0.085	1.27058e-20	13	chr2_48899868_48901208	LHCGR	-144138	distal	Muller Glia
1706	3.11701e-27	0.541676	0.232	0.069	5.27286e-22	13	chr11_123543837_123546228	GRAMD1B	-14034	distal	Muller Glia
1707	1.39783e-51	0.541268	0.401	0.124	2.36463e-46	13	chr13_28419647_28421448.3	NA	NA	NA	Muller Glia
1708	6.36791e-61	0.540759	0.516	0.19	1.07722e-55	13	chr9_131111004_131114004.9	NA	NA	NA	Muller Glia
1709	1.59195e-23	0.540052	0.208	0.074	2.693e-18	13	chr6_148328761_148329905	SASH1	-12688	distal	Muller Glia
1710	1.5568e-26	0.539681	0.212	0.062	2.63355e-21	13	chr9_88733554_88734772	NXNL2	198450	distal	Muller Glia
1711	1.09656e-29	0.539344	0.252	0.076	1.85498e-24	13	chr2_121519178_121521959	CLASP1	84102	distal	Muller Glia
1712	1.31323e-40	0.539065	0.323	0.1	2.22151e-35	13	chr7_28758241_28760483.1	NA	NA	NA	Muller Glia
1713	6.37784e-27	0.538542	0.217	0.061	1.0789e-21	13	chr12_129276072_129277266	TMEM132D	-190072	distal	Muller Glia
1714	2.16211e-37	0.53778	0.314	0.093	3.65751e-32	13	chr13_33125759_33126727.1	NA	NA	NA	Muller Glia
1715	1.13607e-24	0.535581	0.243	0.088	1.92183e-19	13	chr2_48414628_48416456	PPP1R21	-24313	distal	Muller Glia
1716	4.09946e-32	0.535237	0.255	0.082	6.93481e-27	13	chr3_190076550_190078102	P3H2	42828	distal	Muller Glia
1717	2.96233e-41	0.534866	0.374	0.126	5.0112e-36	13	chr13_51245930_51247517.2	NA	NA	NA	Muller Glia
1718	2.43831e-49	0.534703	0.438	0.158	4.12474e-44	13	chr14_104665401_104666908.1	NA	NA	NA	Muller Glia
1719	2.15893e-28	0.533783	0.255	0.091	3.65212e-23	13	chr22_27461328_27463084.1	NA	NA	NA	Muller Glia
1720	2.13081e-35	0.533763	0.318	0.104	3.60456e-30	13	chr6_148421867_148422763.1	NA	NA	NA	Muller Glia
1721	1.39475e-30	0.533468	0.281	0.103	2.35942e-25	13	chr21_43329131_43334176	SIK1	93014	distal	Muller Glia
1722	8.42401e-25	0.533276	0.212	0.064	1.42504e-19	13	chr2_10204180_10205469	AC104794.5	81442	distal	Muller Glia
1723	2.9104e-31	0.533255	0.255	0.077	4.92334e-26	13	chr10_59318398_59319857	FAM13C	42604	distal	Muller Glia
1724	1.40479e-38	0.533119	0.318	0.105	2.37639e-33	13	chr1_97500437_97501624.3	NA	NA	NA	Muller Glia
1725	7.71483e-43	0.53271	0.378	0.123	1.30507e-37	13	chr2_20578794_20580215.2	NA	NA	NA	Muller Glia
1726	1.36634e-33	0.532524	0.268	0.087	2.31135e-28	13	chr11_115458523_115459876.1	NA	NA	NA	Muller Glia
1727	3.40659e-26	0.532382	0.248	0.094	5.76272e-21	13	chr20_53003061_53004257.1	NA	NA	NA	Muller Glia
1728	1.27392e-37	0.531565	0.325	0.101	2.15501e-32	13	chr14_84961408_84962441.1	NA	NA	NA	Muller Glia
1729	4.23924e-30	0.531363	0.268	0.091	7.17127e-25	13	chr3_143145489_143147355.2	NA	NA	NA	Muller Glia
1730	2.84594e-22	0.531139	0.206	0.072	4.81431e-17	13	chr5_1029264_1032403	NKD2	20303	distal	Muller Glia
1731	6.61912e-29	0.530821	0.243	0.076	1.11972e-23	13	chr13_97934229_97936092	IPO5	-17583	distal	Muller Glia
1732	1.25254e-31	0.52989	0.245	0.069	2.11885e-26	13	chr16_6247579_6248743.1	NA	NA	NA	Muller Glia
1733	1.53534e-46	0.528863	0.365	0.119	2.59725e-41	13	chr10_92893548_92895283.3	NA	NA	NA	Muller Glia
1734	4.52486e-30	0.528582	0.255	0.078	7.65444e-25	13	chr8_21091350_21092502			intergenic	Muller Glia
1735	8.78935e-35	0.527783	0.281	0.079	1.48684e-29	13	chr4_70365212_70366533.1	NA	NA	NA	Muller Glia
1736	3.00094e-28	0.527342	0.237	0.072	5.07651e-23	13	chr19_11141917_11143749	SPC24	12060	distal	Muller Glia
1737	6.2002e-25	0.527108	0.201	0.061	1.04885e-19	13	chr14_75334472_75336299	FOS	54280	distal	Muller Glia
1738	4.58234e-24	0.526395	0.237	0.082	7.75167e-19	13	chr20_57435119_57436407	RBM38	42890	distal	Muller Glia
1739	2.34719e-22	0.526362	0.203	0.064	3.9706e-17	13	chr12_91743165_91744998			intergenic	Muller Glia
1740	2.32255e-29	0.525224	0.27	0.087	3.92892e-24	13	chr20_3811226_3812467	AP5S1	-8057	distal	Muller Glia
1741	2.19807e-26	0.524963	0.228	0.075	3.71834e-21	13	chr17_50893074_50894124	TOB1	-25096	distal	Muller Glia
1742	5.16444e-31	0.52476	0.294	0.109	8.73638e-26	13	chr8_37825577_37827620.1	NA	NA	NA	Muller Glia
1743	3.9268e-24	0.524484	0.208	0.066	6.64274e-19	13	chr5_169164297_169165182	SLIT3	135601	distal	Muller Glia
1744	7.67015e-41	0.523244	0.383	0.135	1.29751e-35	13	chr18_13470469_13473186	LDLRAD4	-138278	distal	Muller Glia
1745	3.48736e-28	0.522938	0.241	0.077	5.89935e-23	13	chr8_67505984_67507866	ARFGEF1	-162307	distal	Muller Glia
1746	5.42981e-28	0.522413	0.25	0.079	9.18528e-23	13	chr6_158538788_158540351	TMEM181	2353	distal	Muller Glia
1747	8.87326e-23	0.522215	0.215	0.074	1.50104e-17	13	chr13_51632626_51633824	WDFY2	48119	distal	Muller Glia
1748	4.44067e-23	0.522173	0.204	0.067	7.51201e-18	13	chr17_1586636_1587742	SLC43A2	17344	distal	Muller Glia
1749	7.92968e-27	0.521995	0.257	0.09	1.34142e-21	13	chr7_14194743_14196355			intergenic	Muller Glia
1750	3.59055e-53	0.521659	0.456	0.168	6.07392e-48	13	chr13_52930646_52934827.1	NA	NA	NA	Muller Glia
1751	2.83145e-23	0.521571	0.212	0.072	4.7898e-18	13	chr1_41426038_41429625	EDN2	55047	distal	Muller Glia
1752	2.18267e-29	0.521429	0.265	0.095	3.69229e-24	13	chr12_111247341_111250863.1	NA	NA	NA	Muller Glia
1753	3.96809e-26	0.521128	0.23	0.075	6.71257e-21	13	chr18_62751124_62752354	PHLPP1	35675	distal	Muller Glia
1754	1.16081e-29	0.520805	0.239	0.072	1.96368e-24	13	chr6_161094877_161095845	MAP3K4	103064	distal	Muller Glia
1755	2.82022e-24	0.519427	0.219	0.072	4.77079e-19	13	chr6_148452180_148454476	SASH1	-69937	distal	Muller Glia
1756	1.44172e-28	0.517401	0.234	0.071	2.43887e-23	13	chr1_59528233_59529630	FGGY	-24288	distal	Muller Glia
1757	2.78682e-27	0.516493	0.234	0.073	4.71429e-22	13	chr1_221334692_221336401			intergenic	Muller Glia
1758	1.6106e-32	0.516426	0.277	0.092	2.72456e-27	13	chr22_39233615_39236022.1	NA	NA	NA	Muller Glia
1759	1.67148e-33	0.516253	0.285	0.091	2.82755e-28	13	chr17_32147952_32149288.1	NA	NA	NA	Muller Glia
1760	4.88352e-38	0.515881	0.343	0.118	8.26116e-33	13	chr1_59669574_59670584.3	NA	NA	NA	Muller Glia
1761	2.21075e-34	0.515045	0.318	0.093	3.73979e-29	13	chr19_13071319_13073031	LYL1	29837	distal	Muller Glia
1762	9.38819e-28	0.514048	0.257	0.092	1.58814e-22	13	chr13_76757687_76759067.1	NA	NA	NA	Muller Glia
1763	3.73537e-37	0.513807	0.341	0.118	6.3189e-32	13	chr2_130822903_130826461.1	NA	NA	NA	Muller Glia
1764	1.79278e-48	0.513361	0.458	0.18	3.03274e-43	13	chr9_127947778_127952787.1	NA	NA	NA	Muller Glia
1765	1.4637e-24	0.513111	0.215	0.068	2.47606e-19	13	chr21_21364718_21365544	NCAM2	84143	distal	Muller Glia
1766	1.80255e-23	0.512729	0.214	0.071	3.04927e-18	13	chr6_170402383_170404584	FAM120B	95626	distal	Muller Glia
1767	1.26722e-29	0.512068	0.285	0.1	2.14368e-24	13	chr3_9422581_9423571	SETD5	-5354	distal	Muller Glia
1768	2.9415e-27	0.511682	0.266	0.092	4.97595e-22	13	chr9_18610609_18612068.1	NA	NA	NA	Muller Glia
1769	1.97516e-33	0.51136	0.305	0.108	3.34126e-28	13	chr22_49514197_49515955			intergenic	Muller Glia
1770	3.33202e-23	0.511153	0.212	0.068	5.63658e-18	13	chr17_83109508_83111301	METRNL	25436	distal	Muller Glia
1771	6.78375e-37	0.510944	0.316	0.104	1.14757e-31	13	chr6_167682059_167683832.2	NA	NA	NA	Muller Glia
1772	1.65925e-24	0.510619	0.248	0.085	2.80686e-19	13	chr19_15779511_15781152	OR10H5	-6509	distal	Muller Glia
1773	7.99696e-44	0.510503	0.42	0.175	1.3528e-38	13	chr3_38003079_38005996	VILL	8927	distal	Muller Glia
1774	2.01902e-23	0.509065	0.212	0.072	3.41546e-18	13	chr7_32032733_32034572	PDE1C	36278	distal	Muller Glia
1775	1.27544e-20	0.508921	0.223	0.087	2.15758e-15	13	chr11_31882554_31883812.1	NA	NA	NA	Muller Glia
1776	1.34335e-42	0.508645	0.423	0.157	2.27247e-37	13	chr19_6238216_6244598	MLLT1	35351	distal	Muller Glia
1777	3.16537e-41	0.508409	0.349	0.111	5.35467e-36	13	chr11_19474114_19476022.2	NA	NA	NA	Muller Glia
1778	4.43021e-47	0.50831	0.438	0.166	7.49432e-42	13	chr11_57777913_57779831.2	NA	NA	NA	Muller Glia
1779	3.97721e-32	0.508122	0.277	0.085	6.728e-27	13	chr11_12019017_12020754.1	NA	NA	NA	Muller Glia
1780	5.34999e-28	0.508101	0.23	0.072	9.05026e-23	13	chr3_25155869_25157177			intergenic	Muller Glia
1781	2.35833e-22	0.506667	0.228	0.078	3.98944e-17	13	chr5_149062519_149063697	SH3TC2	0	promoter	Muller Glia
1782	3.82842e-22	0.506109	0.219	0.084	6.4763e-17	13	chr2_119422258_119423687	TMEM37	-6214	distal	Muller Glia
1783	1.89447e-27	0.505348	0.241	0.069	3.20477e-22	13	chr22_27415564_27417843			intergenic	Muller Glia
1784	1.64589e-42	0.504028	0.401	0.14	2.78425e-37	13	chr2_235806985_235808513.3	NA	NA	NA	Muller Glia
1785	1.31375e-29	0.503948	0.265	0.095	2.22238e-24	13	chr19_30647952_30650515			intergenic	Muller Glia
1786	1.4232e-28	0.5034	0.276	0.092	2.40754e-23	13	chr1_155870678_155872973.1	NA	NA	NA	Muller Glia
1787	1.74948e-23	0.502697	0.232	0.082	2.9595e-18	13	chr8_23441133_23442109.1	NA	NA	NA	Muller Glia
1788	1.62185e-22	0.502434	0.212	0.067	2.74358e-17	13	chr15_26115403_26116270			intergenic	Muller Glia
1789	1.03178e-39	0.502005	0.334	0.101	1.7454e-34	13	chr20_11777248_11778481.2	NA	NA	NA	Muller Glia
1790	5.17032e-31	0.501942	0.279	0.09	8.74631e-26	13	chr8_126374599_126376204.1	NA	NA	NA	Muller Glia
1791	3.5131e-31	0.500794	0.27	0.092	5.9429e-26	13	chr7_114130707_114131729.2	NA	NA	NA	Muller Glia
1792	6.80064e-31	0.500713	0.308	0.12	1.15042e-25	13	chr1_115676568_115677999	VANGL1	25167	distal	Muller Glia
1793	4.47407e-42	0.500169	0.389	0.149	7.56851e-37	13	chr1_3215439_3220236	PRDM16	146229	distal	Muller Glia
1794	3.94053e-136	2.13982	0.235	0.004	6.66595e-131	14	chr12_62082309_62082722	FAM19A2	108715	distal	RGCs
1795	2.38457e-119	1.9056	0.233	0.007	4.03384e-114	14	chr17_51870134_51870658			intergenic	RGCs
1796	1.76453e-126	1.88591	0.246	0.007	2.98495e-121	14	chr9_125932757_125933251	PBX3	184559	distal	RGCs
1797	3.12101e-109	1.86782	0.219	0.006	5.27962e-104	14	chr11_110076377_110076926	ZC3H12C	-16435	distal	RGCs
1798	7.71524e-101	1.85066	0.206	0.006	1.30514e-95	14	chr17_80925822_80926339	CHMP6	-65502	distal	RGCs
1799	4.52414e-115	1.84976	0.232	0.006	7.65322e-110	14	chr1_157415348_157415916	FCRL5	136540	distal	RGCs
1800	2.6612e-99	1.82592	0.208	0.007	4.5018e-94	14	chr1_215963611_215964120			intergenic	RGCs
1801	1.17571e-105	1.79429	0.222	0.007	1.98888e-100	14	chr18_52689875_52690366	DCC	-61666	distal	RGCs
1802	5.44122e-123	1.77704	0.254	0.008	9.20459e-118	14	chr7_28942922_28943588	TRIL	14705	distal	RGCs
1803	7.60659e-118	1.77663	0.25	0.008	1.28676e-112	14	chr9_115766428_115767604			intergenic	RGCs
1804	7.0889e-113	1.77113	0.241	0.008	1.19919e-107	14	chr10_112052035_112052603	GPAM	131108	distal	RGCs
1805	1.784e-105	1.7575	0.228	0.008	3.01789e-100	14	chr5_144234963_144235528	KCTD16	29687	distal	RGCs
1806	8.44632e-117	1.75441	0.25	0.009	1.42881e-111	14	chr15_33782108_33782682	CHRM5	-186206	distal	RGCs
1807	2.53013e-136	1.74528	0.292	0.01	4.28007e-131	14	chr3_149678237_149678760	WWTR1	-20136	distal	RGCs
1808	9.52385e-96	1.7399	0.208	0.008	1.61109e-90	14	chr13_109985951_109986478	IRS2	-199383	distal	RGCs
1809	9.19405e-112	1.72269	0.244	0.009	1.5553e-106	14	chr4_143288149_143288723	GAB1	-48039	distal	RGCs
1810	7.34405e-99	1.71337	0.217	0.009	1.24235e-93	14	chr7_4519499_4519943	FOXK1	-162366	distal	RGCs
1811	7.20257e-113	1.70224	0.25	0.01	1.21842e-107	14	chr15_83413233_83413774	SH3GL3	-33454	distal	RGCs
1812	9.60778e-101	1.68977	0.226	0.009	1.62529e-95	14	chr11_26072595_26073155			intergenic	RGCs
1813	1.48614e-97	1.68949	0.217	0.008	2.51401e-92	14	chr8_53585186_53585968			intergenic	RGCs
1814	1.12656e-89	1.67939	0.202	0.008	1.90573e-84	14	chr8_64426586_64427117	BHLHE22	-153250	distal	RGCs
1815	1.75607e-98	1.67804	0.222	0.009	2.97065e-93	14	chr4_93567592_93568080			intergenic	RGCs
1816	3.81151e-126	1.66539	0.283	0.011	6.4477e-121	14	chr18_8347990_8348568			intergenic	RGCs
1817	1.26283e-132	1.65986	0.298	0.012	2.13625e-127	14	chr1_103917697_103918260	AMY1C	167292	distal	RGCs
1818	2.34658e-151	1.65293	0.338	0.014	3.96956e-146	14	chr14_22668143_22669256	OR6J1	-23791	distal	RGCs
1819	3.78494e-156	1.63402	0.353	0.016	6.40276e-151	14	chr4_66565027_66565754			intergenic	RGCs
1820	1.79283e-115	1.63158	0.267	0.012	3.03283e-110	14	chr2_149155125_149155868	LYPD6B	36930	distal	RGCs
1821	3.42249e-132	1.61815	0.309	0.015	5.78962e-127	14	chr5_51748054_51749054			intergenic	RGCs
1822	7.92227e-106	1.61456	0.252	0.011	1.34016e-100	14	chr4_102731066_102731715	MANBA	29219	distal	RGCs
1823	1.01408e-134	1.60755	0.318	0.016	1.71545e-129	14	chr20_64196561_64197863	MYT1	32088	distal	RGCs
1824	1.75154e-90	1.6073	0.217	0.01	2.96298e-85	14	chr7_85710732_85711349			intergenic	RGCs
1825	1.80785e-114	1.60066	0.268	0.012	3.05822e-109	14	chr2_79906224_79906949			intergenic	RGCs
1826	1.83458e-101	1.59881	0.243	0.012	3.10345e-96	14	chr1_68938256_68938806			intergenic	RGCs
1827	9.34832e-86	1.59164	0.204	0.009	1.5814e-80	14	chr3_141355916_141356402	ZBTB38	-31410	distal	RGCs
1828	7.90265e-96	1.58161	0.228	0.011	1.33684e-90	14	chr3_84042413_84043093			intergenic	RGCs
1829	6.88315e-104	1.58118	0.246	0.011	1.16438e-98	14	chr4_95255442_95256165	UNC5C	79468	distal	RGCs
1830	7.474e-97	1.57833	0.232	0.011	1.26433e-91	14	chr3_123610309_123610805	MYLK	9710	distal	RGCs
1831	1.17043e-97	1.57612	0.237	0.011	1.97994e-92	14	chr12_88390345_88390938	KITLG	189524	distal	RGCs
1832	2.11756e-87	1.57437	0.21	0.01	3.58215e-82	14	chr17_13896417_13896921	COX10	-172575	distal	RGCs
1833	1.29217e-90	1.5611	0.226	0.013	2.18588e-85	14	chr15_98253199_98253873			intergenic	RGCs
1834	2.3131e-112	1.5579	0.272	0.014	3.91293e-107	14	chr1_7331979_7332949			intergenic	RGCs
1835	3.96555e-103	1.5479	0.254	0.012	6.70828e-98	14	chr5_142612745_142613765	FGF1	7578	distal	RGCs
1836	2.81913e-95	1.54661	0.237	0.012	4.76896e-90	14	chr1_81607835_81608404	ADGRL2	-91366	distal	RGCs
1837	4.37098e-96	1.54199	0.232	0.011	7.39413e-91	14	chr20_43820700_43821208	C20orf100	-93656	distal	RGCs
1838	8.17908e-116	1.54178	0.285	0.016	1.38361e-110	14	chr13_33409790_33410658	STARD13	-59166	distal	RGCs
1839	4.20067e-86	1.54139	0.217	0.012	7.10602e-81	14	chr6_146339726_146340322			intergenic	RGCs
1840	6.00753e-95	1.53849	0.239	0.012	1.01626e-89	14	chr20_15835801_15836367	MACROD2	-26376	distal	RGCs
1841	2.23343e-124	1.53835	0.307	0.016	3.77815e-119	14	chr5_60195497_60196816			intergenic	RGCs
1842	2.29408e-113	1.53054	0.283	0.016	3.88076e-108	14	chr3_172844254_172844885	ECT2	89798	distal	RGCs
1843	2.23559e-82	1.52935	0.208	0.01	3.78181e-77	14	chrX_111854463_111855260	TRPC5OS	-20791	distal	RGCs
1844	3.33558e-134	1.52935	0.335	0.018	5.64261e-129	14	chr12_5099148_5100003	KCNA5	55160	distal	RGCs
1845	3.75921e-91	1.52616	0.23	0.013	6.35923e-86	14	chr11_105273767_105274504	CARD18	-134041	distal	RGCs
1846	6.70607e-81	1.52601	0.204	0.011	1.13443e-75	14	chr20_17377224_17377702	PCSK2	150169	distal	RGCs
1847	2.63992e-85	1.52583	0.213	0.011	4.46579e-80	14	chr1_7743269_7743814	CAMTA1	-1147	distal	RGCs
1848	2.99253e-93	1.52558	0.232	0.012	5.06229e-88	14	chr14_49258062_49258652			intergenic	RGCs
1849	1.35943e-182	1.52522	0.439	0.024	2.29966e-177	14	chr10_127993172_127994054	PTPRE	5829	distal	RGCs
1850	2.0992e-120	1.52352	0.298	0.015	3.5511e-115	14	chr9_101194899_101195726	PLPPR1	9865	distal	RGCs
1851	5.23045e-117	1.52286	0.29	0.014	8.84804e-112	14	chr15_73868797_73869589	TBC1D21	-4019	distal	RGCs
1852	7.85437e-98	1.52014	0.244	0.013	1.32868e-92	14	chr12_87920190_87920983	C12orf50	108430	distal	RGCs
1853	3.90566e-88	1.51966	0.221	0.012	6.60698e-83	14	chr12_97713459_97714327			intergenic	RGCs
1854	2.26273e-113	1.51727	0.287	0.016	3.82773e-108	14	chr17_3596837_3597477	TRPV1	0	promoter	RGCs
1855	3.06091e-84	1.51717	0.215	0.012	5.17796e-79	14	chr1_25255636_25256400	RSRP1	-8117	distal	RGCs
1856	2.66546e-101	1.51675	0.252	0.011	4.50901e-96	14	chr5_2489260_2489801			intergenic	RGCs
1857	3.33714e-121	1.51602	0.301	0.015	5.64524e-116	14	chr3_177726645_177727271			intergenic	RGCs
1858	1.0733e-111	1.51405	0.281	0.015	1.81563e-106	14	chr13_93646853_93648004			intergenic	RGCs
1859	5.57474e-88	1.51257	0.222	0.014	9.43045e-83	14	chr11_124518866_124519534	OR8B12	24146	distal	RGCs
1860	6.97282e-98	1.51109	0.254	0.015	1.17955e-92	14	chr4_150176402_150177119	DCLK2	97375	distal	RGCs
1861	5.37899e-132	1.50893	0.329	0.017	9.09931e-127	14	chr14_95054674_95055703	DICER1	50379	distal	RGCs
1862	2.27818e-89	1.50849	0.23	0.012	3.85386e-84	14	chr3_43133106_43133799	POMGNT2	-27030	distal	RGCs
1863	1.48126e-96	1.50504	0.241	0.012	2.50575e-91	14	chrX_119082069_119082696	RP13-347D8.7	8844	distal	RGCs
1864	2.63417e-107	1.50271	0.274	0.015	4.45607e-102	14	chr2_54293503_54294676	C2orf73	-36226	distal	RGCs
1865	6.35768e-83	1.49651	0.211	0.011	1.07549e-77	14	chr17_3627409_3628099	RP11-235E17.2	8151	distal	RGCs
1866	1.52343e-83	1.49565	0.219	0.012	2.57709e-78	14	chr2_28246694_28247743	FOSL2	-145059	distal	RGCs
1867	7.65107e-91	1.49015	0.243	0.014	1.29428e-85	14	chr7_136937786_136938407	CHRM2	68665	distal	RGCs
1868	3.22695e-98	1.49014	0.25	0.013	5.45883e-93	14	chr13_43769346_43769911	ENOX1	16998	distal	RGCs
1869	8.45773e-113	1.48985	0.296	0.017	1.43074e-107	14	chr6_1037727_1038402			intergenic	RGCs
1870	5.36082e-78	1.4897	0.202	0.011	9.06858e-73	14	chr3_35785393_35785965	ARPP21	103897	distal	RGCs
1871	3.33172e-109	1.4876	0.281	0.015	5.63607e-104	14	chr21_38942647_38943254	ETS2	136817	distal	RGCs
1872	4.77947e-111	1.48479	0.285	0.016	8.08515e-106	14	chr4_53538443_53539173	LNX1	19045	distal	RGCs
1873	1.14131e-83	1.48406	0.213	0.011	1.93069e-78	14	chr11_29628581_29629153			intergenic	RGCs
1874	3.3447e-105	1.48294	0.272	0.015	5.65804e-100	14	chr1_14539839_14540566	KAZN	-58138	distal	RGCs
1875	1.93512e-96	1.48253	0.257	0.016	3.27352e-91	14	chr1_230352373_230353054	PGBD5	24592	distal	RGCs
1876	1.12215e-85	1.47796	0.23	0.014	1.89828e-80	14	chr11_94883014_94883795	CWC15	89818	distal	RGCs
1877	2.38806e-86	1.47519	0.226	0.013	4.03973e-81	14	chr8_81194437_81194987	PAG1	-82369	distal	RGCs
1878	1.16291e-106	1.47217	0.279	0.016	1.96722e-101	14	chr4_25014711_25015448	LGI2	15432	distal	RGCs
1879	8.16288e-116	1.4713	0.296	0.017	1.38087e-110	14	chr7_27519623_27520295	HIBADH	142701	distal	RGCs
1880	1.13772e-109	1.46989	0.285	0.015	1.92461e-104	14	chr14_88900768_88901595	TTC8	76107	distal	RGCs
1881	4.6089e-93	1.46924	0.243	0.015	7.79661e-88	14	chr20_33949049_33949660	RALY	-43986	distal	RGCs
1882	1.69399e-87	1.46642	0.23	0.013	2.86563e-82	14	chr20_59718707_59719273	PHACTR3	-1937	distal	RGCs
1883	3.02444e-89	1.46634	0.232	0.011	5.11627e-84	14	chr10_33746449_33747230			intergenic	RGCs
1884	1.2596e-100	1.4643	0.265	0.015	2.13079e-95	14	chr1_209608929_209609726	CAMK1G	25201	distal	RGCs
1885	6.0487e-80	1.4601	0.213	0.014	1.02322e-74	14	chr6_153758452_153759020			intergenic	RGCs
1886	5.45762e-80	1.45792	0.211	0.012	9.23232e-75	14	chr8_16437854_16438369			intergenic	RGCs
1887	2.11116e-88	1.45476	0.235	0.015	3.57132e-83	14	chr18_42271582_42272424			intergenic	RGCs
1888	5.90509e-174	1.45339	0.447	0.029	9.98929e-169	14	chr10_76952702_76954765	KCNMA1	137406	distal	RGCs
1889	1.7159e-93	1.45095	0.254	0.015	2.90269e-88	14	chr1_185942866_185943427			intergenic	RGCs
1890	7.14437e-88	1.44909	0.233	0.013	1.20857e-82	14	chr3_101102495_101103109	ABI3BP	-108980	distal	RGCs
1891	3.51449e-82	1.44822	0.221	0.014	5.94526e-77	14	chr5_146762790_146763425	PPP2R2B	115218	distal	RGCs
1892	4.88163e-125	1.44794	0.324	0.019	8.25795e-120	14	chr10_128613864_128614585			intergenic	RGCs
1893	7.40996e-106	1.44778	0.278	0.017	1.2535e-100	14	chr12_67112474_67113124	CAND1	-156157	distal	RGCs
1894	1.82334e-76	1.44713	0.204	0.012	3.08444e-71	14	chr8_100887882_100888434	YWHAZ	46622	distal	RGCs
1895	7.4189e-83	1.44552	0.221	0.012	1.25501e-77	14	chr22_22681084_22681766	IGLV3-25	-4960	distal	RGCs
1896	5.84273e-87	1.44527	0.228	0.013	9.88379e-82	14	chr2_79773973_79774533	CTNNA2	122422	distal	RGCs
1897	3.91709e-79	1.44298	0.208	0.013	6.6263e-74	14	chr2_22824525_22825036			intergenic	RGCs
1898	3.57864e-121	1.44182	0.331	0.021	6.05376e-116	14	chr12_66862155_66862993	GRIP1	-183010	distal	RGCs
1899	4.71525e-76	1.44175	0.204	0.012	7.97651e-71	14	chr15_78354620_78355196	CRABP1	14297	distal	RGCs
1900	1.28947e-80	1.44101	0.213	0.012	2.18133e-75	14	chr2_221947981_221948566			intergenic	RGCs
1901	1.76599e-95	1.43967	0.261	0.018	2.98742e-90	14	chr7_55512589_55513393	VOPP1	2685	distal	RGCs
1902	5.67294e-120	1.431	0.311	0.018	9.59657e-115	14	chr22_31933696_31934383	YWHAH	-10078	distal	RGCs
1903	3.61711e-95	1.43066	0.252	0.014	6.11885e-90	14	chr7_24110056_24110677	NPY	-173486	distal	RGCs
1904	3.57427e-115	1.42981	0.312	0.019	6.04639e-110	14	chr4_40904549_40905749	APBB2	-47394	distal	RGCs
1905	1.75074e-84	1.42883	0.228	0.014	2.96163e-79	14	chr5_142740537_142741273	ARHGAP26	-29104	distal	RGCs
1906	8.01892e-92	1.42823	0.244	0.014	1.35651e-86	14	chr5_175385690_175386470	DRD1	57739	distal	RGCs
1907	2.36372e-93	1.42697	0.256	0.014	3.99856e-88	14	chr2_98875103_98875894	KIAA1211L	60366	distal	RGCs
1908	2.66138e-98	1.42473	0.268	0.017	4.5021e-93	14	chr4_114867114_114867815			intergenic	RGCs
1909	1.06681e-124	1.4247	0.333	0.019	1.80466e-119	14	chr8_30320353_30320982	RBPMS	-63497	distal	RGCs
1910	1.19542e-76	1.42453	0.206	0.011	2.02223e-71	14	chr5_34900533_34901065	BRIX1	-14311	distal	RGCs
1911	2.49274e-86	1.42353	0.232	0.014	4.21682e-81	14	chr12_96112603_96113298	LTA4H	-69083	distal	RGCs
1912	4.95766e-107	1.42326	0.29	0.018	8.38658e-102	14	chr16_63241417_63242037			intergenic	RGCs
1913	4.62644e-83	1.42236	0.228	0.014	7.82628e-78	14	chr15_84835503_84836273	ALPK3	18824	distal	RGCs
1914	1.88497e-90	1.42219	0.244	0.014	3.18869e-85	14	chr17_5601197_5602087	NLRP1	-16666	distal	RGCs
1915	1.49665e-81	1.42169	0.219	0.012	2.53179e-76	14	chr5_109630025_109630554	MAN2A1	-58812	distal	RGCs
1916	2.31821e-75	1.42129	0.208	0.013	3.92158e-70	14	chr9_90326158_90326777			intergenic	RGCs
1917	2.98756e-117	1.41976	0.312	0.019	5.05387e-112	14	chr1_175405469_175406286			intergenic	RGCs
1918	2.20171e-109	1.41962	0.296	0.018	3.72451e-104	14	chr14_89248144_89248862	FOXN3	163615	distal	RGCs
1919	1.20821e-127	1.41875	0.347	0.021	2.04385e-122	14	chr16_69892934_69894215	WWP2	-30775	distal	RGCs
1920	9.15564e-74	1.4145	0.202	0.013	1.5488e-68	14	chr5_5807772_5808314			intergenic	RGCs
1921	7.8003e-81	1.41324	0.222	0.013	1.31953e-75	14	chr19_38076275_38076853	DPF1	146446	distal	RGCs
1922	3.33039e-170	1.41269	0.445	0.029	5.63383e-165	14	chr6_4210575_4211708	ECI2	-74978	distal	RGCs
1923	4.36183e-112	1.41258	0.301	0.019	7.37865e-107	14	chr14_50864891_50865853	ABHD12B	-6307	distal	RGCs
1924	1.23576e-110	1.41086	0.3	0.017	2.09046e-105	14	chr15_76217425_76218177	ETFA	93228	distal	RGCs
1925	3.52227e-85	1.40954	0.23	0.013	5.95841e-80	14	chr8_42214829_42215606	PLAT	-7105	distal	RGCs
1926	5.24963e-92	1.40899	0.252	0.016	8.88048e-87	14	chr8_61874116_61874740	ASPH	-159476	distal	RGCs
1927	1.51708e-79	1.40867	0.219	0.014	2.56635e-74	14	chr12_130562621_130563376	RIMBP2	-44756	distal	RGCs
1928	9.48771e-81	1.40854	0.219	0.013	1.60498e-75	14	chr15_97072526_97073093			intergenic	RGCs
1929	1.47492e-94	1.40739	0.256	0.016	2.49504e-89	14	chr10_106694592_106695241	SORCS1	4118	distal	RGCs
1930	8.56702e-84	1.40732	0.226	0.013	1.44923e-78	14	chr12_70812156_70812862	PTPRR	-23174	distal	RGCs
1931	3.35961e-112	1.40682	0.303	0.02	5.68324e-107	14	chr5_51187960_51188588	ISL1	-194803	distal	RGCs
1932	9.78718e-140	1.40609	0.369	0.023	1.65564e-134	14	chr3_186051992_186052919	ETV5	55757	distal	RGCs
1933	3.68331e-93	1.40398	0.261	0.019	6.23083e-88	14	chr13_38634918_38635956	FREM2	-51173	distal	RGCs
1934	1.07812e-114	1.40285	0.312	0.019	1.82379e-109	14	chr6_5772061_5773271			intergenic	RGCs
1935	9.62651e-79	1.40252	0.215	0.013	1.62846e-73	14	chr11_22798864_22799402	SVIP	30464	distal	RGCs
1936	9.93762e-77	1.40232	0.211	0.012	1.68109e-71	14	chr11_35156446_35157053	CD44	17143	distal	RGCs
1937	1.20897e-110	1.39858	0.303	0.019	2.04514e-105	14	chr4_139593009_139593750	SETD7	12950	distal	RGCs
1938	2.33148e-102	1.39774	0.283	0.018	3.94403e-97	14	chr6_115870171_115871008	FRK	189751	distal	RGCs
1939	1.35154e-84	1.3968	0.237	0.016	2.28631e-79	14	chr15_98311600_98312438	FAM169B	173460	distal	RGCs
1940	1.91982e-80	1.39649	0.219	0.014	3.24764e-75	14	chr4_32951336_32952135			intergenic	RGCs
1941	1.12106e-78	1.39361	0.219	0.014	1.89643e-73	14	chr8_132121664_132122202	HHLA1	-10505	distal	RGCs
1942	3.82245e-75	1.39205	0.208	0.012	6.4662e-70	14	chr18_11045968_11046531	PIEZO2	102058	distal	RGCs
1943	9.64832e-97	1.38838	0.27	0.018	1.63215e-91	14	chr8_114992521_114993225			intergenic	RGCs
1944	3.29123e-89	1.38662	0.252	0.018	5.56758e-84	14	chr6_132478219_132479049	STX7	34014	distal	RGCs
1945	5.62545e-101	1.38599	0.278	0.017	9.51624e-96	14	chr2_151024661_151025266			intergenic	RGCs
1946	4.92795e-112	1.38512	0.307	0.018	8.33631e-107	14	chr17_81612018_81613048	NPLOC4	16828	distal	RGCs
1947	8.93008e-79	1.38425	0.222	0.015	1.51065e-73	14	chr1_199976531_199977217	NR5A2	-50385	distal	RGCs
1948	8.46174e-122	1.38359	0.327	0.02	1.43142e-116	14	chr21_16363057_16363926			intergenic	RGCs
1949	1.59055e-92	1.3832	0.254	0.015	2.69063e-87	14	chr16_87747674_87748349	KLHDC4	17551	distal	RGCs
1950	1.85167e-90	1.38221	0.25	0.017	3.13236e-85	14	chr9_91126880_91127608			intergenic	RGCs
1951	5.76656e-103	1.38093	0.283	0.017	9.75494e-98	14	chr1_225720366_225721212	SRP9	-56601	distal	RGCs
1952	2.12691e-85	1.37996	0.235	0.015	3.59797e-80	14	chr1_209884625_209885142	SYT14	-53032	distal	RGCs
1953	6.0713e-89	1.37965	0.252	0.017	1.02704e-83	14	chr16_71369393_71370297	CALB2	10678	distal	RGCs
1954	1.1534e-76	1.37883	0.211	0.013	1.95114e-71	14	chr12_77599830_77600496			intergenic	RGCs
1955	1.66248e-74	1.37839	0.206	0.012	2.81233e-69	14	chr20_40679160_40679686	MAFB	9555	distal	RGCs
1956	5.65474e-88	1.37746	0.246	0.015	9.56578e-83	14	chr2_239557793_239558400	HDAC4	-156844	distal	RGCs
1957	2.88577e-94	1.37699	0.267	0.017	4.88168e-89	14	chr17_54864721_54865517	TOM1L1	-33870	distal	RGCs
1958	2.2613e-93	1.37591	0.267	0.019	3.82531e-88	14	chr10_91032714_91033964	ANKRD1	-111438	distal	RGCs
1959	1.19183e-147	1.37221	0.406	0.028	2.01615e-142	14	chr11_19804997_19806353	NAV2	91401	distal	RGCs
1960	1.60222e-74	1.37171	0.211	0.014	2.71038e-69	14	chr18_23886956_23887827	LAMA3	13912	distal	RGCs
1961	1.55254e-159	1.37039	0.428	0.027	2.62633e-154	14	chr16_83576951_83577838			intergenic	RGCs
1962	9.58198e-72	1.36744	0.21	0.014	1.62093e-66	14	chr5_11426234_11426832	CTNND2	162017	distal	RGCs
1963	2.84901e-105	1.36619	0.298	0.023	4.8195e-100	14	chr9_16064039_16065539	C9orf92	187576	distal	RGCs
1964	3.02424e-117	1.36611	0.325	0.021	5.11592e-112	14	chr3_154571422_154572262	GPR149	-141707	distal	RGCs
1965	2.5956e-91	1.36539	0.252	0.016	4.39083e-86	14	chr3_108930727_108931393	GUCA1C	22370	distal	RGCs
1966	9.58445e-117	1.36426	0.32	0.021	1.62134e-111	14	chr3_167066946_167068028			intergenic	RGCs
1967	1.55988e-71	1.3615	0.206	0.014	2.63876e-66	14	chr5_169707603_169708249	DOCK2	3655	distal	RGCs
1968	2.24247e-76	1.36135	0.222	0.017	3.79345e-71	14	chr8_13342670_13343533	DLC1	-66124	distal	RGCs
1969	1.17179e-79	1.3601	0.224	0.015	1.98225e-74	14	chr15_52874678_52875247	ONECUT1	-84666	distal	RGCs
1970	3.9532e-93	1.3597	0.263	0.018	6.68739e-88	14	chrX_489732_490525	PPP2R3B	-103022	distal	RGCs
1971	5.64136e-73	1.35922	0.21	0.014	9.54315e-68	14	chr4_183358169_183358853	CLDN24	-35743	distal	RGCs
1972	2.81508e-82	1.35655	0.237	0.018	4.7621e-77	14	chr1_116099394_116100370	MAB21L3	-11385	distal	RGCs
1973	2.58569e-78	1.35614	0.219	0.014	4.37406e-73	14	chr22_49005723_49006342			intergenic	RGCs
1974	8.04348e-71	1.35497	0.204	0.015	1.36067e-65	14	chr2_230684669_230685579	CAB39	-27266	distal	RGCs
1975	1.65044e-102	1.35493	0.287	0.019	2.79195e-97	14	chr5_140151740_140152578	CYSTM1	-22064	distal	RGCs
1976	3.19062e-76	1.35405	0.215	0.013	5.39737e-71	14	chr3_135136603_135137192	EPHB1	69072	distal	RGCs
1977	1.13527e-85	1.35281	0.248	0.016	1.92047e-80	14	chr3_60809642_60810570			intergenic	RGCs
1978	5.1364e-118	1.35053	0.335	0.023	8.68894e-113	14	chr15_85899643_85900498	KLHL25	-104613	distal	RGCs
1979	2.90437e-75	1.3503	0.215	0.014	4.91316e-70	14	chr10_76969386_76970091	KCNMA1	122080	distal	RGCs
1980	4.77645e-77	1.3488	0.221	0.014	8.08003e-72	14	chr13_94303740_94304330	GPC6	17393	distal	RGCs
1981	6.98661e-86	1.3478	0.241	0.015	1.18188e-80	14	chr18_8341532_8342316			intergenic	RGCs
1982	1.90759e-76	1.34612	0.219	0.014	3.22696e-71	14	chr12_107668592_107669168	PWP1	-16564	distal	RGCs
1983	4.3409e-89	1.34534	0.254	0.016	7.34325e-84	14	chr20_56513232_56514022	FAM209A	-10464	distal	RGCs
1984	4.63532e-97	1.34527	0.285	0.02	7.84129e-92	14	chr3_23601066_23602040	UBE2E2	101461	distal	RGCs
1985	3.06662e-69	1.34299	0.202	0.014	5.18762e-64	14	chr5_51811821_51812467			intergenic	RGCs
1986	8.46096e-72	1.34222	0.202	0.012	1.43129e-66	14	chr5_51817361_51817874			intergenic	RGCs
1987	1.11159e-102	1.34194	0.292	0.019	1.88042e-97	14	chr16_56196920_56197685	GNAO1	4778	distal	RGCs
1988	5.11871e-74	1.34051	0.21	0.015	8.65902e-69	14	chr5_90111944_90112556			intergenic	RGCs
1989	3.13281e-73	1.33913	0.206	0.011	5.29958e-68	14	chr2_36128352_36128952			intergenic	RGCs
1990	1.94866e-114	1.33866	0.322	0.023	3.29643e-109	14	chr9_82332162_82333272			intergenic	RGCs
1991	3.49443e-95	1.33808	0.285	0.021	5.91131e-90	14	chr1_90387027_90388253			intergenic	RGCs
1992	2.923e-83	1.33558	0.244	0.017	4.94466e-78	14	chr2_60652892_60653509	BCL11A	-97738	distal	RGCs
1993	1.92723e-86	1.33191	0.25	0.016	3.26019e-81	14	chr9_100066409_100067080	ERP44	31961	distal	RGCs
1994	7.42549e-72	1.33169	0.208	0.013	1.25613e-66	14	chr2_177015230_177015905	HNRNPA3	-196658	distal	RGCs
1995	3.99285e-90	1.33026	0.259	0.016	6.75447e-85	14	chr11_102630709_102631370	MMP20	-5377	distal	RGCs
1996	2.92103e-136	1.32975	0.388	0.03	4.94133e-131	14	chr11_36313669_36315034	PRR5L	17382	distal	RGCs
1997	2.84699e-81	1.32963	0.239	0.017	4.81609e-76	14	chr11_131972951_131973636	NTM	61484	distal	RGCs
1998	1.11941e-72	1.32777	0.21	0.013	1.89364e-67	14	chr20_41390291_41390840	EMILIN3	-23464	distal	RGCs
[truncated: 8,361 more rows]
