# Supplementary material for: Dissecting the Transcriptional and Chromatin Accessibility Heterogeneity of Proliferating Cone Precursors in Human Retinoblastoma Tumors by Single Cell Sequencing—Opening Pathways to New Therapeutic Strategies?
Source: Invest Ophthalmol Vis Sci. 2021 May 17;62(6):18. doi: 10.1167/iovs.62.6.18 (PMC8132003; doi:10.1167/iovs.62.6.18)
Supplement: Supplement 12 [file iovs-62-6-18_s012.xlsx]

## Sheet: cluster 4 subcluster 18
Table S4: A full list of differentially accessible (DA) peaks, enhancers, and enriched motif for Rb specific cone cluster 4, subclusters 18 and 20.
	Promoters								Enhancers									Motifs
	ATACpeak	Gene	p_val_adj	avg_logFC	peak_type				ATACpeak	Gene	p_val_adj	avg_logFC	peak_type					motif	observed	background	percent.observed	percent.background	fold.enrichment	pvalue	motif.name
1497	chr1_92480073_92487355	GFI1	0.0161692	0.635707	promoter			413289	chr1_92480073_92487355	NA	0.0161692	0.635707	predicted_enhancer				MA0030.1	MA0030.1	27	17323	23.8938	10.3121	2.31706	2.53162e-05	FOXF2
1498	chr8_6833935_6836065	XKR5	0.776786	0.800436	promoter			413290	chr2_3447178_3449567	BNIP2	0.577638	0.889793	predicted_enhancer				MA0031.1	MA0031.1	23	13427	20.354	7.99288	2.54651	2.71299e-05	FOXD1
1499	chr12_4908511_4911637	KCNA1	1	0.744648	promoter			413291	chr2_3447178_3449567	CCNB2	0.577638	0.889793	predicted_enhancer				MA0051.1	MA0051.1	37	20426	32.7434	12.1593	2.69287	8.48985e-09	IRF2
1500	chr11_96337775_96343825	MAML2	1	0.477006	promoter			413292	chr2_3447178_3449567	LDHAL6B	0.577638	0.889793	predicted_enhancer				MA0057.1	MA0057.1	56	25486	49.5575	15.1714	3.26651	1.05497e-17	MZF1(var.2)
1501	chr4_76896541_76898639	SOWAHB	1	0.531101	promoter			413293	chr2_3447178_3449567	SLTM	0.577638	0.889793	predicted_enhancer				MA0059.1	MA0059.1	19	10315	16.8142	6.14036	2.7383	5.85804e-05	MAX::MYC
1502	chr8_22129429_22134259	HR	1	0.476576	promoter			413294	chr8_6833935_6836065	A1CF	0.776786	0.800436	predicted_enhancer				MA0066.1	MA0066.1	24	15324	21.2389	9.12213	2.32829	7.35382e-05	PPARG
1503	chr18_59219607_59221816	GRP	1	0.593112	promoter			413295	chr8_6833935_6836065	ABCC2	0.776786	0.800436	predicted_enhancer				MA0069.1	MA0069.1	13	9949	11.5044	5.92248	1.9425	0.0164739	PAX6
1504	chr5_60842846_60844923	ELOVL7	1	0.514654	promoter			413296	chr8_6833935_6836065	ABI1	0.776786	0.800436	predicted_enhancer				MA0070.1	MA0070.1	21	13685	18.5841	8.14646	2.28124	0.000296777	PBX1
1505	chr15_59104550_59105885	CCNB2	1	0.617056	promoter			413297	chr8_6833935_6836065	ABLIM1	0.776786	0.800436	predicted_enhancer				MA0071.1	MA0071.1	27	20060	23.8938	11.9414	2.00092	0.000302763	RORA
1506	chr7_38629112_38632135	AMPH	1	0.461943	promoter			413298	chr8_6833935_6836065	AC022532.1	0.776786	0.800436	predicted_enhancer				MA0072.1	MA0072.1	26	18143	23.0088	10.8002	2.1304	0.000149612	RORA(var.2)
1507	chr4_80071789_80073682	ANTXR2	1	0.567417	promoter			413299	chr8_6833935_6836065	ACADSB	0.776786	0.800436	predicted_enhancer				MA0073.1	MA0073.1	80	44682	70.7965	26.5985	2.66167	1.46028e-22	RREB1
1508	chr8_67061368_67062956	COPS5	1	0.527212	promoter			413300	chr8_6833935_6836065	ACBD5	0.776786	0.800436	predicted_enhancer				MA0074.1	MA0074.1	8	10257	7.07965	6.10583	1.15949	0.385791	RXRA::VDR
1509	chr13_95300350_95302468	ABCC4	1	0.372156	promoter			413301	chr8_6833935_6836065	ACBD7	0.776786	0.800436	predicted_enhancer				MA0077.1	MA0077.1	20	14341	17.6991	8.53697	2.07323	0.00138299	SOX9
1510	chr14_69259113_69262845	GALNT16	1	0.450877	promoter			413302	chr8_6833935_6836065	ACSL5	0.776786	0.800436	predicted_enhancer				MA0084.1	MA0084.1	26	22792	23.0088	13.5677	1.69585	0.0043936	SRY
1511	chr1_119139460_119141477	WARS2	1	0.314314	promoter			413303	chr8_6833935_6836065	ACSM6	0.776786	0.800436	predicted_enhancer				MA0091.1	MA0091.1	35	21997	30.9735	13.0945	2.36538	6.12961e-07	TAL1::TCF3
1512	chr6_36678136_36681156	CDKN1A	1	0.363909	promoter			413304	chr8_6833935_6836065	ACTA2	0.776786	0.800436	predicted_enhancer				MA0101.1	MA0101.1	36	15699	31.8584	9.34537	3.40901	2.34752e-11	REL
1513	chr3_122563469_122565132	DTX3L;PARP9	1	0.532431	promoter;promoter			413305	chr8_6833935_6836065	ACTR1A	0.776786	0.800436	predicted_enhancer				MA0107.1	MA0107.1	38	17277	33.6283	10.2847	3.26973	1.8242e-11	RELA
1514	chr9_15551839_15553918	CCDC171	1	0.318917	promoter			413306	chr8_6833935_6836065	ADAMTS14	0.776786	0.800436	predicted_enhancer				MA0115.1	MA0115.1	25	16524	22.1239	9.83648	2.24917	8.79745e-05	NR1H2::RXRA
1515	chr9_33445851_33448605	AQP3	1	0.346068	promoter			413307	chr8_6833935_6836065	ADD3	0.776786	0.800436	predicted_enhancer				MA0119.1	MA0119.1	31	20197	27.4336	12.023	2.28177	7.14298e-06	NFIC::TLX1
1516	chr17_76584593_76587356	ST6GALNAC2	1	0.47661	promoter			413308	chr8_6833935_6836065	ADIRF	0.776786	0.800436	predicted_enhancer				MA0130.1	MA0130.1	62	46471	54.8673	27.6635	1.98338	1.08993e-09	ZNF354C
1517	chr22_29553081_29554626	THOC5	1	0.366453	promoter			413309	chr8_6833935_6836065	ADK	0.776786	0.800436	predicted_enhancer				MA0139.1	MA0139.1	51	40717	45.1327	24.2382	1.86205	9.88336e-07	CTCF
1518	chr12_68745634_68747167	SLC35E3	1	0.374165	promoter			413310	chr8_6833935_6836065	ADO	0.776786	0.800436	predicted_enhancer				MA0149.1	MA0149.1	87	57369	76.9912	34.1509	2.25444	1.46401e-20	EWSR1-FLI1
1519	chr2_208265102_208268016	PIKFYVE	1	0.270684	promoter			413311	chr8_6833935_6836065	ADRA2A	0.776786	0.800436	predicted_enhancer				MA0138.2	MA0138.2	45	25384	39.823	15.1107	2.63542	1.69464e-10	REST
1520	chr8_22088542_22090325	FAM160B2	1	0.45802	promoter			413312	chr8_6833935_6836065	ADRB1	0.776786	0.800436	predicted_enhancer				MA0152.1	MA0152.1	47	35999	41.5929	21.4296	1.94091	1.09624e-06	NFATC2
1521	chr2_70766677_70769038	ADD2	1	0.344108	promoter			413313	chr8_6833935_6836065	AFAP1L2	0.776786	0.800436	predicted_enhancer				MA0155.1	MA0155.1	50	28659	44.2478	17.0602	2.59362	1.46789e-11	INSM1
1522	chr15_34224081_34225792	EMC4	1	0.436349	promoter			413314	chr8_6833935_6836065	AGAP11	0.776786	0.800436	predicted_enhancer				MA0159.1	MA0159.1	42	20855	37.1681	12.4147	2.99389	1.7153e-11	RARA::RXRA
1523	chr11_124897001_124900289	ROBO4	1	0.435437	promoter			413315	chr8_6833935_6836065	AGAP4	0.776786	0.800436	predicted_enhancer				MA0160.1	MA0160.1	23	18801	20.354	11.1919	1.81863	0.00324843	NR4A2
1524	chr12_121351557_121353314	ANAPC5	1	0.391525	promoter			413316	chr8_6833935_6836065	AGAP5	0.776786	0.800436	predicted_enhancer				MA0163.1	MA0163.1	57	31404	50.4425	18.6943	2.69828	2.75536e-14	PLAG1
1525	chr7_33903523_33906083	BMPER	1	0.314341	promoter			413317	chr8_6833935_6836065	AGAP6	0.776786	0.800436	predicted_enhancer				MA0259.1	MA0259.1	8	2523	7.07965	1.5019	4.71379	0.000325165	ARNT::HIF1A
1526	chr18_59898784_59901263	PMAIP1	1	0.490885	promoter			413318	chr8_6833935_6836065	AGAP7P	0.776786	0.800436	predicted_enhancer				MA0468.1	MA0468.1	35	20843	30.9735	12.4075	2.49635	1.66964e-07	DUX4
1527	chr6_11092962_11096625	SMIM13	1	0.276951	promoter			413319	chr8_6833935_6836065	AIFM2	0.776786	0.800436	predicted_enhancer				MA0476.1	MA0476.1	25	18465	22.1239	10.9919	2.01274	0.000489751	FOS
1528	chr18_5627893_5631376	EPB41L3	1	0.286478	promoter			413320	chr8_6833935_6836065	AL355490.1	0.776786	0.800436	predicted_enhancer				MA0478.1	MA0478.1	24	16475	21.2389	9.80731	2.16562	0.000223021	FOSL2
1529	chr8_11463793_11468431	FAM167A	1	0.300941	promoter			413321	chr8_6833935_6836065	AL359195.1	0.776786	0.800436	predicted_enhancer				MA0479.1	MA0479.1	26	17399	23.0088	10.3573	2.2215	7.54142e-05	FOXH1
1530	chr7_134645947_134647718	BPGM	1	0.308482	promoter			413322	chr8_6833935_6836065	AL391421.1	0.776786	0.800436	predicted_enhancer				MA0488.1	MA0488.1	24	19178	21.2389	11.4164	1.86039	0.00193006	JUN
1531	chr16_29678730_29680261	QPRT	1	0.432404	promoter			413323	chr8_6833935_6836065	AL591684.1	0.776786	0.800436	predicted_enhancer				MA0489.1	MA0489.1	29	18836	25.6637	11.2128	2.28879	1.46456e-05	JUN(var.2)
1532	chr5_36606018_36608789	SLC1A3	1	0.421133	promoter			413324	chr8_6833935_6836065	ALDH18A1	0.776786	0.800436	predicted_enhancer				MA0492.1	MA0492.1	24	18097	21.2389	10.7729	1.97152	0.000871186	JUND(var.2)
1533	chr1_212949768_212953067	VASH2	1	0.280818	promoter			413325	chr8_6833935_6836065	ALOX5	0.776786	0.800436	predicted_enhancer				MA0497.1	MA0497.1	55	38614	48.6726	22.9863	2.11746	2.12384e-09	MEF2C
1534	chr3_27720759_27725129	EOMES	1	0.393577	promoter			413326	chr8_6833935_6836065	ANAPC16	0.776786	0.800436	predicted_enhancer				MA0501.1	MA0501.1	30	19992	26.5487	11.9009	2.23081	1.64084e-05	MAF::NFE2
1535	chr19_33300708_33304093	CEBPA	1	0.363665	promoter			413327	chr8_6833935_6836065	ANK3	0.776786	0.800436	predicted_enhancer				MA0504.1	MA0504.1	54	30344	47.7876	18.0633	2.64556	5.1471e-13	NR2C2
1536	chr5_123085882_123091203	PRDM6	1	0.531565	promoter			413328	chr8_6833935_6836065	ANKRD1	0.776786	0.800436	predicted_enhancer				MA0506.1	MA0506.1	47	12299	41.5929	7.3214	5.68101	4.76714e-24	NRF1
1537	chr18_65749580_65752069	CDH7	1	0.355906	promoter			413329	chr8_6833935_6836065	ANKRD2	0.776786	0.800436	predicted_enhancer				MA0507.1	MA0507.1	37	27767	32.7434	16.5293	1.98093	1.80217e-05	POU2F2
1538	chr5_131164234_131165894	HINT1	1	0.328272	promoter			413330	chr8_6833935_6836065	ANKRD22	0.776786	0.800436	predicted_enhancer				MA0513.1	MA0513.1	45	31519	39.823	18.7628	2.12245	1.62465e-07	SMAD2::SMAD3::SMAD4
1539	chr11_61293340_61296024	VWCE	1	0.39806	promoter			413331	chr8_6833935_6836065	ANKRD26	0.776786	0.800436	predicted_enhancer				MA0517.1	MA0517.1	69	42089	61.0619	25.0549	2.43712	6.20921e-16	STAT1::STAT2
1540	chr6_1603936_1612261	FOXC1	1	0.311493	promoter			413332	chr8_6833935_6836065	ANKRD30A	0.776786	0.800436	predicted_enhancer				MA0523.1	MA0523.1	29	25370	25.6637	15.1024	1.69932	0.00241954	TCF7L2
1541	chr2_138500966_138503155	SPOPL	1	0.307638	promoter			413333	chr8_6833935_6836065	ANTXRL	0.776786	0.800436	predicted_enhancer				MA0527.1	MA0527.1	25	5504	22.1239	3.27644	6.75241	3.43747e-14	ZBTB33
1542	chr1_85707465_85709112	ZNHIT6	1	0.417874	promoter			413334	chr8_6833935_6836065	ANXA11	0.776786	0.800436	predicted_enhancer				MA0076.2	MA0076.2	29	12211	25.6637	7.26901	3.53056	1.61976e-09	ELK4
1543	chr1_117928679_117930451	GDAP2;WDR3	1	0.3641	promoter;promoter			413335	chr8_6833935_6836065	ANXA7	0.776786	0.800436	predicted_enhancer				MA0258.2	MA0258.2	32	22754	28.3186	13.5451	2.09069	2.90833e-05	ESR2
1544	chr5_177309467_177313205	MXD3	1	0.326439	promoter			413336	chr8_6833935_6836065	ANXA8	0.776786	0.800436	predicted_enhancer				MA0050.2	MA0050.2	85	60238	75.2212	35.8587	2.09771	1.6993e-17	IRF1
1545	chr21_33915181_33916552	ATP5O	1	0.355693	promoter			413337	chr8_6833935_6836065	ANXA8L1	0.776786	0.800436	predicted_enhancer				MA0137.3	MA0137.3	36	24309	31.8584	14.4708	2.20157	2.22103e-06	STAT1
1546	chr1_197774477_197776392	DENND1B	1	0.39127	promoter			413338	chr8_6833935_6836065	AP3M1	0.776786	0.800436	predicted_enhancer				MA0144.2	MA0144.2	48	31874	42.4779	18.9741	2.23873	8.00519e-09	STAT3
1547	chr8_85106526_85108071	LRRCC1	1	0.339048	promoter			413339	chr8_6833935_6836065	APBB1IP	0.776786	0.800436	predicted_enhancer				MA0140.2	MA0140.2	22	15119	19.469	9.0001	2.1632	0.000434803	GATA1::TAL1
1548	chr13_34941476_34944406	NBEA	1	0.346588	promoter			413340	chr8_6833935_6836065	ARHGAP12	0.776786	0.800436	predicted_enhancer				MA0095.2	MA0095.2	25	18506	22.1239	11.0163	2.00828	0.000506167	YY1
1549	chr6_43454230_43456583	DLK2	1	0.296755	promoter			413341	chr8_6833935_6836065	ARHGAP19	0.776786	0.800436	predicted_enhancer				MA0593.1	MA0593.1	45	26972	39.823	16.056	2.48026	1.2488e-09	FOXP2
1550	chr11_59753723_59757225	STX3	1	0.312282	promoter			413342	chr8_6833935_6836065	ARHGAP21	0.776786	0.800436	predicted_enhancer				MA0595.1	MA0595.1	27	16685	23.8938	9.93232	2.40566	1.29399e-05	SREBF1
1551	chr12_5428171_5434922	NTF3	1	0.337425	promoter			413343	chr8_6833935_6836065	ARHGAP22	0.776786	0.800436	predicted_enhancer				MA0596.1	MA0596.1	27	17106	23.8938	10.1829	2.34646	2.02376e-05	SREBF2
1552	chr5_138212730_138214110	CDC23	1	0.351817	promoter			413344	chr8_6833935_6836065	ARID5B	0.776786	0.800436	predicted_enhancer				MA0597.1	MA0597.1	37	21690	32.7434	12.9117	2.53594	4.18823e-08	THAP1
1553	chr1_183021914_183025326	LAMC1	1	0.33161	promoter			413345	chr8_6833935_6836065	ARL3	0.776786	0.800436	predicted_enhancer				MA0599.1	MA0599.1	89	48253	78.7611	28.7242	2.74197	4.18729e-28	KLF5
1554	chr14_24171222_24173477	REC8	1	0.256601	promoter			413346	chr8_6833935_6836065	ARL5B	0.776786	0.800436	predicted_enhancer				MA0610.1	MA0610.1	8	10574	7.07965	6.29453	1.12473	0.418598	DMRT3
1555	chr20_3202252_3205104	DDRGK1	1	0.356696	promoter			413347	chr8_6833935_6836065	ARMC3	0.776786	0.800436	predicted_enhancer				MA0613.1	MA0613.1	21	15859	18.5841	9.44061	1.96852	0.00196671	FOXG1
1556	chr3_84958234_84963519	CADM2	1	0.2798	promoter			413348	chr8_6833935_6836065	ARMC4	0.776786	0.800436	predicted_enhancer				MA0618.1	MA0618.1	23	20067	20.354	11.9456	1.70389	0.00718495	LBX1
1557	chr6_53543796_53545633	GCLC	1	0.299289	promoter			413349	chr8_6833935_6836065	ARMS2	0.776786	0.800436	predicted_enhancer				MA0625.1	MA0625.1	37	23832	32.7434	14.1868	2.30801	4.67959e-07	NFATC3
1558	chr6_49462534_49463987	CENPQ;MUT	1	0.388981	promoter;promoter			413350	chr8_6833935_6836065	AS3MT	0.776786	0.800436	predicted_enhancer				MA0628.1	MA0628.1	13	11671	11.5044	6.94756	1.65589	0.0502626	POU6F1
1559	chr7_64313271_64315452	ZNF736	1	0.28866	promoter			413351	chr8_6833935_6836065	ASAH2	0.776786	0.800436	predicted_enhancer				MA0630.1	MA0630.1	23	15871	20.354	9.44775	2.15437	0.000333437	SHOX
1560	chr3_44509377_44511612	ZNF852	1	0.309818	promoter			413352	chr8_6833935_6836065	ASAH2B	0.776786	0.800436	predicted_enhancer				MA0634.1	MA0634.1	28	20338	24.7788	12.1069	2.04667	0.000154872	ALX3
1561	chr1_242522855_242525671	PLD5	1	0.358962	promoter			413353	chr8_6833935_6836065	ASCC1	0.776786	0.800436	predicted_enhancer				MA0635.1	MA0635.1	11	5333	9.73451	3.17465	3.06633	0.000974678	BARHL2
1562	chr5_94617754_94619560	KIAA0825;SLF1	1	0.346697	promoter;promoter			413354	chr8_6833935_6836065	ATAD1	0.776786	0.800436	predicted_enhancer				MA0636.1	MA0636.1	7	4290	6.19469	2.55377	2.4257	0.0262444	BHLHE41
1563	chr10_96511123_96514713	TLL2	1	0.254526	promoter			413355	chr8_6833935_6836065	ATE1	0.776786	0.800436	predicted_enhancer				MA0637.1	MA0637.1	8	3248	7.07965	1.93348	3.6616	0.00164895	CENPB
1564	chr5_78359678_78362494	SCAMP1	1	0.293731	promoter			413356	chr8_6833935_6836065	ATOH7	0.776786	0.800436	predicted_enhancer				MA0638.1	MA0638.1	11	5490	9.73451	3.26811	2.97864	0.00122898	CREB3
1565	chr10_69800028_69804341	COL13A1	1	0.28485	promoter			413357	chr8_6833935_6836065	ATRNL1	0.776786	0.800436	predicted_enhancer				MA0639.1	MA0639.1	3	4686	2.65487	2.7895	0.951735	0.613564	DBP
1566	chr1_185044626_185046990	RNF2	1	0.254129	promoter			413358	chr8_6833935_6836065	AVPI1	0.776786	0.800436	predicted_enhancer				MA0641.1	MA0641.1	28	10107	24.7788	6.01654	4.11844	1.05922e-10	ELF4
								413359	chr8_6833935_6836065	BAG3	0.776786	0.800436	predicted_enhancer				MA0136.2	MA0136.2	34	14588	30.0885	8.68401	3.46482	6.61943e-11	ELF5
								413360	chr8_6833935_6836065	BAMBI	0.776786	0.800436	predicted_enhancer				MA0027.2	MA0027.2	14	10635	12.3894	6.33085	1.95699	0.0121978	EN1
								413361	chr8_6833935_6836065	BBIP1	0.776786	0.800436	predicted_enhancer				MA0642.1	MA0642.1	10	10230	8.84956	6.08976	1.45319	0.151012	EN2
								413362	chr8_6833935_6836065	BEND7	0.776786	0.800436	predicted_enhancer				MA0644.1	MA0644.1	17	15594	15.0442	9.28286	1.62065	0.0318946	ESX1
								413363	chr8_6833935_6836065	BICC1	0.776786	0.800436	predicted_enhancer				MA0645.1	MA0645.1	21	13479	18.5841	8.02384	2.31611	0.000241817	ETV6
								413364	chr8_6833935_6836065	BLNK	0.776786	0.800436	predicted_enhancer				MA0475.2	MA0475.2	16	6951	14.1593	4.13782	3.42192	1.77412e-05	FLI1
								413365	chr8_6833935_6836065	BLOC1S2	0.776786	0.800436	predicted_enhancer				MA0042.2	MA0042.2	30	16971	26.5487	10.1026	2.62791	5.89129e-07	FOXI1
								413366	chr8_6833935_6836065	BMI1	0.776786	0.800436	predicted_enhancer				MA0033.2	MA0033.2	30	16971	26.5487	10.1026	2.62791	5.89129e-07	FOXL1
								413367	chr8_6833935_6836065	BMPR1A	0.776786	0.800436	predicted_enhancer				MA0157.2	MA0157.2	30	16953	26.5487	10.0919	2.6307	5.7605e-07	FOXO3
								413368	chr8_6833935_6836065	BMS1	0.776786	0.800436	predicted_enhancer				MA0646.1	MA0646.1	15	7203	13.2743	4.28783	3.09582	0.00010196	GCM1
								413369	chr8_6833935_6836065	BTAF1	0.776786	0.800436	predicted_enhancer				MA0647.1	MA0647.1	9	6963	7.9646	4.14496	1.92151	0.0456384	GRHL1
								413370	chr8_6833935_6836065	BTBD16	0.776786	0.800436	predicted_enhancer				MA0648.1	MA0648.1	19	14019	16.8142	8.34529	2.01481	0.00254912	GSC
								413371	chr8_6833935_6836065	BTRC	0.776786	0.800436	predicted_enhancer				MA0649.1	MA0649.1	18	7771	15.9292	4.62595	3.44344	4.58357e-06	HEY2
								413372	chr8_6833935_6836065	BUB3	0.776786	0.800436	predicted_enhancer				MA0131.2	MA0131.2	24	7089	21.2389	4.21997	5.03296	5.50872e-11	HINFP
								413373	chr8_6833935_6836065	C10orf10	0.776786	0.800436	predicted_enhancer				MA0046.2	MA0046.2	33	21588	29.2035	12.851	2.27247	3.52915e-06	HNF1A
								413374	chr8_6833935_6836065	C10orf105	0.776786	0.800436	predicted_enhancer				MA0153.2	MA0153.2	27	16513	23.8938	9.82993	2.43072	1.07249e-05	HNF1B
								413375	chr8_6833935_6836065	C10orf107	0.776786	0.800436	predicted_enhancer				MA0651.1	MA0651.1	13	6116	11.5044	3.64076	3.1599	0.000250581	HOXC11
								413376	chr8_6833935_6836065	C10orf111	0.776786	0.800436	predicted_enhancer				MA0486.2	MA0486.2	18	14592	15.9292	8.68639	1.83381	0.0087183	HSF1
								413377	chr8_6833935_6836065	C10orf113	0.776786	0.800436	predicted_enhancer				MA0652.1	MA0652.1	23	13038	20.354	7.76131	2.62249	1.70479e-05	IRF8
								413378	chr8_6833935_6836065	C10orf120	0.776786	0.800436	predicted_enhancer				MA0653.1	MA0653.1	33	18268	29.2035	10.8747	2.68547	7.86371e-08	IRF9
								413379	chr8_6833935_6836065	C10orf126	0.776786	0.800436	predicted_enhancer				MA0654.1	MA0654.1	23	15871	20.354	9.44775	2.15437	0.000333437	ISX
								413380	chr8_6833935_6836065	C10orf128	0.776786	0.800436	predicted_enhancer				MA0655.1	MA0655.1	19	13475	16.8142	8.02145	2.09615	0.00162777	JDP2
								413381	chr8_6833935_6836065	C10orf25	0.776786	0.800436	predicted_enhancer				MA0656.1	MA0656.1	11	8134	9.73451	4.84204	2.01042	0.0213649	JDP2(var.2)
								413382	chr8_6833935_6836065	C10orf35	0.776786	0.800436	predicted_enhancer				MA0657.1	MA0657.1	20	12513	17.6991	7.44879	2.37611	0.000249382	KLF13
								413383	chr8_6833935_6836065	C10orf53	0.776786	0.800436	predicted_enhancer				MA0658.1	MA0658.1	16	13438	14.1593	7.99943	1.77004	0.018087	LHX6
								413384	chr8_6833935_6836065	C10orf55	0.776786	0.800436	predicted_enhancer				MA0660.1	MA0660.1	41	23091	36.2832	13.7457	2.6396	1.61316e-09	MEF2B
								413385	chr8_6833935_6836065	C10orf62	0.776786	0.800436	predicted_enhancer				MA0661.1	MA0661.1	17	14978	15.0442	8.91617	1.6873	0.0227151	MEOX1
								413386	chr8_6833935_6836065	C10orf67	0.776786	0.800436	predicted_enhancer				MA0662.1	MA0662.1	23	18536	20.354	11.0342	1.84463	0.00271528	MIXL1
								413387	chr8_6833935_6836065	C10orf71	0.776786	0.800436	predicted_enhancer				MA0663.1	MA0663.1	14	5648	12.3894	3.36216	3.68494	2.80057e-05	MLX
								413388	chr8_6833935_6836065	C10orf76	0.776786	0.800436	predicted_enhancer				MA0664.1	MA0664.1	12	5173	10.6195	3.0794	3.44855	0.000199677	MLXIPL
								413389	chr8_6833935_6836065	C10orf82	0.776786	0.800436	predicted_enhancer				MA0665.1	MA0665.1	38	23269	33.6283	13.8517	2.42775	8.09573e-08	MSC
								413390	chr8_6833935_6836065	C10orf88	0.776786	0.800436	predicted_enhancer				MA0666.1	MA0666.1	24	12369	21.2389	7.36307	2.88452	2.12923e-06	MSX1
								413391	chr8_6833935_6836065	C10orf95	0.776786	0.800436	predicted_enhancer				MA0667.1	MA0667.1	24	17182	21.2389	10.2282	2.07651	0.000414891	MYF6
								413392	chr8_6833935_6836065	C10orf99	0.776786	0.800436	predicted_enhancer				MA0668.1	MA0668.1	6	5848	5.30973	3.48122	1.52525	0.201607	NEUROD2
								413393	chr8_6833935_6836065	C1QL3	0.776786	0.800436	predicted_enhancer				MA0669.1	MA0669.1	16	11218	14.1593	6.6779	2.12032	0.00348975	NEUROG2
								413394	chr8_6833935_6836065	CACNB2	0.776786	0.800436	predicted_enhancer				MA0670.1	MA0670.1	23	14932	20.354	8.88878	2.28985	0.000137302	NFIA
								413395	chr8_6833935_6836065	CACUL1	0.776786	0.800436	predicted_enhancer				MA0671.1	MA0671.1	25	14637	22.1239	8.71317	2.53913	1.17875e-05	NFIX
								413396	chr8_6833935_6836065	CALHM1	0.776786	0.800436	predicted_enhancer				MA0048.2	MA0048.2	37	24930	32.7434	14.8404	2.20636	1.42312e-06	NHLH1
								413397	chr8_6833935_6836065	CALHM2	0.776786	0.800436	predicted_enhancer				MA0672.1	MA0672.1	22	13176	19.469	7.84346	2.4822	6.13687e-05	NKX2-3
								413398	chr8_6833935_6836065	CALHM3	0.776786	0.800436	predicted_enhancer				MA0673.1	MA0673.1	24	14420	21.2389	8.584	2.47425	2.79413e-05	NKX2-8
								413399	chr8_6833935_6836065	CAMK1D	0.776786	0.800436	predicted_enhancer				MA0674.1	MA0674.1	27	22786	23.8938	13.5641	1.76154	0.00212574	NKX6-1
								413400	chr8_6833935_6836065	CAMK2G	0.776786	0.800436	predicted_enhancer				MA0675.1	MA0675.1	22	17441	19.469	10.3824	1.8752	0.00278352	NKX6-2
								413401	chr8_6833935_6836065	CASC10	0.776786	0.800436	predicted_enhancer				MA0678.1	MA0678.1	6	7140	5.30973	4.25033	1.24925	0.348696	OLIG2
								413402	chr8_6833935_6836065	CASP7	0.776786	0.800436	predicted_enhancer				MA0068.2	MA0068.2	14	10099	12.3894	6.01177	2.06085	0.00798097	PAX4
								413403	chr8_6833935_6836065	CC2D2B	0.776786	0.800436	predicted_enhancer				MA0680.1	MA0680.1	11	11758	9.73451	6.99935	1.39077	0.167661	PAX7
								413404	chr8_6833935_6836065	CCAR1	0.776786	0.800436	predicted_enhancer				MA0683.1	MA0683.1	34	28336	30.0885	16.868	1.78376	0.000364618	POU4F2
								413405	chr8_6833935_6836065	CCDC172	0.776786	0.800436	predicted_enhancer				MA0685.1	MA0685.1	59	26096	52.2124	15.5345	3.36105	1.70531e-19	SP4
								413406	chr8_6833935_6836065	CCDC186	0.776786	0.800436	predicted_enhancer				MA0686.1	MA0686.1	12	5468	10.6195	3.25501	3.2625	0.000329632	SPDEF
								413407	chr8_6833935_6836065	CCDC3	0.776786	0.800436	predicted_enhancer				MA0687.1	MA0687.1	47	26052	41.5929	15.5083	2.68197	2.77016e-11	SPIC
								413408	chr8_6833935_6836065	CCDC6	0.776786	0.800436	predicted_enhancer				MA0083.3	MA0083.3	10	6949	8.84956	4.13663	2.13932	0.0190203	SRF
								413409	chr8_6833935_6836065	CCDC7	0.776786	0.800436	predicted_enhancer				MA0009.2	MA0009.2	11	6175	9.73451	3.67588	2.64821	0.00306056	TBXT
								413410	chr8_6833935_6836065	CCNJ	0.776786	0.800436	predicted_enhancer				MA0688.1	MA0688.1	26	15324	23.0088	9.12213	2.52231	8.49557e-06	TBX2
								413411	chr8_6833935_6836065	CCNY	0.776786	0.800436	predicted_enhancer				MA0689.1	MA0689.1	29	16022	25.6637	9.53764	2.69078	5.92534e-07	TBX20
								413412	chr8_6833935_6836065	CCSER2	0.776786	0.800436	predicted_enhancer				MA0690.1	MA0690.1	23	14751	20.354	8.78104	2.31795	0.000114527	TBX21
								413413	chr8_6833935_6836065	CDC123	0.776786	0.800436	predicted_enhancer				MA0691.1	MA0691.1	26	18075	23.0088	10.7598	2.13842	0.000140803	TFAP4
								413414	chr8_6833935_6836065	CDH23	0.776786	0.800436	predicted_enhancer				MA0145.3	MA0145.3	10	4721	8.84956	2.81034	3.14893	0.00136696	TFCP2
								413415	chr8_6833935_6836065	CDHR1	0.776786	0.800436	predicted_enhancer				MA0692.1	MA0692.1	14	8761	12.3894	5.21528	2.37559	0.00230591	TFEB
								413416	chr8_6833935_6836065	CDK1	0.776786	0.800436	predicted_enhancer				MA0694.1	MA0694.1	22	8285	19.469	4.93193	3.94755	3.20282e-08	ZBTB7B
								413417	chr8_6833935_6836065	CDNF	0.776786	0.800436	predicted_enhancer				MA0695.1	MA0695.1	31	9739	27.4336	5.79747	4.732	2.23978e-13	ZBTB7C
								413418	chr8_6833935_6836065	CEP55	0.776786	0.800436	predicted_enhancer				MA0696.1	MA0696.1	42	21803	37.1681	12.979	2.86372	7.13506e-11	ZIC1
								413419	chr8_6833935_6836065	CFAP43	0.776786	0.800436	predicted_enhancer				MA0697.1	MA0697.1	41	20084	36.2832	11.9557	3.03481	2.19152e-11	ZIC3
								413420	chr8_6833935_6836065	CFAP58	0.776786	0.800436	predicted_enhancer				MA0698.1	MA0698.1	32	27153	28.3186	16.1638	1.75198	0.000795811	ZBTB18
								413421	chr8_6833935_6836065	CFAP70	0.776786	0.800436	predicted_enhancer				MA0699.1	MA0699.1	20	15602	17.6991	9.28762	1.90567	0.00369497	LBX2
								413422	chr8_6833935_6836065	CH25H	0.776786	0.800436	predicted_enhancer				MA0706.1	MA0706.1	26	20071	23.0088	11.9479	1.92576	0.00072174	MEOX2
								413423	chr8_6833935_6836065	CHAT	0.776786	0.800436	predicted_enhancer				MA0707.1	MA0707.1	33	26150	29.2035	15.5667	1.87603	0.000179628	MNX1
								413424	chr8_6833935_6836065	CHCHD1	0.776786	0.800436	predicted_enhancer				MA0708.1	MA0708.1	24	12369	21.2389	7.36307	2.88452	2.12923e-06	MSX2
								413425	chr8_6833935_6836065	CHST15	0.776786	0.800436	predicted_enhancer				MA0710.1	MA0710.1	20	14969	17.6991	8.91081	1.98625	0.00229727	NOTO
								413426	chr8_6833935_6836065	CHST3	0.776786	0.800436	predicted_enhancer				MA0711.1	MA0711.1	8	2506	7.07965	1.49178	4.74576	0.000310927	OTX1
								413427	chr8_6833935_6836065	CHUK	0.776786	0.800436	predicted_enhancer				MA0132.2	MA0132.2	14	12345	12.3894	7.34878	1.68591	0.0378163	PDX1
								413428	chr8_6833935_6836065	CISD1	0.776786	0.800436	predicted_enhancer				MA0713.1	MA0713.1	38	24636	33.6283	14.6654	2.29303	3.58788e-07	PHOX2A
								413429	chr8_6833935_6836065	CNNM1	0.776786	0.800436	predicted_enhancer				MA0714.1	MA0714.1	19	16569	16.8142	9.86326	1.70473	0.0146388	PITX3
								413430	chr8_6833935_6836065	CNNM2	0.776786	0.800436	predicted_enhancer				MA0715.1	MA0715.1	40	25899	35.3982	15.4173	2.29601	1.44675e-07	PROP1
								413431	chr8_6833935_6836065	COL13A1	0.776786	0.800436	predicted_enhancer				MA0716.1	MA0716.1	17	14449	15.0442	8.60126	1.74907	0.0165866	PRRX1
								413432	chr8_6833935_6836065	COL17A1	0.776786	0.800436	predicted_enhancer				MA0717.1	MA0717.1	23	15871	20.354	9.44775	2.15437	0.000333437	RAX2
								413433	chr8_6833935_6836065	COMMD3	0.776786	0.800436	predicted_enhancer				MA0718.1	MA0718.1	17	15910	15.0442	9.47097	1.58846	0.0375658	RAX
								413434	chr8_6833935_6836065	COMMD3-BMI1	0.776786	0.800436	predicted_enhancer				MA0719.1	MA0719.1	9	11355	7.9646	6.75945	1.17829	0.355225	RHOXF1
								413435	chr8_6833935_6836065	COMTD1	0.776786	0.800436	predicted_enhancer				MA0721.1	MA0721.1	19	16903	16.8142	10.0621	1.67104	0.0177329	UNCX
								413436	chr8_6833935_6836065	COX15	0.776786	0.800436	predicted_enhancer				MA0722.1	MA0722.1	23	21365	20.354	12.7182	1.60038	0.0147024	VAX1
								413437	chr8_6833935_6836065	CPEB3	0.776786	0.800436	predicted_enhancer				MA0723.1	MA0723.1	12	9998	10.6195	5.95165	1.78429	0.0369295	VAX2
								413438	chr8_6833935_6836065	CPN1	0.776786	0.800436	predicted_enhancer				MA0724.1	MA0724.1	5	7555	4.42478	4.49737	0.983859	0.578148	VENTX
								413439	chr8_6833935_6836065	CPXM2	0.776786	0.800436	predicted_enhancer				MA0725.1	MA0725.1	11	11602	9.73451	6.90649	1.40947	0.15759	VSX1
								413440	chr8_6833935_6836065	CREM	0.776786	0.800436	predicted_enhancer				MA0726.1	MA0726.1	11	11602	9.73451	6.90649	1.40947	0.15759	VSX2
								413441	chr8_6833935_6836065	CRTAC1	0.776786	0.800436	predicted_enhancer				MA0112.3	MA0112.3	16	12855	14.1593	7.65238	1.85031	0.0123341	ESR1
								413442	chr8_6833935_6836065	CSGALNACT2	0.776786	0.800436	predicted_enhancer				MA0141.3	MA0141.3	22	18133	19.469	10.7943	1.80364	0.00445672	ESRRB
								413443	chr8_6833935_6836065	CSTF2T	0.776786	0.800436	predicted_enhancer				MA0017.2	MA0017.2	36	23963	31.8584	14.2648	2.23336	1.58136e-06	NR2F1
								413444	chr8_6833935_6836065	CTNNA3	0.776786	0.800436	predicted_enhancer				MA0113.3	MA0113.3	13	7980	11.5044	4.75037	2.4218	0.00281327	NR3C1
								413445	chr8_6833935_6836065	CUBN	0.776786	0.800436	predicted_enhancer				MA0727.1	MA0727.1	14	7800	12.3894	4.64322	2.66828	0.000775446	NR3C2
								413446	chr8_6833935_6836065	CUEDC2	0.776786	0.800436	predicted_enhancer				MA0729.1	MA0729.1	36	19091	31.8584	11.3646	2.80331	5.10163e-09	RARA
								413447	chr8_6833935_6836065	CUL2	0.776786	0.800436	predicted_enhancer				MA0730.1	MA0730.1	32	18936	28.3186	11.2723	2.51223	5.978e-07	RARA(var.2)
								413448	chr8_6833935_6836065	CUTC	0.776786	0.800436	predicted_enhancer				MA0731.1	MA0731.1	23	16939	20.354	10.0835	2.01854	0.000827815	BCL6B
								413449	chr8_6833935_6836065	CUZD1	0.776786	0.800436	predicted_enhancer				MA0472.2	MA0472.2	36	11082	31.8584	6.59694	4.82927	7.62282e-16	EGR2
								413450	chr8_6833935_6836065	CWF19L1	0.776786	0.800436	predicted_enhancer				MA0732.1	MA0732.1	57	17772	50.4425	10.5794	4.76799	3.87999e-26	EGR3
								413451	chr8_6833935_6836065	CXCL12	0.776786	0.800436	predicted_enhancer				MA0733.1	MA0733.1	47	17427	41.5929	10.374	4.00934	7.37762e-18	EGR4
								413452	chr8_6833935_6836065	CYP17A1	0.776786	0.800436	predicted_enhancer				MA0735.1	MA0735.1	20	7331	17.6991	4.36403	4.05568	9.65081e-08	GLIS1
								413453	chr8_6833935_6836065	CYP26A1	0.776786	0.800436	predicted_enhancer				MA0736.1	MA0736.1	31	13318	27.4336	7.92799	3.46035	6.1309e-10	GLIS2
								413454	chr8_6833935_6836065	CYP26C1	0.776786	0.800436	predicted_enhancer				MA0737.1	MA0737.1	22	11976	19.469	7.12912	2.73091	1.44629e-05	GLIS3
								413455	chr8_6833935_6836065	CYP2C18	0.776786	0.800436	predicted_enhancer				MA0738.1	MA0738.1	42	20000	37.1681	11.9057	3.12188	4.39281e-12	HIC2
								413456	chr8_6833935_6836065	CYP2C19	0.776786	0.800436	predicted_enhancer				MA0740.1	MA0740.1	49	20347	43.3628	12.1122	3.58008	1.04515e-16	KLF14
								413457	chr8_6833935_6836065	CYP2C8	0.776786	0.800436	predicted_enhancer				MA0741.1	MA0741.1	72	37486	63.7168	22.3148	2.85536	5.00486e-21	KLF16
								413458	chr8_6833935_6836065	CYP2C9	0.776786	0.800436	predicted_enhancer				MA0747.1	MA0747.1	69	32431	61.0619	19.3057	3.1629	2.26994e-22	SP8
								413459	chr8_6833935_6836065	DCLRE1A	0.776786	0.800436	predicted_enhancer				MA0749.1	MA0749.1	5	1179	4.42478	0.70184	6.30454	0.00126856	ZBED1
								413460	chr8_6833935_6836065	DCLRE1C	0.776786	0.800436	predicted_enhancer				MA0751.1	MA0751.1	44	20399	38.9381	12.1432	3.20657	4.10439e-13	ZIC4
								413461	chr8_6833935_6836065	DDIT4	0.776786	0.800436	predicted_enhancer				MA0088.2	MA0088.2	29	17807	25.6637	10.6002	2.42105	4.95551e-06	ZNF143
								413462	chr8_6833935_6836065	DDX21	0.776786	0.800436	predicted_enhancer				MA0752.1	MA0752.1	15	11548	13.2743	6.87434	1.931	0.0106971	ZNF410
								413463	chr8_6833935_6836065	DDX50	0.776786	0.800436	predicted_enhancer				MA0754.1	MA0754.1	16	5271	14.1593	3.13774	4.51257	5.3558e-07	CUX1
								413464	chr8_6833935_6836065	DKK1	0.776786	0.800436	predicted_enhancer				MA0755.1	MA0755.1	14	5960	12.3894	3.54789	3.49204	4.99914e-05	CUX2
								413465	chr8_6833935_6836065	DLG5	0.776786	0.800436	predicted_enhancer				MA0756.1	MA0756.1	18	15115	15.9292	8.99772	1.77036	0.0122564	ONECUT2
								413466	chr8_6833935_6836065	DMBT1	0.776786	0.800436	predicted_enhancer				MA0757.1	MA0757.1	26	21656	23.0088	12.8915	1.78481	0.00217867	ONECUT3
								413467	chr8_6833935_6836065	DNA2	0.776786	0.800436	predicted_enhancer				MA0758.1	MA0758.1	24	9760	21.2389	5.80997	3.6556	2.9102e-08	E2F7
								413468	chr8_6833935_6836065	DNAJB12	0.776786	0.800436	predicted_enhancer				MA0759.1	MA0759.1	13	6260	11.5044	3.72648	3.08721	0.000312957	ELK3
								413469	chr8_6833935_6836065	DNAJC1	0.776786	0.800436	predicted_enhancer				MA0760.1	MA0760.1	13	8068	11.5044	4.80275	2.39538	0.00308878	ERF
								413470	chr8_6833935_6836065	DNAJC12	0.776786	0.800436	predicted_enhancer				MA0474.2	MA0474.2	16	7339	14.1593	4.36879	3.24101	3.41265e-05	ERG
								413471	chr8_6833935_6836065	DNAJC9	0.776786	0.800436	predicted_enhancer				MA0098.3	MA0098.3	17	7764	15.0442	4.62179	3.25507	1.79047e-05	ETS1
								413472	chr8_6833935_6836065	DNMBP	0.776786	0.800436	predicted_enhancer				MA0762.1	MA0762.1	18	9380	15.9292	5.58377	2.85277	5.58627e-05	ETV2
								413473	chr8_6833935_6836065	DNTT	0.776786	0.800436	predicted_enhancer				MA0763.1	MA0763.1	12	6633	10.6195	3.94852	2.68948	0.00174846	ETV3
								413474	chr8_6833935_6836065	DPCD	0.776786	0.800436	predicted_enhancer				MA0156.2	MA0156.2	12	6249	10.6195	3.71993	2.85475	0.00105883	FEV
								413475	chr8_6833935_6836065	DRGX	0.776786	0.800436	predicted_enhancer				MA0767.1	MA0767.1	11	5040	9.73451	3.00023	3.24459	0.000616139	GCM2
								413476	chr8_6833935_6836065	DUPD1	0.776786	0.800436	predicted_enhancer				MA0768.1	MA0768.1	31	26065	27.4336	15.5161	1.76808	0.000848096	LEF1
								413477	chr8_6833935_6836065	DUSP13	0.776786	0.800436	predicted_enhancer				MA0770.1	MA0770.1	21	15438	18.5841	9.19	2.02221	0.00141253	HSF2
								413478	chr8_6833935_6836065	DUSP5	0.776786	0.800436	predicted_enhancer				MA0771.1	MA0771.1	16	14406	14.1593	8.57566	1.6511	0.0319876	HSF4
								413479	chr8_6833935_6836065	DYDC1	0.776786	0.800436	predicted_enhancer				MA0772.1	MA0772.1	36	24869	31.8584	14.8041	2.152	3.7872e-06	IRF7
								413480	chr8_6833935_6836065	DYDC2	0.776786	0.800436	predicted_enhancer				MA0773.1	MA0773.1	51	27290	45.1327	16.2453	2.7782	5.45296e-13	MEF2D
								413481	chr8_6833935_6836065	EBLN1	0.776786	0.800436	predicted_enhancer				MA0498.2	MA0498.2	25	18960	22.1239	11.2866	1.96019	0.00072315	MEIS1
								413482	chr8_6833935_6836065	ECD	0.776786	0.800436	predicted_enhancer				MA0774.1	MA0774.1	28	16873	24.7788	10.0442	2.46696	5.30671e-06	MEIS2
								413483	chr8_6833935_6836065	EGR2	0.776786	0.800436	predicted_enhancer				MA0775.1	MA0775.1	28	18593	24.7788	11.0681	2.23875	3.21218e-05	MEIS3
								413484	chr8_6833935_6836065	EIF3A	0.776786	0.800436	predicted_enhancer				MA0776.1	MA0776.1	8	2440	7.07965	1.45249	4.87413	0.00026039	MYBL1
								413485	chr8_6833935_6836065	EIF4EBP2	0.776786	0.800436	predicted_enhancer				MA0777.1	MA0777.1	7	2614	6.19469	1.55607	3.98098	0.00202252	MYBL2
								413486	chr8_6833935_6836065	EIF5AL1	0.776786	0.800436	predicted_enhancer				MA0105.4	MA0105.4	30	12935	26.5487	7.7	3.44788	1.36628e-09	NFKB1
								413487	chr8_6833935_6836065	ELOVL3	0.776786	0.800436	predicted_enhancer				MA0778.1	MA0778.1	27	11266	23.8938	6.70647	3.5628	5.61205e-09	NFKB2
								413488	chr8_6833935_6836065	EMX2	0.776786	0.800436	predicted_enhancer				MA0779.1	MA0779.1	13	6558	11.5044	3.90387	2.94693	0.000485166	PAX1
								413489	chr8_6833935_6836065	ENKUR	0.776786	0.800436	predicted_enhancer				MA0780.1	MA0780.1	9	9951	7.9646	5.92367	1.34454	0.226839	PAX3
								413490	chr8_6833935_6836065	ENO4	0.776786	0.800436	predicted_enhancer				MA0781.1	MA0781.1	11	6947	9.73451	4.13544	2.35392	0.0072811	PAX9
								413491	chr8_6833935_6836065	ENTPD1	0.776786	0.800436	predicted_enhancer				MA0783.1	MA0783.1	29	21378	25.6637	12.726	2.01664	0.000147741	PKNOX2
								413492	chr8_6833935_6836065	ENTPD7	0.776786	0.800436	predicted_enhancer				MA0784.1	MA0784.1	29	28379	25.6637	16.8936	1.51914	0.011869	POU1F1
								413493	chr8_6833935_6836065	EPC1	0.776786	0.800436	predicted_enhancer				MA0785.1	MA0785.1	30	23446	26.5487	13.957	1.90217	0.000308818	POU2F1
								413494	chr8_6833935_6836065	ERCC6	0.776786	0.800436	predicted_enhancer				MA0786.1	MA0786.1	32	27350	28.3186	16.281	1.73936	0.000901781	POU3F1
								413495	chr8_6833935_6836065	ERLIN1	0.776786	0.800436	predicted_enhancer				MA0787.1	MA0787.1	28	26413	24.7788	15.7232	1.57593	0.00838858	POU3F2
								413496	chr8_6833935_6836065	EXOC6	0.776786	0.800436	predicted_enhancer				MA0788.1	MA0788.1	30	28812	26.5487	17.1513	1.54791	0.00799665	POU3F3
								413497	chr8_6833935_6836065	EXOSC1	0.776786	0.800436	predicted_enhancer				MA0789.1	MA0789.1	26	19216	23.0088	11.439	2.01144	0.000371477	POU3F4
								413498	chr8_6833935_6836065	FAM107B	0.776786	0.800436	predicted_enhancer				MA0790.1	MA0790.1	37	30559	32.7434	18.1913	1.79995	0.000146521	POU4F1
								413499	chr8_6833935_6836065	FAM13C	0.776786	0.800436	predicted_enhancer				MA0791.1	MA0791.1	33	30011	29.2035	17.8651	1.63467	0.00212572	POU4F3
								413500	chr8_6833935_6836065	FAM149B1	0.776786	0.800436	predicted_enhancer				MA0792.1	MA0792.1	31	20442	27.4336	12.1688	2.25442	9.12592e-06	POU5F1B
								413501	chr8_6833935_6836065	FAM160B1	0.776786	0.800436	predicted_enhancer				MA0793.1	MA0793.1	21	20288	18.5841	12.0771	1.53878	0.0290947	POU6F2
								413502	chr8_6833935_6836065	FAM170B	0.776786	0.800436	predicted_enhancer				MA0794.1	MA0794.1	8	5995	7.07965	3.56873	1.9838	0.0497713	PROX1
								413503	chr8_6833935_6836065	FAM171A1	0.776786	0.800436	predicted_enhancer				MA0600.2	MA0600.2	14	10077	12.3894	5.99868	2.06535	0.00783683	RFX2
								413504	chr8_6833935_6836065	FAM204A	0.776786	0.800436	predicted_enhancer				MA0795.1	MA0795.1	5	4528	4.42478	2.69545	1.64158	0.190194	SMAD3
								413505	chr8_6833935_6836065	FAM213A	0.776786	0.800436	predicted_enhancer				MA0796.1	MA0796.1	26	17131	23.0088	10.1978	2.25625	5.82331e-05	TGIF1
								413506	chr8_6833935_6836065	FAM24A	0.776786	0.800436	predicted_enhancer				MA0797.1	MA0797.1	21	16803	18.5841	10.0026	1.85793	0.00391475	TGIF2
								413507	chr8_6833935_6836065	FAM24B	0.776786	0.800436	predicted_enhancer				MA0799.1	MA0799.1	18	11330	15.9292	6.74457	2.36178	0.000567348	RFX4
								413508	chr8_6833935_6836065	FAM25A	0.776786	0.800436	predicted_enhancer				MA0510.2	MA0510.2	14	11015	12.3894	6.55706	1.88947	0.0161227	RFX5
								413509	chr8_6833935_6836065	FAM25C	0.776786	0.800436	predicted_enhancer				MA0511.2	MA0511.2	17	10361	15.0442	6.16774	2.43918	0.000572117	RUNX2
								413510	chr8_6833935_6836065	FAM25G	0.776786	0.800436	predicted_enhancer				MA0800.1	MA0800.1	24	14628	21.2389	8.70782	2.43907	3.51942e-05	EOMES
								413511	chr8_6833935_6836065	FAM35A	0.776786	0.800436	predicted_enhancer				MA0801.1	MA0801.1	28	15482	24.7788	9.21619	2.68861	9.96014e-07	MGA
								413512	chr8_6833935_6836065	FAM45A	0.776786	0.800436	predicted_enhancer				MA0802.1	MA0802.1	21	14344	18.5841	8.53876	2.17644	0.000553518	TBR1
								413513	chr8_6833935_6836065	FAM53B	0.776786	0.800436	predicted_enhancer				MA0803.1	MA0803.1	28	15482	24.7788	9.21619	2.68861	9.96014e-07	TBX15
								413514	chr8_6833935_6836065	FAS	0.776786	0.800436	predicted_enhancer				MA0804.1	MA0804.1	13	6612	11.5044	3.93602	2.92286	0.000523733	TBX19
								413515	chr8_6833935_6836065	FBXL15	0.776786	0.800436	predicted_enhancer				MA0805.1	MA0805.1	31	17798	27.4336	10.5949	2.58933	4.958e-07	TBX1
								413516	chr8_6833935_6836065	FBXW4	0.776786	0.800436	predicted_enhancer				MA0806.1	MA0806.1	21	14419	18.5841	8.5834	2.16512	0.000592465	TBX4
								413517	chr8_6833935_6836065	FFAR4	0.776786	0.800436	predicted_enhancer				MA0807.1	MA0807.1	21	14419	18.5841	8.5834	2.16512	0.000592465	TBX5
								413518	chr8_6833935_6836065	FGF8	0.776786	0.800436	predicted_enhancer				MA0808.1	MA0808.1	22	19150	19.469	11.3997	1.70786	0.00839165	TEAD3
								413519	chr8_6833935_6836065	FGFBP3	0.776786	0.800436	predicted_enhancer				MA0810.1	MA0810.1	57	23183	50.4425	13.8005	3.65513	2.01952e-20	TFAP2A(var.2)
								413520	chr8_6833935_6836065	FGFR2	0.776786	0.800436	predicted_enhancer				MA0811.1	MA0811.1	55	20106	48.6726	11.9688	4.06663	1.00028e-21	TFAP2B
								413521	chr8_6833935_6836065	FRA10AC1	0.776786	0.800436	predicted_enhancer				MA0812.1	MA0812.1	53	20130	46.9027	11.9831	3.91408	4.86992e-20	TFAP2B(var.2)
								413522	chr8_6833935_6836065	FRAT1	0.776786	0.800436	predicted_enhancer				MA0813.1	MA0813.1	53	19555	46.9027	11.6408	4.02917	1.31307e-20	TFAP2B(var.3)
								413523	chr8_6833935_6836065	FRAT2	0.776786	0.800436	predicted_enhancer				MA0524.2	MA0524.2	53	20455	46.9027	12.1765	3.85189	1.00162e-19	TFAP2C
								413524	chr8_6833935_6836065	FRMD4A	0.776786	0.800436	predicted_enhancer				MA0815.1	MA0815.1	43	17127	38.0531	10.1954	3.73237	4.5018e-15	TFAP2C(var.3)
								413525	chr8_6833935_6836065	FRMPD2	0.776786	0.800436	predicted_enhancer				MA0464.2	MA0464.2	9	5372	7.9646	3.19787	2.4906	0.0105622	BHLHE40
								413526	chr8_6833935_6836065	FUT11	0.776786	0.800436	predicted_enhancer				MA0817.1	MA0817.1	9	7273	7.9646	4.3295	1.83961	0.0570499	BHLHE23
								413527	chr8_6833935_6836065	FXYD4	0.776786	0.800436	predicted_enhancer				MA0818.1	MA0818.1	8	6140	7.07965	3.65504	1.93695	0.0557232	BHLHE22
								413528	chr8_6833935_6836065	FZD8	0.776786	0.800436	predicted_enhancer				MA0819.1	MA0819.1	11	5518	9.73451	3.28478	2.96352	0.00127963	CLOCK
								413529	chr8_6833935_6836065	GAD2	0.776786	0.800436	predicted_enhancer				MA0820.1	MA0820.1	30	18707	26.5487	11.136	2.38404	4.40743e-06	FIGLA
								413530	chr8_6833935_6836065	GBF1	0.776786	0.800436	predicted_enhancer				MA0821.1	MA0821.1	16	7112	14.1593	4.23366	3.34446	2.34092e-05	HES5
								413531	chr8_6833935_6836065	GDF10	0.776786	0.800436	predicted_enhancer				MA0822.1	MA0822.1	15	7532	13.2743	4.48368	2.96059	0.000165913	HES7
								413532	chr8_6833935_6836065	GDF2	0.776786	0.800436	predicted_enhancer				MA0823.1	MA0823.1	16	7948	14.1593	4.73132	2.99267	8.71539e-05	HEY1
								413533	chr8_6833935_6836065	GFRA1	0.776786	0.800436	predicted_enhancer				MA0058.3	MA0058.3	19	8879	16.8142	5.28553	3.18117	7.47989e-06	MAX
								413534	chr8_6833935_6836065	GHITM	0.776786	0.800436	predicted_enhancer				MA0825.1	MA0825.1	18	8729	15.9292	5.19624	3.06553	2.1926e-05	MNT
								413535	chr8_6833935_6836065	GJD4	0.776786	0.800436	predicted_enhancer				MA0826.1	MA0826.1	9	6788	7.9646	4.04079	1.97105	0.03993	OLIG1
								413536	chr8_6833935_6836065	GLUD1	0.776786	0.800436	predicted_enhancer				MA0827.1	MA0827.1	10	8340	8.84956	4.96467	1.78251	0.0548688	OLIG3
								413537	chr8_6833935_6836065	GOLGA7B	0.776786	0.800436	predicted_enhancer				MA0828.1	MA0828.1	8	5042	7.07965	3.00142	2.35876	0.0208794	SREBF2(var.2)
								413538	chr8_6833935_6836065	GOT1	0.776786	0.800436	predicted_enhancer				MA0834.1	MA0834.1	9	6152	7.9646	3.66219	2.17482	0.0233238	ATF7
								413539	chr8_6833935_6836065	GPAM	0.776786	0.800436	predicted_enhancer				MA0466.2	MA0466.2	7	4544	6.19469	2.70497	2.29011	0.0342583	CEBPB
								413540	chr8_6833935_6836065	GPR158	0.776786	0.800436	predicted_enhancer				MA0837.1	MA0837.1	6	4115	5.30973	2.44959	2.1676	0.0599419	CEBPE
								413541	chr8_6833935_6836065	GPR26	0.776786	0.800436	predicted_enhancer				MA0838.1	MA0838.1	7	4357	6.19469	2.59365	2.3884	0.0282187	CEBPG
								413542	chr8_6833935_6836065	GPRIN2	0.776786	0.800436	predicted_enhancer				MA0839.1	MA0839.1	12	7712	10.6195	4.59083	2.31319	0.00584661	CREB3L1
								413543	chr8_6833935_6836065	GRID1	0.776786	0.800436	predicted_enhancer				MA0841.1	MA0841.1	21	12552	18.5841	7.47201	2.48716	9.02431e-05	NFE2
								413544	chr8_6833935_6836065	GRK5	0.776786	0.800436	predicted_enhancer				MA0843.1	MA0843.1	5	5293	4.42478	3.15084	1.40432	0.284617	TEF
								413545	chr8_6833935_6836065	GSTO1	0.776786	0.800436	predicted_enhancer				MA0844.1	MA0844.1	9	4955	7.9646	2.94963	2.7002	0.00642001	XBP1
								413546	chr8_6833935_6836065	GSTO2	0.776786	0.800436	predicted_enhancer				MA0845.1	MA0845.1	31	26833	27.4336	15.9733	1.71747	0.00137577	FOXB1
								413547	chr8_6833935_6836065	H2AFY2	0.776786	0.800436	predicted_enhancer				MA0032.2	MA0032.2	34	29283	30.0885	17.4317	1.72608	0.000672337	FOXC1
								413548	chr8_6833935_6836065	HABP2	0.776786	0.800436	predicted_enhancer				MA0846.1	MA0846.1	45	35859	39.823	21.3463	1.86557	6.57329e-06	FOXC2
								413549	chr8_6833935_6836065	HECTD2	0.776786	0.800436	predicted_enhancer				MA0848.1	MA0848.1	30	16971	26.5487	10.1026	2.62791	5.89129e-07	FOXO4
								413550	chr8_6833935_6836065	HELLS	0.776786	0.800436	predicted_enhancer				MA0849.1	MA0849.1	30	16971	26.5487	10.1026	2.62791	5.89129e-07	FOXO6
								413551	chr8_6833935_6836065	HERC4	0.776786	0.800436	predicted_enhancer				MA0850.1	MA0850.1	30	16971	26.5487	10.1026	2.62791	5.89129e-07	FOXP3
								413552	chr8_6833935_6836065	HHEX	0.776786	0.800436	predicted_enhancer				MA0855.1	MA0855.1	28	17475	24.7788	10.4026	2.38198	1.02817e-05	RXRB
								413553	chr8_6833935_6836065	HIF1AN	0.776786	0.800436	predicted_enhancer				MA0856.1	MA0856.1	25	17107	22.1239	10.1835	2.17252	0.000152402	RXRG
								413554	chr8_6833935_6836065	HK1	0.776786	0.800436	predicted_enhancer				MA0525.2	MA0525.2	9	5993	7.9646	3.56754	2.23252	0.0201043	TP63
								413555	chr8_6833935_6836065	HKDC1	0.776786	0.800436	predicted_enhancer				MA0106.3	MA0106.3	15	7979	13.2743	4.74977	2.79473	0.000307131	TP53
								413556	chr8_6833935_6836065	HMX2	0.776786	0.800436	predicted_enhancer				MA0861.1	MA0861.1	16	7854	14.1593	4.67536	3.02849	7.59074e-05	TP73
								413557	chr8_6833935_6836065	HMX3	0.776786	0.800436	predicted_enhancer				MA0862.1	MA0862.1	3	1577	2.65487	0.938763	2.82805	0.09089	GMEB2
								413558	chr8_6833935_6836065	HNRNPF	0.776786	0.800436	predicted_enhancer				MA0863.1	MA0863.1	20	10679	17.6991	6.35704	2.78418	2.87921e-05	MTF1
								413559	chr8_6833935_6836065	HNRNPH3	0.776786	0.800436	predicted_enhancer				MA0024.3	MA0024.3	8	2401	7.07965	1.42928	4.9533	0.000233838	E2F1
								413560	chr8_6833935_6836065	HOGA1	0.776786	0.800436	predicted_enhancer				MA0865.1	MA0865.1	30	13018	26.5487	7.74941	3.4259	1.58674e-09	E2F8
								413561	chr8_6833935_6836065	HPS1	0.776786	0.800436	predicted_enhancer				MA0866.1	MA0866.1	19	16467	16.8142	9.80254	1.71529	0.0137849	SOX21
								413562	chr8_6833935_6836065	HPS6	0.776786	0.800436	predicted_enhancer				MA0872.1	MA0872.1	43	17619	38.0531	10.4883	3.62814	1.22073e-14	TFAP2A(var.3)
								413563	chr8_6833935_6836065	HPSE2	0.776786	0.800436	predicted_enhancer				MA0028.2	MA0028.2	13	6391	11.5044	3.80446	3.02393	0.000380801	ELK1
								413564	chr8_6833935_6836065	HSPA12A	0.776786	0.800436	predicted_enhancer				MA0873.1	MA0873.1	11	6167	9.73451	3.67112	2.65165	0.00303068	HOXD12
								413565	chr8_6833935_6836065	HSPA14	0.776786	0.800436	predicted_enhancer				MA0875.1	MA0875.1	18	11310	15.9292	6.73266	2.36596	0.000555738	BARX1
								413566	chr8_6833935_6836065	HTR7	0.776786	0.800436	predicted_enhancer				MA0876.1	MA0876.1	24	12369	21.2389	7.36307	2.88452	2.12923e-06	BSX
								413567	chr8_6833935_6836065	HTRA1	0.776786	0.800436	predicted_enhancer				MA0882.1	MA0882.1	19	12308	16.8142	7.32676	2.2949	0.000557368	DLX6
								413568	chr8_6833935_6836065	IDE	0.776786	0.800436	predicted_enhancer				MA0884.1	MA0884.1	29	19185	25.6637	11.4205	2.24716	2.07152e-05	DUXA
								413569	chr8_6833935_6836065	IFIT1	0.776786	0.800436	predicted_enhancer				MA0886.1	MA0886.1	15	11373	13.2743	6.77017	1.96071	0.00938317	EMX2
								413570	chr8_6833935_6836065	IFIT1B	0.776786	0.800436	predicted_enhancer				MA0887.1	MA0887.1	12	10075	10.6195	5.99749	1.77065	0.0387965	EVX1
								413571	chr8_6833935_6836065	IFIT2	0.776786	0.800436	predicted_enhancer				MA0888.1	MA0888.1	12	10732	10.6195	6.38859	1.66226	0.0575178	EVX2
								413572	chr8_6833935_6836065	IFIT3	0.776786	0.800436	predicted_enhancer				MA0889.1	MA0889.1	14	12361	12.3894	7.35831	1.68373	0.0381656	GBX1
								413573	chr8_6833935_6836065	IFIT5	0.776786	0.800436	predicted_enhancer				MA0890.1	MA0890.1	18	14542	15.9292	8.65662	1.84012	0.00842886	GBX2
								413574	chr8_6833935_6836065	IKZF5	0.776786	0.800436	predicted_enhancer				MA0891.1	MA0891.1	22	13237	19.469	7.87978	2.47076	6.57005e-05	GSC2
								413575	chr8_6833935_6836065	INA	0.776786	0.800436	predicted_enhancer				MA0892.1	MA0892.1	27	19482	23.8938	11.5973	2.06029	0.000188198	GSX1
								413576	chr8_6833935_6836065	INPP5F	0.776786	0.800436	predicted_enhancer				MA0894.1	MA0894.1	14	13815	12.3894	8.22385	1.50652	0.080469	HESX1
								413577	chr8_6833935_6836065	IPMK	0.776786	0.800436	predicted_enhancer				MA0895.1	MA0895.1	11	7300	9.73451	4.34557	2.2401	0.0103235	HMBOX1
								413578	chr8_6833935_6836065	ITGA8	0.776786	0.800436	predicted_enhancer				MA0899.1	MA0899.1	31	23979	27.4336	14.2743	1.92189	0.000196459	HOXA10
								413579	chr8_6833935_6836065	ITGB1	0.776786	0.800436	predicted_enhancer				MA0903.1	MA0903.1	19	17543	16.8142	10.4431	1.61008	0.0250809	HOXB3
								413580	chr8_6833935_6836065	ITPRIP	0.776786	0.800436	predicted_enhancer				MA0905.1	MA0905.1	15	10348	13.2743	6.16	2.15492	0.00403888	HOXC10
								413581	chr8_6833935_6836065	JMJD1C	0.776786	0.800436	predicted_enhancer				MA0906.1	MA0906.1	13	6408	11.5044	3.81458	3.01591	0.000390463	HOXC12
								413582	chr8_6833935_6836065	KAT6B	0.776786	0.800436	predicted_enhancer				MA0907.1	MA0907.1	10	11030	8.84956	6.56598	1.34779	0.208231	HOXC13
								413583	chr8_6833935_6836065	KAZALD1	0.776786	0.800436	predicted_enhancer				MA0908.1	MA0908.1	13	7525	11.5044	4.47951	2.56823	0.00169082	HOXD11
								413584	chr8_6833935_6836065	KCNIP2	0.776786	0.800436	predicted_enhancer				MA0914.1	MA0914.1	23	12613	20.354	7.50832	2.71086	1.00196e-05	ISL2
								413585	chr8_6833935_6836065	KCNK18	0.776786	0.800436	predicted_enhancer				MA0852.2	MA0852.2	26	18624	23.0088	11.0866	2.07538	0.000227398	FOXK1
								413586	chr8_6833935_6836065	KCNMA1	0.776786	0.800436	predicted_enhancer				MA0036.3	MA0036.3	18	15097	15.9292	8.987	1.77247	0.0121181	GATA2
								413587	chr8_6833935_6836065	KIAA1217	0.776786	0.800436	predicted_enhancer				MA1106.1	MA1106.1	16	5869	14.1593	3.49372	4.05278	2.15145e-06	HIF1A
								413588	chr8_6833935_6836065	KIF11	0.776786	0.800436	predicted_enhancer				MA0147.3	MA0147.3	25	11080	22.1239	6.59575	3.35427	7.48008e-08	MYC
								413589	chr8_6833935_6836065	KIF20B	0.776786	0.800436	predicted_enhancer				MA0100.3	MA0100.3	14	13946	12.3894	8.30183	1.49237	0.0853761	MYB
								413590	chr8_6833935_6836065	KIF5B	0.776786	0.800436	predicted_enhancer				MA0104.4	MA0104.4	17	8378	15.0442	4.98729	3.01652	4.64961e-05	MYCN
								413591	chr8_6833935_6836065	KLLN	0.776786	0.800436	predicted_enhancer				MA1109.1	MA1109.1	45	34498	39.823	20.5361	1.93917	2.2441e-06	NEUROD1
								413592	chr8_6833935_6836065	LBX1	0.776786	0.800436	predicted_enhancer				MA0161.2	MA0161.2	28	22128	24.7788	13.1724	1.88111	0.000622364	NFIC
								413593	chr8_6833935_6836065	LCOR	0.776786	0.800436	predicted_enhancer				MA0060.3	MA0060.3	25	12059	22.1239	7.17853	3.08195	3.69447e-07	NFYA
								413594	chr8_6833935_6836065	LDB1	0.776786	0.800436	predicted_enhancer				MA1110.1	MA1110.1	25	14063	22.1239	8.37148	2.64277	5.90535e-06	NR1H4
								413595	chr8_6833935_6836065	LDB3	0.776786	0.800436	predicted_enhancer				MA1111.1	MA1111.1	24	21190	21.2389	12.6141	1.68375	0.00692201	NR2F2
								413596	chr8_6833935_6836065	LGI1	0.776786	0.800436	predicted_enhancer				MA0014.3	MA0014.3	20	7499	17.6991	4.46404	3.96482	1.38646e-07	PAX5
								413597	chr8_6833935_6836065	LHPP	0.776786	0.800436	predicted_enhancer				MA1114.1	MA1114.1	37	29201	32.7434	17.3829	1.88365	5.53213e-05	PBX3
								413598	chr8_6833935_6836065	LIPA	0.776786	0.800436	predicted_enhancer				MA1115.1	MA1115.1	46	25238	40.708	15.0238	2.70957	3.60459e-11	POU5F1
								413599	chr8_6833935_6836065	LIPF	0.776786	0.800436	predicted_enhancer				MA1116.1	MA1116.1	55	33734	48.6726	20.0813	2.42377	1.00393e-11	RBPJ
								413600	chr8_6833935_6836065	LIPJ	0.776786	0.800436	predicted_enhancer				MA1117.1	MA1117.1	34	14719	30.0885	8.76199	3.43398	8.40999e-11	RELB
								413601	chr8_6833935_6836065	LIPK	0.776786	0.800436	predicted_enhancer				MA1118.1	MA1118.1	19	14544	16.8142	8.65781	1.94208	0.00382306	SIX1
								413602	chr8_6833935_6836065	LIPM	0.776786	0.800436	predicted_enhancer				MA1119.1	MA1119.1	33	19301	29.2035	11.4896	2.54174	2.84999e-07	SIX2
								413603	chr8_6833935_6836065	LIPN	0.776786	0.800436	predicted_enhancer				MA0442.2	MA0442.2	41	33160	36.2832	19.7396	1.83809	3.144e-05	SOX10
								413604	chr8_6833935_6836065	LOXL4	0.776786	0.800436	predicted_enhancer				MA1120.1	MA1120.1	19	16272	16.8142	9.68646	1.73584	0.0122634	SOX13
								413605	chr8_6833935_6836065	LRIT1	0.776786	0.800436	predicted_enhancer				MA1121.1	MA1121.1	24	19996	21.2389	11.9033	1.78429	0.00334244	TEAD2
								413606	chr8_6833935_6836065	LRIT2	0.776786	0.800436	predicted_enhancer				MA1122.1	MA1122.1	39	13074	34.5133	7.78275	4.43459	5.33108e-16	TFDP1
								413607	chr8_6833935_6836065	LRRC18	0.776786	0.800436	predicted_enhancer				MA0750.2	MA0750.2	43	16424	38.0531	9.77695	3.89212	1.01582e-15	ZBTB7A
								413608	chr8_6833935_6836065	LRRC20	0.776786	0.800436	predicted_enhancer				MA0103.3	MA0103.3	48	28138	42.4779	16.7501	2.53598	1.09972e-10	ZEB1
								413609	chr8_6833935_6836065	LRRTM3	0.776786	0.800436	predicted_enhancer				MA1124.1	MA1124.1	38	27183	33.6283	16.1816	2.07818	4.18138e-06	ZNF24
								413610	chr8_6833935_6836065	LYZL1	0.776786	0.800436	predicted_enhancer				MA1125.1	MA1125.1	72	54383	63.7168	32.3733	1.96819	8.55065e-12	ZNF384
								413611	chr8_6833935_6836065	LYZL2	0.776786	0.800436	predicted_enhancer				MA1154.1	MA1154.1	30	17359	26.5487	10.3335	2.56918	9.47943e-07	ZNF282
								413612	chr8_6833935_6836065	LZTS2	0.776786	0.800436	predicted_enhancer				MA1155.1	MA1155.1	48	25372	42.4779	15.1035	2.81244	2.6178e-12	ZSCAN4
								413613	chr8_6833935_6836065	MAP3K8	0.776786	0.800436	predicted_enhancer				MA0037.3	MA0037.3	19	13477	16.8142	8.02264	2.09584	0.00163055	GATA3
								413614	chr8_6833935_6836065	MAPK8	0.776786	0.800436	predicted_enhancer				MA0099.3	MA0099.3	24	15186	21.2389	9.03999	2.34944	6.38072e-05	FOS::JUN
								413615	chr8_6833935_6836065	2005-03-01	0.776786	0.800436	predicted_enhancer				MA1126.1	MA1126.1	10	9556	8.84956	5.68854	1.55568	0.110131	FOS::JUN(var.2)
								413616	chr8_6833935_6836065	2008-03-01	0.776786	0.800436	predicted_enhancer				MA1127.1	MA1127.1	12	8137	10.6195	4.84383	2.19237	0.00878241	FOSB::JUN
								413617	chr8_6833935_6836065	MARVELD1	0.776786	0.800436	predicted_enhancer				MA1128.1	MA1128.1	25	16861	22.1239	10.0371	2.20421	0.000121319	FOSL1::JUN
								413618	chr8_6833935_6836065	MASTL	0.776786	0.800436	predicted_enhancer				MA1129.1	MA1129.1	7	5175	6.19469	3.0806	2.01087	0.0607814	FOSL1::JUN(var.2)
								413619	chr8_6833935_6836065	MAT1A	0.776786	0.800436	predicted_enhancer				MA1130.1	MA1130.1	22	15655	19.469	9.31917	2.08914	0.000695937	FOSL2::JUN
								413620	chr8_6833935_6836065	MBL2	0.776786	0.800436	predicted_enhancer				MA1131.1	MA1131.1	16	10238	14.1593	6.09452	2.32328	0.00139811	FOSL2::JUN(var.2)
								413621	chr8_6833935_6836065	MCM10	0.776786	0.800436	predicted_enhancer				MA1132.1	MA1132.1	22	12608	19.469	7.50534	2.59402	3.17584e-05	JUN::JUNB
								413622	chr8_6833935_6836065	MCMBP	0.776786	0.800436	predicted_enhancer				MA1133.1	MA1133.1	9	6987	7.9646	4.15925	1.91491	0.0464619	JUN::JUNB(var.2)
								413623	chr8_6833935_6836065	MCU	0.776786	0.800436	predicted_enhancer				MA1134.1	MA1134.1	20	13754	17.6991	8.18754	2.16171	0.000830832	FOS::JUNB
								413624	chr8_6833935_6836065	MEIG1	0.776786	0.800436	predicted_enhancer				MA1135.1	MA1135.1	20	14302	17.6991	8.51375	2.07888	0.00133841	FOSB::JUNB
								413625	chr8_6833935_6836065	MGEA5	0.776786	0.800436	predicted_enhancer				MA1136.1	MA1136.1	8	6359	7.07965	3.78541	1.87024	0.0655485	FOSB::JUNB(var.2)
								413626	chr8_6833935_6836065	MICU1	0.776786	0.800436	predicted_enhancer				MA1137.1	MA1137.1	24	15556	21.2389	9.26024	2.29356	9.29402e-05	FOSL1::JUNB
								413627	chr8_6833935_6836065	MINPP1	0.776786	0.800436	predicted_enhancer				MA1138.1	MA1138.1	22	14632	19.469	8.7102	2.2352	0.000276741	FOSL2::JUNB
								413628	chr8_6833935_6836065	MKX	0.776786	0.800436	predicted_enhancer				MA1139.1	MA1139.1	9	6222	7.9646	3.70386	2.15035	0.0248528	FOSL2::JUNB(var.2)
								413629	chr8_6833935_6836065	MLLT10	0.776786	0.800436	predicted_enhancer				MA1141.1	MA1141.1	25	17037	22.1239	10.1419	2.18144	0.000142903	FOS::JUND
								413630	chr8_6833935_6836065	MMRN2	0.776786	0.800436	predicted_enhancer				MA1142.1	MA1142.1	25	16066	22.1239	9.56384	2.31329	5.58729e-05	FOSL1::JUND
								413631	chr8_6833935_6836065	MMS19	0.776786	0.800436	predicted_enhancer				MA1143.1	MA1143.1	8	5643	7.07965	3.35919	2.10755	0.0371011	FOSL1::JUND(var.2)
								413632	chr8_6833935_6836065	MORN4	0.776786	0.800436	predicted_enhancer				MA1144.1	MA1144.1	22	14607	19.469	8.69532	2.23902	0.000270219	FOSL2::JUND
								413633	chr8_6833935_6836065	MPP7	0.776786	0.800436	predicted_enhancer				MA1145.1	MA1145.1	14	8835	12.3894	5.25934	2.35569	0.00248897	FOSL2::JUND(var.2)
								413634	chr8_6833935_6836065	MRC1	0.776786	0.800436	predicted_enhancer				MA1146.1	MA1146.1	20	10159	17.6991	6.04749	2.92669	1.41119e-05	NR1H4::RXRA
								413635	chr8_6833935_6836065	MRPL43	0.776786	0.800436	predicted_enhancer				MA1147.1	MA1147.1	15	9314	13.2743	5.54448	2.39415	0.00148446	NR4A2::RXRA
								413636	chr8_6833935_6836065	MRPS16	0.776786	0.800436	predicted_enhancer				MA1148.1	MA1148.1	24	19722	21.2389	11.7402	1.80908	0.00279419	PPARA::RXRA
								413637	chr8_6833935_6836065	MSMB	0.776786	0.800436	predicted_enhancer				MA1149.1	MA1149.1	42	19931	37.1681	11.8646	3.13269	3.9223e-12	RARA::RXRG
								413638	chr8_6833935_6836065	MSRB2	0.776786	0.800436	predicted_enhancer				MA1150.1	MA1150.1	24	18974	21.2389	11.2949	1.8804	0.00167152	RORB
								413639	chr8_6833935_6836065	MSS51	0.776786	0.800436	predicted_enhancer				MA1151.1	MA1151.1	22	18945	19.469	11.2777	1.72634	0.00742625	RORC
								413640	chr8_6833935_6836065	MTPAP	0.776786	0.800436	predicted_enhancer				MA1152.1	MA1152.1	38	31173	33.6283	18.5568	1.81218	9.8119e-05	SOX15
								413641	chr8_6833935_6836065	MTRNR2L5	0.776786	0.800436	predicted_enhancer				MA0831.2	MA0831.2	10	6014	8.84956	3.58004	2.47192	0.00751622	TFE3
								413642	chr8_6833935_6836065	MTRNR2L7	0.776786	0.800436	predicted_enhancer				MA0693.2	MA0693.2	24	13640	21.2389	8.11968	2.61574	1.12238e-05	VDR
								413643	chr8_6833935_6836065	MXI1	0.776786	0.800436	predicted_enhancer				MA1418.1	MA1418.1	47	27606	41.5929	16.4334	2.531	2.09307e-10	IRF3
								413644	chr8_6833935_6836065	MYO3A	0.776786	0.800436	predicted_enhancer				MA1419.1	MA1419.1	21	10643	18.5841	6.33561	2.93327	8.03331e-06	IRF4
								413645	chr8_6833935_6836065	MYOF	0.776786	0.800436	predicted_enhancer				MA1420.1	MA1420.1	17	8585	15.0442	5.11051	2.94378	6.27798e-05	IRF5
								413646	chr8_6833935_6836065	MYOZ1	0.776786	0.800436	predicted_enhancer				MA1421.1	MA1421.1	31	24193	27.4336	14.4017	1.90489	0.000230713	TCF7L1
								413647	chr8_6833935_6836065	MYPN	0.776786	0.800436	predicted_enhancer				MA1463.1	MA1463.1	24	19510	21.2389	11.614	1.82874	0.00242457	ARGFX
								413648	chr8_6833935_6836065	NANOS1	0.776786	0.800436	predicted_enhancer				MA1464.1	MA1464.1	10	6887	8.84956	4.09972	2.15858	0.0179951	ARNT2
								413649	chr8_6833935_6836065	NCOA4	0.776786	0.800436	predicted_enhancer				MA1466.1	MA1466.1	14	5963	12.3894	3.54968	3.49028	5.02609e-05	ATF6
								413650	chr8_6833935_6836065	NDST2	0.776786	0.800436	predicted_enhancer				MA1467.1	MA1467.1	43	30314	38.0531	18.0454	2.10874	4.38095e-07	ATOH1(var.2)
								413651	chr8_6833935_6836065	NDUFB8	0.776786	0.800436	predicted_enhancer				MA1468.1	MA1468.1	20	14677	17.6991	8.73699	2.02577	0.00182286	ATOH7
								413652	chr8_6833935_6836065	NEBL	0.776786	0.800436	predicted_enhancer				MA1101.2	MA1101.2	20	11807	17.6991	7.02852	2.51819	0.000115289	BACH2
								413653	chr8_6833935_6836065	NEURL1	0.776786	0.800436	predicted_enhancer				MA1470.1	MA1470.1	11	6767	9.73451	4.02829	2.41654	0.00602868	BACH2(var.2)
								413654	chr8_6833935_6836065	NEUROG3	0.776786	0.800436	predicted_enhancer				MA1471.1	MA1471.1	24	21177	21.2389	12.6063	1.68478	0.00687038	BARX2
								413655	chr8_6833935_6836065	NFKB2	0.776786	0.800436	predicted_enhancer				MA1472.1	MA1472.1	41	25899	36.2832	15.4173	2.35341	4.6121e-08	BHLHA15(var.2)
								413656	chr8_6833935_6836065	NHLRC2	0.776786	0.800436	predicted_enhancer				MA1473.1	MA1473.1	26	17176	23.0088	10.2246	2.25034	6.08442e-05	CDX4
								413657	chr8_6833935_6836065	NKX1-2	0.776786	0.800436	predicted_enhancer				MA1474.1	MA1474.1	19	7536	16.8142	4.48606	3.74809	6.91268e-07	CREB3L4
								413658	chr8_6833935_6836065	NKX2-3	0.776786	0.800436	predicted_enhancer				MA1475.1	MA1475.1	6	4359	5.30973	2.59484	2.04626	0.0745469	CREB3L4(var.2)
								413659	chr8_6833935_6836065	NMT2	0.776786	0.800436	predicted_enhancer				MA1476.1	MA1476.1	17	10456	15.0442	6.22429	2.41702	0.000633702	DLX5
								413660	chr8_6833935_6836065	NOC3L	0.776786	0.800436	predicted_enhancer				MA1478.1	MA1478.1	12	12624	10.6195	7.51487	1.41313	0.142118	DMRTA2
								413661	chr8_6833935_6836065	NODAL	0.776786	0.800436	predicted_enhancer				MA1479.1	MA1479.1	8	14118	7.07965	8.40422	0.842392	0.742476	DMRTC2
								413662	chr8_6833935_6836065	NOLC1	0.776786	0.800436	predicted_enhancer				MA1480.1	MA1480.1	21	12029	18.5841	7.16067	2.5953	4.92072e-05	DPRX
								413663	chr8_6833935_6836065	NPFFR1	0.776786	0.800436	predicted_enhancer				MA1481.1	MA1481.1	14	12345	12.3894	7.34878	1.68591	0.0378163	DRGX
								413664	chr8_6833935_6836065	NPM3	0.776786	0.800436	predicted_enhancer				MA1483.1	MA1483.1	23	8537	20.354	5.08194	4.00516	1.12859e-08	ELF2
								413665	chr8_6833935_6836065	NPY4R	0.776786	0.800436	predicted_enhancer				MA1484.1	MA1484.1	15	8279	13.2743	4.92836	2.69346	0.000451991	ETS2
								413666	chr8_6833935_6836065	NRAP	0.776786	0.800436	predicted_enhancer				MA1485.1	MA1485.1	44	21048	38.9381	12.5295	3.1077	1.21459e-12	FERD3L
								413667	chr8_6833935_6836065	NRBF2	0.776786	0.800436	predicted_enhancer				MA1487.1	MA1487.1	38	26763	33.6283	15.9316	2.11079	2.86285e-06	FOXE1
								413668	chr8_6833935_6836065	NRG3	0.776786	0.800436	predicted_enhancer				MA1489.1	MA1489.1	7	4955	6.19469	2.94963	2.10016	0.0504205	FOXN3
								413669	chr8_6833935_6836065	NRP1	0.776786	0.800436	predicted_enhancer				MA1491.1	MA1491.1	44	20566	38.9381	12.2426	3.18053	5.44935e-13	GLI3
								413670	chr8_6833935_6836065	NSMCE4A	0.776786	0.800436	predicted_enhancer				MA1493.1	MA1493.1	16	8708	14.1593	5.18373	2.73148	0.000246229	HES6
								413671	chr8_6833935_6836065	NSUN6	0.776786	0.800436	predicted_enhancer				MA1494.1	MA1494.1	21	13739	18.5841	8.17861	2.27228	0.000312892	HNF4A(var.2)
								413672	chr8_6833935_6836065	NT5C2	0.776786	0.800436	predicted_enhancer				MA1495.1	MA1495.1	5	5873	4.42478	3.4961	1.26563	0.361313	HOXA1
								413673	chr8_6833935_6836065	NUDT13	0.776786	0.800436	predicted_enhancer				MA1496.1	MA1496.1	10	11154	8.84956	6.6398	1.3328	0.217851	HOXA4
								413674	chr8_6833935_6836065	NUDT5	0.776786	0.800436	predicted_enhancer				MA1497.1	MA1497.1	17	13091	15.0442	7.79286	1.93052	0.00663292	HOXA6
								413675	chr8_6833935_6836065	NUTM2A	0.776786	0.800436	predicted_enhancer				MA1498.1	MA1498.1	13	6944	11.5044	4.13365	2.78311	0.000822764	HOXA7
								413676	chr8_6833935_6836065	NUTM2B	0.776786	0.800436	predicted_enhancer				MA1499.1	MA1499.1	10	11154	8.84956	6.6398	1.3328	0.217851	HOXB4
								413677	chr8_6833935_6836065	NUTM2D	0.776786	0.800436	predicted_enhancer				MA1500.1	MA1500.1	18	14102	15.9292	8.3947	1.89753	0.00620346	HOXB6
								413678	chr8_6833935_6836065	NUTM2E	0.776786	0.800436	predicted_enhancer				MA1501.1	MA1501.1	16	13217	14.1593	7.86787	1.79963	0.0157018	HOXB7
								413679	chr8_6833935_6836065	OAT	0.776786	0.800436	predicted_enhancer				MA1502.1	MA1502.1	13	6944	11.5044	4.13365	2.78311	0.000822764	HOXB8
								413680	chr8_6833935_6836065	OGDHL	0.776786	0.800436	predicted_enhancer				MA1503.1	MA1503.1	12	7168	10.6195	4.267	2.48875	0.00329137	HOXB9
								413681	chr8_6833935_6836065	OIT3	0.776786	0.800436	predicted_enhancer				MA1504.1	MA1504.1	10	11154	8.84956	6.6398	1.3328	0.217851	HOXC4
								413682	chr8_6833935_6836065	OLAH	0.776786	0.800436	predicted_enhancer				MA1505.1	MA1505.1	10	7820	8.84956	4.65512	1.90104	0.0383462	HOXC8
								413683	chr8_6833935_6836065	OPALIN	0.776786	0.800436	predicted_enhancer				MA1506.1	MA1506.1	14	7299	12.3894	4.34498	2.85142	0.000404874	HOXD10
								413684	chr8_6833935_6836065	OPN4	0.776786	0.800436	predicted_enhancer				MA1507.1	MA1507.1	10	11154	8.84956	6.6398	1.3328	0.217851	HOXD4
								413685	chr8_6833935_6836065	OPTN	0.776786	0.800436	predicted_enhancer				MA1508.1	MA1508.1	65	41509	57.5221	24.7097	2.32792	1.16319e-13	IKZF1
								413686	chr8_6833935_6836065	OR13A1	0.776786	0.800436	predicted_enhancer				MA1509.1	MA1509.1	9	2848	7.9646	1.69537	4.69786	0.000140454	IRF6
								413687	chr8_6833935_6836065	OTUD1	0.776786	0.800436	predicted_enhancer				MA1511.1	MA1511.1	57	29798	50.4425	17.7383	2.84371	2.60861e-15	KLF10
								413688	chr8_6833935_6836065	P4HA1	0.776786	0.800436	predicted_enhancer				MA1512.1	MA1512.1	65	29952	57.5221	17.83	3.22615	4.22527e-21	KLF11
								413689	chr8_6833935_6836065	PALD1	0.776786	0.800436	predicted_enhancer				MA1513.1	MA1513.1	69	26318	61.0619	15.6667	3.89757	8.24629e-28	KLF15
								413690	chr8_6833935_6836065	PANK1	0.776786	0.800436	predicted_enhancer				MA1514.1	MA1514.1	66	32365	58.4071	19.2664	3.03156	4.91199e-20	KLF17
								413691	chr8_6833935_6836065	PAPSS2	0.776786	0.800436	predicted_enhancer				MA1515.1	MA1515.1	73	33072	64.6018	19.6872	3.2814	3.11882e-25	KLF2
								413692	chr8_6833935_6836065	PARD3	0.776786	0.800436	predicted_enhancer				MA1516.1	MA1516.1	41	19385	36.2832	11.5396	3.14424	7.10878e-12	KLF3
								413693	chr8_6833935_6836065	PARG	0.776786	0.800436	predicted_enhancer				MA1517.1	MA1517.1	49	22936	43.3628	13.6534	3.17596	1.23789e-14	KLF6
								413694	chr8_6833935_6836065	PAX2	0.776786	0.800436	predicted_enhancer				MA1518.1	MA1518.1	20	9911	17.6991	5.89986	2.99992	9.86085e-06	LHX1
								413695	chr8_6833935_6836065	PBLD	0.776786	0.800436	predicted_enhancer				MA1519.1	MA1519.1	20	14268	17.6991	8.49351	2.08384	0.00130055	LHX5
								413696	chr8_6833935_6836065	PCBD1	0.776786	0.800436	predicted_enhancer				MA1520.1	MA1520.1	20	11836	17.6991	7.04578	2.51202	0.000119165	MAF
								413697	chr8_6833935_6836065	PCDH15	0.776786	0.800436	predicted_enhancer				MA1521.1	MA1521.1	21	11938	18.5841	7.1065	2.61508	4.41016e-05	MAFA
								413698	chr8_6833935_6836065	PCGF5	0.776786	0.800436	predicted_enhancer				MA1522.1	MA1522.1	83	45602	73.4513	27.1461	2.70577	1.75383e-24	MAZ
								413699	chr8_6833935_6836065	PCGF6	0.776786	0.800436	predicted_enhancer				MA1523.1	MA1523.1	43	16432	38.0531	9.78171	3.89023	1.03363e-15	MSANTD3
								413700	chr8_6833935_6836065	PDCD11	0.776786	0.800436	predicted_enhancer				MA1524.1	MA1524.1	19	10748	16.8142	6.39811	2.62799	0.000100744	MSGN1
								413701	chr8_6833935_6836065	PDCD4	0.776786	0.800436	predicted_enhancer				MA1525.1	MA1525.1	31	22872	27.4336	13.6153	2.01491	8.19939e-05	NFATC4
								413702	chr8_6833935_6836065	PDE6C	0.776786	0.800436	predicted_enhancer				MA1527.1	MA1527.1	36	21149	31.8584	12.5897	2.53052	7.2999e-08	NFIC(var.2)
								413703	chr8_6833935_6836065	PDLIM1	0.776786	0.800436	predicted_enhancer				MA1528.1	MA1528.1	34	20608	30.0885	12.2676	2.45268	4.08052e-07	NFIX(var.2)
								413704	chr8_6833935_6836065	PDSS1	0.776786	0.800436	predicted_enhancer				MA1529.1	MA1529.1	39	22529	34.5133	13.4112	2.57347	1.00164e-08	NHLH2
								413705	chr8_6833935_6836065	PDZD7	0.776786	0.800436	predicted_enhancer				MA1530.1	MA1530.1	21	17410	18.5841	10.3639	1.79315	0.00587747	NKX6-3
								413706	chr8_6833935_6836065	PDZD8	0.776786	0.800436	predicted_enhancer				MA1531.1	MA1531.1	35	18446	30.9735	10.9806	2.82074	7.73256e-09	NR1D1
								413707	chr8_6833935_6836065	PGAM1	0.776786	0.800436	predicted_enhancer				MA1532.1	MA1532.1	29	16067	25.6637	9.56443	2.68325	6.27769e-07	NR1D2
								413708	chr8_6833935_6836065	PHYH	0.776786	0.800436	predicted_enhancer				MA1533.1	MA1533.1	21	11088	18.5841	6.60051	2.81555	1.48915e-05	NR1I2
								413709	chr8_6833935_6836065	PHYHIPL	0.776786	0.800436	predicted_enhancer				MA1534.1	MA1534.1	25	12265	22.1239	7.30116	3.03019	5.05625e-07	NR1I3
								413710	chr8_6833935_6836065	PI4K2A	0.776786	0.800436	predicted_enhancer				MA1535.1	MA1535.1	26	11579	23.0088	6.8928	3.3381	4.25543e-08	NR2C1
								413711	chr8_6833935_6836065	PIK3AP1	0.776786	0.800436	predicted_enhancer				MA1536.1	MA1536.1	31	20945	27.4336	12.4682	2.20028	1.48757e-05	NR2C2(var.2)
								413712	chr8_6833935_6836065	PIP4K2A	0.776786	0.800436	predicted_enhancer				MA1537.1	MA1537.1	33	19054	29.2035	11.3425	2.57469	2.11427e-07	NR2F1(var.2)
								413713	chr8_6833935_6836065	PITX3	0.776786	0.800436	predicted_enhancer				MA1538.1	MA1538.1	20	11184	17.6991	6.65766	2.65846	5.4957e-05	NR2F1(var.3)
								413714	chr8_6833935_6836065	PKD2L1	0.776786	0.800436	predicted_enhancer				MA1539.1	MA1539.1	22	10415	19.469	6.19988	3.14022	1.563e-06	NR2F6(var.3)
								413715	chr8_6833935_6836065	PLA2G12B	0.776786	0.800436	predicted_enhancer				MA1540.1	MA1540.1	36	21335	31.8584	12.7004	2.50846	9.11443e-08	NR5A1
								413716	chr8_6833935_6836065	PLAC9	0.776786	0.800436	predicted_enhancer				MA1541.1	MA1541.1	27	17382	23.8938	10.3472	2.3092	2.68848e-05	NR6A1
								413717	chr8_6833935_6836065	PLAU	0.776786	0.800436	predicted_enhancer				MA1542.1	MA1542.1	16	9040	14.1593	5.38137	2.63117	0.000372434	OSR1
								413718	chr8_6833935_6836065	PLCE1	0.776786	0.800436	predicted_enhancer				MA1544.1	MA1544.1	7	2009	6.19469	1.19593	5.17983	0.000444707	OVOL1
								413719	chr8_6833935_6836065	PLEKHA1	0.776786	0.800436	predicted_enhancer				MA1545.1	MA1545.1	5	1856	4.42478	1.10485	4.00488	0.00861452	OVOL2
								413720	chr8_6833935_6836065	PLEKHS1	0.776786	0.800436	predicted_enhancer				MA1546.1	MA1546.1	7	4698	6.19469	2.79664	2.21504	0.0398383	PAX3(var.2)
								413721	chr8_6833935_6836065	PLXDC2	0.776786	0.800436	predicted_enhancer				MA1547.1	MA1547.1	17	15430	15.0442	9.18523	1.63787	0.0292173	PITX2
								413722	chr8_6833935_6836065	PNLIP	0.776786	0.800436	predicted_enhancer				MA1548.1	MA1548.1	45	18836	39.823	11.2128	3.55158	4.75149e-15	PLAGL2
								413723	chr8_6833935_6836065	PNLIPRP1	0.776786	0.800436	predicted_enhancer				MA1549.1	MA1549.1	22	18798	19.469	11.1902	1.73984	0.0067921	POU6F1(var.2)
								413724	chr8_6833935_6836065	PNLIPRP3	0.776786	0.800436	predicted_enhancer				MA1550.1	MA1550.1	26	18597	23.0088	11.0705	2.07839	0.000222223	PPARD
								413725	chr8_6833935_6836065	POLL	0.776786	0.800436	predicted_enhancer				MA1552.1	MA1552.1	10	8333	8.84956	4.9605	1.784	0.0546192	RARB(var.3)
								413726	chr8_6833935_6836065	POLR3A	0.776786	0.800436	predicted_enhancer				MA1553.1	MA1553.1	10	8064	8.84956	4.80037	1.84352	0.0455973	RARG(var.3)
								413727	chr8_6833935_6836065	PPA1	0.776786	0.800436	predicted_enhancer				MA1554.1	MA1554.1	11	6518	9.73451	3.88006	2.50885	0.00458383	RFX7
								413728	chr8_6833935_6836065	PPIF	0.776786	0.800436	predicted_enhancer				MA1555.1	MA1555.1	19	8591	16.8142	5.11409	3.28781	4.68146e-06	RXRB(var.2)
								413729	chr8_6833935_6836065	PPP1R3C	0.776786	0.800436	predicted_enhancer				MA1556.1	MA1556.1	17	11369	15.0442	6.76779	2.22292	0.00158038	RXRG(var.2)
								413730	chr8_6833935_6836065	PPP3CB	0.776786	0.800436	predicted_enhancer				MA1557.1	MA1557.1	5	3679	4.42478	2.19005	2.0204	0.103173	SMAD5
								413731	chr8_6833935_6836065	PPRC1	0.776786	0.800436	predicted_enhancer				MA1558.1	MA1558.1	43	27770	38.0531	16.531	2.30192	3.45492e-08	SNAI1
								413732	chr8_6833935_6836065	PRDX3	0.776786	0.800436	predicted_enhancer				MA1559.1	MA1559.1	42	24079	37.1681	14.3338	2.59303	1.58215e-09	SNAI3
								413733	chr8_6833935_6836065	PRF1	0.776786	0.800436	predicted_enhancer				MA1560.1	MA1560.1	15	6455	13.2743	3.84256	3.45456	2.98284e-05	SOHLH2
								413734	chr8_6833935_6836065	PRKG1	0.776786	0.800436	predicted_enhancer				MA1561.1	MA1561.1	9	5792	7.9646	3.44789	2.31	0.0165128	SOX12
								413735	chr8_6833935_6836065	PRLHR	0.776786	0.800436	predicted_enhancer				MA1562.1	MA1562.1	15	11299	13.2743	6.72612	1.97355	0.00886789	SOX14
								413736	chr8_6833935_6836065	PRPF18	0.776786	0.800436	predicted_enhancer				MA1563.1	MA1563.1	15	9601	13.2743	5.71532	2.32259	0.00199347	SOX18
								413737	chr8_6833935_6836065	PRTFDC1	0.776786	0.800436	predicted_enhancer				MA1564.1	MA1564.1	69	29826	61.0619	17.7549	3.43915	1.58677e-24	SP9
								413738	chr8_6833935_6836065	PSAP	0.776786	0.800436	predicted_enhancer				MA1565.1	MA1565.1	41	24331	36.2832	14.4839	2.50508	7.60406e-09	TBX18
								413739	chr8_6833935_6836065	PSD	0.776786	0.800436	predicted_enhancer				MA1566.1	MA1566.1	32	18008	28.3186	10.7199	2.64169	1.93135e-07	TBX3
								413740	chr8_6833935_6836065	PSTK	0.776786	0.800436	predicted_enhancer				MA1567.1	MA1567.1	28	15930	24.7788	9.48288	2.613	1.74762e-06	TBX6
								413741	chr8_6833935_6836065	PTCHD3	0.776786	0.800436	predicted_enhancer				MA1568.1	MA1568.1	6	8572	5.30973	5.10278	1.04056	0.519448	TCF21(var.2)
								413742	chr8_6833935_6836065	PTEN	0.776786	0.800436	predicted_enhancer				MA1569.1	MA1569.1	46	16120	40.708	9.59598	4.24219	2.18487e-18	TFAP2E
								413743	chr8_6833935_6836065	PTER	0.776786	0.800436	predicted_enhancer				MA1570.1	MA1570.1	11	8607	9.73451	5.12361	1.89993	0.0306177	TFAP4(var.2)
								413744	chr8_6833935_6836065	PTF1A	0.776786	0.800436	predicted_enhancer				MA1571.1	MA1571.1	17	11922	15.0442	7.09698	2.11981	0.00260152	TGIF2LX
								413745	chr8_6833935_6836065	PYROXD2	0.776786	0.800436	predicted_enhancer				MA1572.1	MA1572.1	16	11213	14.1593	6.67492	2.12127	0.00347466	TGIF2LY
								413746	chr8_6833935_6836065	R3HCC1L	0.776786	0.800436	predicted_enhancer				MA1573.1	MA1573.1	40	20935	35.3982	12.4623	2.84043	3.22186e-10	THAP11
								413747	chr8_6833935_6836065	RAB11FIP2	0.776786	0.800436	predicted_enhancer				MA1574.1	MA1574.1	29	18512	25.6637	11.0199	2.32885	1.05176e-05	THRB
								413748	chr8_6833935_6836065	RAB18	0.776786	0.800436	predicted_enhancer				MA1575.1	MA1575.1	13	10889	11.5044	6.48205	1.77481	0.0315365	THRB(var.2)
								413749	chr8_6833935_6836065	RASGEF1A	0.776786	0.800436	predicted_enhancer				MA1576.1	MA1576.1	30	18979	26.5487	11.2979	2.34988	5.88912e-06	THRB(var.3)
								413750	chr8_6833935_6836065	RASSF4	0.776786	0.800436	predicted_enhancer				MA1577.1	MA1577.1	14	10068	12.3894	5.99332	2.0672	0.00777846	TLX2
								413751	chr8_6833935_6836065	RBM20	0.776786	0.800436	predicted_enhancer				MA1578.1	MA1578.1	35	13941	30.9735	8.29886	3.73226	3.92736e-12	VEZF1
								413752	chr8_6833935_6836065	RBP3	0.776786	0.800436	predicted_enhancer				MA1579.1	MA1579.1	47	30248	41.5929	18.0062	2.30993	4.5881e-09	ZBTB26
								413753	chr8_6833935_6836065	RBP4	0.776786	0.800436	predicted_enhancer				MA1580.1	MA1580.1	17	11864	15.0442	7.06245	2.13017	0.00247345	ZBTB32
								413754	chr8_6833935_6836065	REEP3	0.776786	0.800436	predicted_enhancer				MA1581.1	MA1581.1	51	29056	45.1327	17.2966	2.60935	6.26023e-12	ZBTB6
								413755	chr8_6833935_6836065	RET	0.776786	0.800436	predicted_enhancer				MA1583.1	MA1583.1	23	6796	20.354	4.04555	5.0312	1.49143e-10	ZFP57
								413756	chr8_6833935_6836065	RGR	0.776786	0.800436	predicted_enhancer				MA1584.1	MA1584.1	47	20026	41.5929	11.9212	3.489	1.67325e-15	ZIC5
								413757	chr8_6833935_6836065	RGS10	0.776786	0.800436	predicted_enhancer				MA1585.1	MA1585.1	15	9273	13.2743	5.52007	2.40474	0.00142161	ZKSCAN1
								413758	chr8_6833935_6836065	RHOBTB1	0.776786	0.800436	predicted_enhancer				MA1587.1	MA1587.1	64	34684	56.6372	20.6468	2.74314	5.90664e-17	ZNF135
								413759	chr8_6833935_6836065	RNLS	0.776786	0.800436	predicted_enhancer				MA1588.1	MA1588.1	23	16154	20.354	9.61622	2.11663	0.000428479	ZNF136
								413760	chr8_6833935_6836065	RPEL1	0.776786	0.800436	predicted_enhancer				MA1589.1	MA1589.1	34	19501	30.0885	11.6086	2.59191	1.09676e-07	ZNF140
								413761	chr8_6833935_6836065	RPP30	0.776786	0.800436	predicted_enhancer				MA1592.1	MA1592.1	31	15705	27.4336	9.34894	2.93441	3.01689e-08	ZNF274
								413762	chr8_6833935_6836065	RPP38	0.776786	0.800436	predicted_enhancer				MA1593.1	MA1593.1	31	28625	27.4336	17.04	1.60995	0.0038405	ZNF317
								413763	chr8_6833935_6836065	RPS24	0.776786	0.800436	predicted_enhancer				MA1594.1	MA1594.1	30	15358	26.5487	9.14237	2.90391	6.8019e-08	ZNF382
								413764	chr8_6833935_6836065	RRP12	0.776786	0.800436	predicted_enhancer				MA1596.1	MA1596.1	92	48723	81.4159	29.004	2.80706	9.7156e-31	ZNF460
								413765	chr8_6833935_6836065	RSU1	0.776786	0.800436	predicted_enhancer				MA1597.1	MA1597.1	39	27047	34.5133	16.1007	2.1436	1.33742e-06	ZNF528
								413766	chr8_6833935_6836065	RTKN2	0.776786	0.800436	predicted_enhancer				MA1599.1	MA1599.1	47	27944	41.5929	16.6346	2.50038	3.18102e-10	ZNF682
								413767	chr8_6833935_6836065	RUFY2	0.776786	0.800436	predicted_enhancer				MA1600.1	MA1600.1	46	23155	40.708	13.7838	2.95332	1.74825e-12	ZNF684
								413768	chr8_6833935_6836065	SAMD8	0.776786	0.800436	predicted_enhancer				MA1601.1	MA1601.1	48	29693	42.4779	17.6758	2.40317	7.21407e-10	ZNF75D
								413769	chr8_6833935_6836065	SAR1A	0.776786	0.800436	predicted_enhancer				MA1602.1	MA1602.1	7	5919	6.19469	3.52349	1.75811	0.104931	ZSCAN29
								413770	chr8_6833935_6836065	SCD	0.776786	0.800436	predicted_enhancer				MA1100.2	MA1100.2	46	27632	40.708	16.4489	2.47482	7.81601e-10	ASCL1
								413771	chr8_6833935_6836065	SEC23IP	0.776786	0.800436	predicted_enhancer				MA0605.2	MA0605.2	10	7619	8.84956	4.53547	1.95119	0.0330099	ATF3
								413772	chr8_6833935_6836065	SEC24C	0.776786	0.800436	predicted_enhancer				MA0877.2	MA0877.2	9	3424	7.9646	2.03825	3.90756	0.000536439	BARHL1
								413773	chr8_6833935_6836065	SEC31B	0.776786	0.800436	predicted_enhancer				MA0462.2	MA0462.2	33	20424	29.2035	12.1581	2.40199	1.03453e-06	BATF::JUN
								413774	chr8_6833935_6836065	SEMA4G	0.776786	0.800436	predicted_enhancer				MA0463.2	MA0463.2	17	14739	15.0442	8.77389	1.71466	0.0197608	BCL6
								413775	chr8_6833935_6836065	SEPHS1	0.776786	0.800436	predicted_enhancer				MA0878.2	MA0878.2	23	15796	20.354	9.40311	2.1646	0.000311609	CDX1
								413776	chr8_6833935_6836065	SFR1	0.776786	0.800436	predicted_enhancer				MA0864.2	MA0864.2	12	3008	10.6195	1.79061	5.93063	9.9099e-07	E2F2
								413777	chr8_6833935_6836065	SFRP5	0.776786	0.800436	predicted_enhancer				MA0469.3	MA0469.3	6	1685	5.30973	1.00305	5.29357	0.00102508	E2F3
								413778	chr8_6833935_6836065	SFTPA1	0.776786	0.800436	predicted_enhancer				MA0470.2	MA0470.2	9	2570	7.9646	1.52988	5.20603	6.49489e-05	E2F4
								413779	chr8_6833935_6836065	SFTPA2	0.776786	0.800436	predicted_enhancer				MA0612.2	MA0612.2	6	6716	5.30973	3.99793	1.32812	0.298331	EMX1
								413780	chr8_6833935_6836065	SFTPD	0.776786	0.800436	predicted_enhancer				MA0847.2	MA0847.2	33	26732	29.2035	15.9131	1.83518	0.000272415	FOXD2
								413781	chr8_6833935_6836065	SFXN2	0.776786	0.800436	predicted_enhancer				MA0766.2	MA0766.2	18	12678	15.9292	7.54701	2.11066	0.0020245	GATA5
								413782	chr8_6833935_6836065	SFXN3	0.776786	0.800436	predicted_enhancer				MA0038.2	MA0038.2	35	19622	30.9735	11.6807	2.65169	3.73447e-08	GFI1
								413783	chr8_6833935_6836065	SFXN4	0.776786	0.800436	predicted_enhancer				MA0734.2	MA0734.2	46	20703	40.708	12.3242	3.3031	3.00557e-14	GLI2
								413784	chr8_6833935_6836065	SGMS1	0.776786	0.800436	predicted_enhancer				MA0893.2	MA0893.2	9	9967	7.9646	5.9332	1.34238	0.228195	GSX2
								413785	chr8_6833935_6836065	SGPL1	0.776786	0.800436	predicted_enhancer				MA1099.2	MA1099.2	22	9295	19.469	5.53317	3.51861	2.34052e-07	HES1
								413786	chr8_6833935_6836065	SH2D4B	0.776786	0.800436	predicted_enhancer				MA0616.2	MA0616.2	12	6733	10.6195	4.00805	2.64954	0.00197892	HES2
								413787	chr8_6833935_6836065	SH3PXD2A	0.776786	0.800436	predicted_enhancer				MA0650.2	MA0650.2	29	16940	25.6637	10.0841	2.54497	1.84113e-06	HOXA13
								413788	chr8_6833935_6836065	SHOC2	0.776786	0.800436	predicted_enhancer				MA0900.2	MA0900.2	7	8356	6.19469	4.97419	1.24537	0.331431	HOXA2
								413789	chr8_6833935_6836065	SIRT1	0.776786	0.800436	predicted_enhancer				MA0158.2	MA0158.2	6	8291	5.30973	4.9355	1.07582	0.486763	HOXA5
								413790	chr8_6833935_6836065	SKIDA1	0.776786	0.800436	predicted_enhancer				MA0594.2	MA0594.2	4	1743	3.53982	1.03758	3.41161	0.0305875	HOXA9
								413791	chr8_6833935_6836065	SLC16A12	0.776786	0.800436	predicted_enhancer				MA0902.2	MA0902.2	8	10368	7.07965	6.17191	1.14708	0.397271	HOXB2
								413792	chr8_6833935_6836065	SLC16A9	0.776786	0.800436	predicted_enhancer				MA0904.2	MA0904.2	5	5873	4.42478	3.4961	1.26563	0.361313	HOXB5
								413793	chr8_6833935_6836065	SLC18A2	0.776786	0.800436	predicted_enhancer				MA0485.2	MA0485.2	12	6952	10.6195	4.13842	2.56607	0.00257168	HOXC9
								413794	chr8_6833935_6836065	SLC18A3	0.776786	0.800436	predicted_enhancer				MA0909.2	MA0909.2	17	12820	15.0442	7.63154	1.97132	0.00540977	HOXD13
								413795	chr8_6833935_6836065	SLC25A16	0.776786	0.800436	predicted_enhancer				MA0912.2	MA0912.2	9	9967	7.9646	5.9332	1.34238	0.228195	HOXD3
								413796	chr8_6833935_6836065	SLC25A28	0.776786	0.800436	predicted_enhancer				MA0910.2	MA0910.2	13	6944	11.5044	4.13365	2.78311	0.000822764	HOXD8
								413797	chr8_6833935_6836065	SLC29A3	0.776786	0.800436	predicted_enhancer				MA0913.2	MA0913.2	28	19814	24.7788	11.795	2.10079	9.89327e-05	HOXD9
								413798	chr8_6833935_6836065	SLC35G1	0.776786	0.800436	predicted_enhancer				MA1140.2	MA1140.2	8	5932	7.07965	3.53123	2.00487	0.0473204	JUNB(var.2)
								413799	chr8_6833935_6836065	SLC39A12	0.776786	0.800436	predicted_enhancer				MA0701.2	MA0701.2	17	14449	15.0442	8.60126	1.74907	0.0165866	LHX9
								413800	chr8_6833935_6836065	SLIT1	0.776786	0.800436	predicted_enhancer				MA0702.2	MA0702.2	24	20644	21.2389	12.289	1.72828	0.00501344	LMX1A
								413801	chr8_6833935_6836065	SLK	0.776786	0.800436	predicted_enhancer				MA0703.2	MA0703.2	26	22821	23.0088	13.585	1.6937	0.00446891	LMX1B
								413802	chr8_6833935_6836065	SMC3	0.776786	0.800436	predicted_enhancer				MA0623.2	MA0623.2	13	7302	11.5044	4.34676	2.64666	0.00129516	NEUROG1
								413803	chr8_6833935_6836065	SMNDC1	0.776786	0.800436	predicted_enhancer				MA0842.2	MA0842.2	17	14907	15.0442	8.8739	1.69534	0.0218041	NRL
								413804	chr8_6833935_6836065	SNCG	0.776786	0.800436	predicted_enhancer				MA0682.2	MA0682.2	19	14660	16.8142	8.72687	1.92671	0.00416682	PITX1
								413805	chr8_6833935_6836065	SORBS1	0.776786	0.800436	predicted_enhancer				MA0075.3	MA0075.3	17	13282	15.0442	7.90656	1.90275	0.00762382	PRRX2
								413806	chr8_6833935_6836065	SORCS1	0.776786	0.800436	predicted_enhancer				MA0867.2	MA0867.2	44	29219	38.9381	17.3936	2.23864	5.04051e-08	SOX4
								413807	chr8_6833935_6836065	SORCS3	0.776786	0.800436	predicted_enhancer				MA0868.2	MA0868.2	23	18733	20.354	11.1515	1.82523	0.00310379	SOX8
								413808	chr8_6833935_6836065	SPAG6	0.776786	0.800436	predicted_enhancer				MA0079.4	MA0079.4	58	27681	51.3274	16.4781	3.1149	1.68438e-17	SP1
								413809	chr8_6833935_6836065	SPOCK2	0.776786	0.800436	predicted_enhancer				MA0516.2	MA0516.2	68	33583	60.177	19.9914	3.01014	1.08393e-20	SP2
								413810	chr8_6833935_6836065	SRGN	0.776786	0.800436	predicted_enhancer				MA0746.2	MA0746.2	66	30114	58.4071	17.9264	3.25816	8.94692e-22	SP3
								413811	chr8_6833935_6836065	ST8SIA6	0.776786	0.800436	predicted_enhancer				MA0632.2	MA0632.2	41	9438	36.2832	5.61829	6.45805	9.56617e-23	TCFL5
								413812	chr8_6833935_6836065	STAM	0.776786	0.800436	predicted_enhancer				MA0871.2	MA0871.2	13	8603	11.5044	5.12123	2.24642	0.00527853	TFEC
								413813	chr8_6833935_6836065	STAMBPL1	0.776786	0.800436	predicted_enhancer				MA0753.2	MA0753.2	64	30259	56.6372	18.0127	3.14429	4.50031e-20	ZNF740
								413814	chr8_6833935_6836065	STOX1	0.776786	0.800436	predicted_enhancer				MA1631.1	MA1631.1	57	34757	50.4425	20.6903	2.43798	2.32013e-12	ASCL1(var.2)
								413815	chr8_6833935_6836065	SUFU	0.776786	0.800436	predicted_enhancer				MA1632.1	MA1632.1	27	19092	23.8938	11.3652	2.10237	0.000134677	ATF2
								413816	chr8_6833935_6836065	SUPV3L1	0.776786	0.800436	predicted_enhancer				MA1633.1	MA1633.1	36	22009	31.8584	13.1016	2.43164	1.99027e-07	BACH1
								413817	chr8_6833935_6836065	SUV39H2	0.776786	0.800436	predicted_enhancer				MA1634.1	MA1634.1	33	20431	29.2035	12.1623	2.40116	1.04253e-06	BATF
								413818	chr8_6833935_6836065	SVIL	0.776786	0.800436	predicted_enhancer				MA1635.1	MA1635.1	40	27764	35.3982	16.5275	2.14178	9.28305e-07	BHLHE22(var.2)
								413819	chr8_6833935_6836065	SYNPO2L	0.776786	0.800436	predicted_enhancer				MA1636.1	MA1636.1	21	16828	18.5841	10.0174	1.85517	0.00398297	CEBPG(var.2)
								413820	chr8_6833935_6836065	SYT15	0.776786	0.800436	predicted_enhancer				MA1637.1	MA1637.1	44	29879	38.9381	17.7865	2.18919	9.82149e-08	EBF3
								413821	chr8_6833935_6836065	TACC2	0.776786	0.800436	predicted_enhancer				MA1638.1	MA1638.1	38	29052	33.6283	17.2942	1.94449	2.01592e-05	HAND2
								413822	chr8_6833935_6836065	TACR2	0.776786	0.800436	predicted_enhancer				MA1639.1	MA1639.1	26	18221	23.0088	10.8467	2.12128	0.000160323	MEIS1(var.2)
								413823	chr8_6833935_6836065	TAF5	0.776786	0.800436	predicted_enhancer				MA1640.1	MA1640.1	26	21335	23.0088	12.7004	1.81167	0.00176361	MEIS2(var.2)
								413824	chr8_6833935_6836065	TBATA	0.776786	0.800436	predicted_enhancer				MA1641.1	MA1641.1	33	22081	29.2035	13.1445	2.22174	5.7549e-06	MYF5
								413825	chr8_6833935_6836065	TBC1D12	0.776786	0.800436	predicted_enhancer				MA1642.1	MA1642.1	42	33808	37.1681	20.1254	1.84683	2.10341e-05	NEUROG2(var.2)
								413826	chr8_6833935_6836065	TCF7L2	0.776786	0.800436	predicted_enhancer				MA1643.1	MA1643.1	40	28067	35.3982	16.7078	2.11866	1.23231e-06	NFIB
								413827	chr8_6833935_6836065	TCTN3	0.776786	0.800436	predicted_enhancer				MA1644.1	MA1644.1	31	13607	27.4336	8.10003	3.38685	1.03057e-09	NFYC
								413828	chr8_6833935_6836065	TDRD1	0.776786	0.800436	predicted_enhancer				MA1645.1	MA1645.1	26	20646	23.0088	12.2902	1.87212	0.00109728	NKX2-2
								413829	chr8_6833935_6836065	TECTB	0.776786	0.800436	predicted_enhancer				MA1646.1	MA1646.1	46	31001	40.708	18.4544	2.20587	3.24334e-08	OSR2
								413830	chr8_6833935_6836065	TET1	0.776786	0.800436	predicted_enhancer				MA1647.1	MA1647.1	47	30978	41.5929	18.4407	2.25549	1.0041e-08	PRDM4
								413831	chr8_6833935_6836065	TFAM	0.776786	0.800436	predicted_enhancer				MA1648.1	MA1648.1	50	30683	44.2478	18.2651	2.42253	1.82748e-10	TCF12(var.2)
								413832	chr8_6833935_6836065	THNSL1	0.776786	0.800436	predicted_enhancer				MA1649.1	MA1649.1	38	18903	33.6283	11.2527	2.98848	2.5492e-10	ZBTB12
								413833	chr8_6833935_6836065	TIAL1	0.776786	0.800436	predicted_enhancer				MA1650.1	MA1650.1	52	14422	46.0177	8.58519	5.36013	8.58792e-26	ZBTB14
								413834	chr8_6833935_6836065	TIMM23	0.776786	0.800436	predicted_enhancer				MA1651.1	MA1651.1	29	18433	25.6637	10.9729	2.33883	9.68853e-06	ZFP42
								413835	chr8_6833935_6836065	TIMM23B	0.776786	0.800436	predicted_enhancer				MA1652.1	MA1652.1	82	44005	72.5664	26.1955	2.77019	1.01107e-24	ZKSCAN5
								413836	chr8_6833935_6836065	TLL2	0.776786	0.800436	predicted_enhancer				MA1653.1	MA1653.1	91	50135	80.531	29.8446	2.69835	1.04499e-28	ZNF148
								413837	chr8_6833935_6836065	TLX1	0.776786	0.800436	predicted_enhancer				MA1654.1	MA1654.1	47	30096	41.5929	17.9157	2.32159	3.88367e-09	ZNF16
								413838	chr8_6833935_6836065	TLX1NB	0.776786	0.800436	predicted_enhancer				MA1655.1	MA1655.1	35	22026	30.9735	13.1117	2.36227	6.3248e-07	ZNF341
								413839	chr8_6833935_6836065	TM9SF3	0.776786	0.800436	predicted_enhancer				MA1656.1	MA1656.1	41	25001	36.2832	14.8827	2.43794	1.67677e-08	ZNF449
								413840	chr8_6833935_6836065	TMEM236	0.776786	0.800436	predicted_enhancer				MA1657.1	MA1657.1	26	17488	23.0088	10.4103	2.21019	8.20592e-05	ZNF652
								413841	chr8_6833935_6836065	TMEM254	0.776786	0.800436	predicted_enhancer				MA1683.1	MA1683.1	32	19031	28.3186	11.3289	2.49969	6.68016e-07	FOXA3
								413842	chr8_6833935_6836065	TMEM26	0.776786	0.800436	predicted_enhancer				MA0833.2	MA0833.2	28	15906	24.7788	9.46859	2.61694	1.69676e-06	ATF4
								413843	chr8_6833935_6836065	TMEM72	0.776786	0.800436	predicted_enhancer				MA0835.2	MA0835.2	35	20725	30.9735	12.3373	2.51056	1.45288e-07	BATF3
								413844	chr8_6833935_6836065	TNKS2	0.776786	0.800436	predicted_enhancer				MA0465.2	MA0465.2	29	24635	25.6637	14.6648	1.75002	0.00154237	CDX2
								413845	chr8_6833935_6836065	TRDMT1	0.776786	0.800436	predicted_enhancer				MA0102.4	MA0102.4	17	15942	15.0442	9.49002	1.58527	0.0381791	CEBPA
								413846	chr8_6833935_6836065	TRIM8	0.776786	0.800436	predicted_enhancer				MA0836.2	MA0836.2	16	12896	14.1593	7.67678	1.84443	0.012684	CEBPD
								413847	chr8_6833935_6836065	TRUB1	0.776786	0.800436	predicted_enhancer				MA0018.4	MA0018.4	24	18526	21.2389	11.0282	1.92587	0.00120656	CREB1
								413848	chr8_6833935_6836065	TSPAN14	0.776786	0.800436	predicted_enhancer				MA1102.2	MA1102.2	62	30632	54.8673	18.2347	3.00894	2.80468e-18	CTCFL
								413849	chr8_6833935_6836065	TSPAN15	0.776786	0.800436	predicted_enhancer				MA0471.2	MA0471.2	77	33389	68.1416	19.8759	3.42835	1.41722e-28	E2F6
								413850	chr8_6833935_6836065	TYSND1	0.776786	0.800436	predicted_enhancer				MA0154.4	MA0154.4	48	32815	42.4779	19.5342	2.17453	2.09594e-08	EBF1
								413851	chr8_6833935_6836065	UBE2D1	0.776786	0.800436	predicted_enhancer				MA0162.4	MA0162.4	74	26598	65.4867	15.8334	4.13599	2.41337e-32	EGR1
								413852	chr8_6833935_6836065	UBTD1	0.776786	0.800436	predicted_enhancer				MA0598.3	MA0598.3	52	31799	46.0177	18.9294	2.43101	5.18099e-11	EHF
								413853	chr8_6833935_6836065	UCMA	0.776786	0.800436	predicted_enhancer				MA0473.3	MA0473.3	61	34267	53.9823	20.3986	2.64637	3.65228e-15	ELF1
								413854	chr8_6833935_6836065	UNC5B	0.776786	0.800436	predicted_enhancer				MA0640.2	MA0640.2	60	35832	53.0973	21.3302	2.4893	1.31968e-13	ELF3
								413855	chr8_6833935_6836065	USMG5	0.776786	0.800436	predicted_enhancer				MA0592.3	MA0592.3	25	21825	22.1239	12.9921	1.70288	0.00501	ESRRA
								413856	chr8_6833935_6836065	USP54	0.776786	0.800436	predicted_enhancer				MA0761.2	MA0761.2	56	34101	49.5575	20.2998	2.44128	4.06457e-12	ETV1
								413857	chr8_6833935_6836065	VAX1	0.776786	0.800436	predicted_enhancer				MA0764.2	MA0764.2	58	40841	51.3274	24.312	2.1112	5.53673e-10	ETV4
								413858	chr8_6833935_6836065	VCL	0.776786	0.800436	predicted_enhancer				MA0765.2	MA0765.2	18	9981	15.9292	5.94153	2.68099	0.000122501	ETV5
								413859	chr8_6833935_6836065	VDAC2	0.776786	0.800436	predicted_enhancer				MA0477.2	MA0477.2	24	16945	21.2389	10.0871	2.10556	0.000338577	FOSL1
								413860	chr8_6833935_6836065	VIM	0.776786	0.800436	predicted_enhancer				MA0148.4	MA0148.4	35	22322	30.9735	13.2879	2.33095	8.67849e-07	FOXA1
								413861	chr8_6833935_6836065	VPS26A	0.776786	0.800436	predicted_enhancer				MA0047.3	MA0047.3	35	21656	30.9735	12.8915	2.40263	4.21962e-07	FOXA2
								413862	chr8_6833935_6836065	VSTM4	0.776786	0.800436	predicted_enhancer				MA1103.2	MA1103.2	28	17577	24.7788	10.4633	2.36816	1.14613e-05	FOXK2
								413863	chr8_6833935_6836065	VTI1A	0.776786	0.800436	predicted_enhancer				MA0481.3	MA0481.3	39	20778	34.5133	12.3688	2.79035	9.97969e-10	FOXP1
								413864	chr8_6833935_6836065	VWA2	0.776786	0.800436	predicted_enhancer				MA0062.3	MA0062.3	59	34505	52.2124	20.5403	2.54195	9.96722e-14	GABPA
								413865	chr8_6833935_6836065	WAC	0.776786	0.800436	predicted_enhancer				MA0035.4	MA0035.4	26	14639	23.0088	8.71436	2.64034	3.73326e-06	GATA1
								413866	chr8_6833935_6836065	WBP1L	0.776786	0.800436	predicted_enhancer				MA0482.2	MA0482.2	21	16866	18.5841	10.0401	1.85099	0.00408857	GATA4
								413867	chr8_6833935_6836065	WDFY4	0.776786	0.800436	predicted_enhancer				MA1104.2	MA1104.2	26	18712	23.0088	11.139	2.06562	0.000245018	GATA6
								413868	chr8_6833935_6836065	WDR11	0.776786	0.800436	predicted_enhancer				MA1105.2	MA1105.2	30	17338	26.5487	10.321	2.57229	9.24221e-07	GRHL2
								413869	chr8_6833935_6836065	WNT8B	0.776786	0.800436	predicted_enhancer				MA0043.3	MA0043.3	12	11970	10.6195	7.12555	1.49034	0.107566	HLF
								413870	chr8_6833935_6836065	XPNPEP1	0.776786	0.800436	predicted_enhancer				MA0114.4	MA0114.4	23	20749	20.354	12.3516	1.64789	0.0105886	HNF4A
								413871	chr8_6833935_6836065	YME1L1	0.776786	0.800436	predicted_enhancer				MA0484.2	MA0484.2	22	20369	19.469	12.1253	1.60565	0.0164846	HNF4G
								413872	chr8_6833935_6836065	ZCCHC24	0.776786	0.800436	predicted_enhancer				MA0901.2	MA0901.2	44	35484	38.9381	21.1231	1.84339	1.22791e-05	HOXB13
								413873	chr8_6833935_6836065	ZDHHC16	0.776786	0.800436	predicted_enhancer				MA0490.2	MA0490.2	28	15610	24.7788	9.29239	2.66657	1.17238e-06	JUNB
								413874	chr8_6833935_6836065	ZDHHC6	0.776786	0.800436	predicted_enhancer				MA0491.2	MA0491.2	25	14522	22.1239	8.64472	2.55924	1.02966e-05	JUND
								413875	chr8_6833935_6836065	ZEB1	0.776786	0.800436	predicted_enhancer				MA0039.4	MA0039.4	85	48041	75.2212	28.598	2.63029	1.41222e-24	KLF4
								413876	chr8_6833935_6836065	ZFAND4	0.776786	0.800436	predicted_enhancer				MA1107.2	MA1107.2	81	44225	71.6814	26.3264	2.72279	1.04306e-23	KLF9
								413877	chr8_6833935_6836065	ZFYVE27	0.776786	0.800436	predicted_enhancer				MA0700.2	MA0700.2	25	18593	22.1239	11.0681	1.99888	0.00054262	LHX2
								413878	chr8_6833935_6836065	ZMIZ1	0.776786	0.800436	predicted_enhancer				MA0495.3	MA0495.3	27	23612	23.8938	14.0558	1.69992	0.00352649	MAFF
								413879	chr8_6833935_6836065	ZNF22	0.776786	0.800436	predicted_enhancer				MA0659.2	MA0659.2	26	23176	23.0088	13.7963	1.66775	0.00548329	MAFG
								413880	chr8_6833935_6836065	ZNF239	0.776786	0.800436	predicted_enhancer				MA0496.3	MA0496.3	51	27753	45.1327	16.5209	2.73185	1.0554e-12	MAFK
								413881	chr8_6833935_6836065	ZNF248	0.776786	0.800436	predicted_enhancer				MA0052.4	MA0052.4	60	40950	53.0973	24.3769	2.17818	5.22468e-11	MEF2A
								413882	chr8_6833935_6836065	ZNF25	0.776786	0.800436	predicted_enhancer				MA0620.3	MA0620.3	5	7431	4.42478	4.42356	1.00028	0.563296	MITF
								413883	chr8_6833935_6836065	ZNF32	0.776786	0.800436	predicted_enhancer				MA1108.2	MA1108.2	27	19904	23.8938	11.8485	2.0166	0.000266926	MXI1
								413884	chr8_6833935_6836065	ZNF33A	0.776786	0.800436	predicted_enhancer				MA0499.2	MA0499.2	47	28438	41.5929	16.9287	2.45695	5.78929e-10	MYOD1
								413885	chr8_6833935_6836065	ZNF33B	0.776786	0.800436	predicted_enhancer				MA0500.2	MA0500.2	50	25596	44.2478	15.2369	2.90399	1.93805e-13	MYOG
								413886	chr8_6833935_6836065	ZNF365	0.776786	0.800436	predicted_enhancer				MA0056.2	MA0056.2	38	22269	33.6283	13.2564	2.53676	2.5002e-08	MZF1
								413887	chr8_6833935_6836065	ZNF37A	0.776786	0.800436	predicted_enhancer				MA0089.2	MA0089.2	29	20187	25.6637	12.017	2.13562	5.31091e-05	NFE2L1
								413888	chr8_6833935_6836065	ZNF438	0.776786	0.800436	predicted_enhancer				MA0025.2	MA0025.2	13	15334	11.5044	9.12809	1.26033	0.230777	NFIL3
								413889	chr8_6833935_6836065	ZNF485	0.776786	0.800436	predicted_enhancer				MA0502.2	MA0502.2	26	14349	23.0088	8.54173	2.6937	2.59072e-06	NFYB
								413890	chr8_6833935_6836065	ZNF487	0.776786	0.800436	predicted_enhancer				MA0063.2	MA0063.2	22	14231	19.469	8.47149	2.29818	0.000187252	NKX2-5
								413891	chr8_6833935_6836065	ZNF488	0.776786	0.800436	predicted_enhancer				MA1112.2	MA1112.2	25	26716	22.1239	15.9036	1.39112	0.050923	NR4A1
								413892	chr8_6833935_6836065	ZNF503	0.776786	0.800436	predicted_enhancer				MA0679.2	MA0679.2	30	27114	26.5487	16.1405	1.64484	0.00329075	ONECUT1
								413893	chr8_6833935_6836065	ZNF518A	0.776786	0.800436	predicted_enhancer				MA0712.2	MA0712.2	23	22278	20.354	13.2617	1.53479	0.0230724	OTX2
								413894	chr8_6833935_6836065	ZSWIM8	0.776786	0.800436	predicted_enhancer				MA1113.2	MA1113.2	29	21451	25.6637	12.7694	2.00978	0.000156807	PBX2
								413895	chr8_6833935_6836065	ZWINT	0.776786	0.800436	predicted_enhancer				MA0681.2	MA0681.2	44	39988	38.9381	23.8042	1.63576	0.000243428	PHOX2B
								413896	chr12_4908511_4911637	NA	1	0.744648	predicted_enhancer				MA0782.2	MA0782.2	32	26373	28.3186	15.6994	1.8038	0.000476564	PKNOX1
								413897	chr11_130448028_1304508191	AAMDC	1	0.639404	predicted_enhancer				MA0627.2	MA0627.2	40	26609	35.3982	15.8399	2.23475	3.00765e-07	POU2F3
								413898	chr11_130448028_1304508191	AASDHPPT	1	0.639404	predicted_enhancer				MA0508.3	MA0508.3	62	39016	54.8673	23.2256	2.36236	4.04848e-13	PRDM1
								413899	chr11_130448028_1304508191	ABCG4	1	0.639404	predicted_enhancer				MA0509.2	MA0509.2	22	17685	19.469	10.5276	1.84933	0.00329892	RFX1
								413900	chr11_130448028_1304508191	ACAD8	1	0.639404	predicted_enhancer				MA0798.2	MA0798.2	21	17600	18.5841	10.477	1.7738	0.00663848	RFX3
								413901	chr11_130448028_1304508191	ACAT1	1	0.639404	predicted_enhancer				MA0684.2	MA0684.2	22	18195	19.469	10.8312	1.7975	0.00464106	RUNX3
								413902	chr11_130448028_1304508191	ACER3	1	0.639404	predicted_enhancer				MA0743.2	MA0743.2	28	14627	24.7788	8.70722	2.84577	3.18262e-07	SCRT1
								413903	chr11_130448028_1304508191	ACP2	1	0.639404	predicted_enhancer				MA0744.2	MA0744.2	28	15387	24.7788	9.15964	2.70521	8.81385e-07	SCRT2
								413904	chr11_130448028_1304508191	ACRV1	1	0.639404	predicted_enhancer				MA0745.2	MA0745.2	36	21768	31.8584	12.9581	2.45856	1.51158e-07	SNAI2
								413905	chr11_130448028_1304508191	ACTN3	1	0.639404	predicted_enhancer				MA0143.4	MA0143.4	21	16447	18.5841	9.79064	1.89815	0.00304507	SOX2
								413906	chr11_130448028_1304508191	ACY3	1	0.639404	predicted_enhancer				MA0080.5	MA0080.5	79	56124	69.9115	33.4097	2.09255	2.52201e-15	SPI1
								413907	chr11_130448028_1304508191	ADAMTS15	1	0.639404	predicted_enhancer				MA0081.2	MA0081.2	69	45084	61.0619	26.8378	2.27522	2.54389e-14	SPIB
								413908	chr11_130448028_1304508191	ADAMTS8	1	0.639404	predicted_enhancer				MA0829.2	MA0829.2	14	12389	12.3894	7.37498	1.67992	0.0387827	SREBF1(var.2)
								413909	chr11_130448028_1304508191	AGBL2	1	0.639404	predicted_enhancer				MA0522.3	MA0522.3	47	30129	41.5929	17.9353	2.31905	4.02722e-09	TCF3
								413910	chr11_130448028_1304508191	AHNAK	1	0.639404	predicted_enhancer				MA0830.2	MA0830.2	51	30920	45.1327	18.4062	2.45204	6.6417e-11	TCF4
								413911	chr11_130448028_1304508191	AIP	1	0.639404	predicted_enhancer				MA0769.2	MA0769.2	24	21154	21.2389	12.5926	1.68662	0.00677983	TCF7
								413912	chr11_130448028_1304508191	ALDH3B1	1	0.639404	predicted_enhancer				MA0090.3	MA0090.3	28	22537	24.7788	13.4159	1.84697	0.000831617	TEAD1
								413913	chr11_130448028_1304508191	ALDH3B2	1	0.639404	predicted_enhancer				MA0809.2	MA0809.2	25	22746	22.1239	13.5403	1.63393	0.0084364	TEAD4
								413914	chr11_130448028_1304508191	ALG8	1	0.639404	predicted_enhancer				MA0003.4	MA0003.4	62	32605	54.8673	19.4092	2.82686	6.56602e-17	TFAP2A
								413915	chr11_130448028_1304508191	ALG9	1	0.639404	predicted_enhancer				MA0814.2	MA0814.2	65	31911	57.5221	18.9961	3.0281	1.33244e-19	TFAP2C(var.2)
								413916	chr11_130448028_1304508191	ALKBH8	1	0.639404	predicted_enhancer				MA1123.2	MA1123.2	32	25514	28.3186	15.1881	1.86453	0.000261792	TWIST1
								413917	chr11_130448028_1304508191	AMBRA1	1	0.639404	predicted_enhancer				MA0093.3	MA0093.3	14	15570	12.3894	9.26857	1.33671	0.162	USF1
								413918	chr11_130448028_1304508191	AMOTL1	1	0.639404	predicted_enhancer				MA0526.3	MA0526.3	13	15080	11.5044	8.97689	1.28156	0.213475	USF2
								413919	chr11_130448028_1304508191	ANAPC15	1	0.639404	predicted_enhancer				MA0748.2	MA0748.2	24	8521	21.2389	5.07242	4.18714	2.15336e-09	YY2
								413920	chr11_130448028_1304508191	ANGPTL5	1	0.639404	predicted_enhancer				MA0528.2	MA0528.2	81	44473	71.6814	26.4741	2.70761	1.54118e-23	ZNF263
								413921	chr11_130448028_1304508191	ANKK1	1	0.639404	predicted_enhancer				MA0609.2	MA0609.2	8	6838	7.07965	4.07055	1.73923	0.090608	CREM
								413922	chr11_130448028_1304508191	ANKRD13D	1	0.639404	predicted_enhancer
								413923	chr11_130448028_1304508191	ANKRD42	1	0.639404	predicted_enhancer
								413924	chr11_130448028_1304508191	ANKRD49	1	0.639404	predicted_enhancer
								413925	chr11_130448028_1304508191	ANO1	1	0.639404	predicted_enhancer
								413926	chr11_130448028_1304508191	AP000708.1	1	0.639404	predicted_enhancer
								413927	chr11_130448028_1304508191	AP000769.1	1	0.639404	predicted_enhancer
								413928	chr11_130448028_1304508191	AP000867.1	1	0.639404	predicted_enhancer
								413929	chr11_130448028_1304508191	AP000974.1	1	0.639404	predicted_enhancer
								413930	chr11_130448028_1304508191	AP001024.1	1	0.639404	predicted_enhancer
								413931	chr11_130448028_1304508191	AP001652.1	1	0.639404	predicted_enhancer
								413932	chr11_130448028_1304508191	AP001885.1	1	0.639404	predicted_enhancer
								413933	chr11_130448028_1304508191	AP003774.4	1	0.639404	predicted_enhancer
								413934	chr11_130448028_1304508191	AP5B1	1	0.639404	predicted_enhancer
								413935	chr11_130448028_1304508191	APLNR	1	0.639404	predicted_enhancer
								413936	chr11_130448028_1304508191	APLP2	1	0.639404	predicted_enhancer
								413937	chr11_130448028_1304508191	APOA1	1	0.639404	predicted_enhancer
								413938	chr11_130448028_1304508191	APOA4	1	0.639404	predicted_enhancer
								413939	chr11_130448028_1304508191	APOA5	1	0.639404	predicted_enhancer
								413940	chr11_130448028_1304508191	APOC3	1	0.639404	predicted_enhancer
								413941	chr11_130448028_1304508191	AQP11	1	0.639404	predicted_enhancer
								413942	chr11_130448028_1304508191	ARAP1	1	0.639404	predicted_enhancer
								413943	chr11_130448028_1304508191	ARCN1	1	0.639404	predicted_enhancer
								413944	chr11_130448028_1304508191	ARFGAP2	1	0.639404	predicted_enhancer
								413945	chr11_130448028_1304508191	ARHGAP1	1	0.639404	predicted_enhancer
								413946	chr11_130448028_1304508191	ARHGAP20	1	0.639404	predicted_enhancer
								413947	chr11_130448028_1304508191	ARHGAP32	1	0.639404	predicted_enhancer
								413948	chr11_130448028_1304508191	ARHGAP42	1	0.639404	predicted_enhancer
								413949	chr11_130448028_1304508191	ARHGEF12	1	0.639404	predicted_enhancer
								413950	chr11_130448028_1304508191	ARHGEF17	1	0.639404	predicted_enhancer
								413951	chr11_130448028_1304508191	ARL2	1	0.639404	predicted_enhancer
								413952	chr11_130448028_1304508191	ARRB1	1	0.639404	predicted_enhancer
								413953	chr11_130448028_1304508191	ASRGL1	1	0.639404	predicted_enhancer
								413954	chr11_130448028_1304508191	ATG13	1	0.639404	predicted_enhancer
								413955	chr11_130448028_1304508191	ATG16L2	1	0.639404	predicted_enhancer
								413956	chr11_130448028_1304508191	ATG2A	1	0.639404	predicted_enhancer
								413957	chr11_130448028_1304508191	ATL3	1	0.639404	predicted_enhancer
								413958	chr11_130448028_1304508191	ATM	1	0.639404	predicted_enhancer
								413959	chr11_130448028_1304508191	ATP5L	1	0.639404	predicted_enhancer
								413960	chr11_130448028_1304508191	B3GAT1	1	0.639404	predicted_enhancer
								413961	chr11_130448028_1304508191	B3GAT3	1	0.639404	predicted_enhancer
								413962	chr11_130448028_1304508191	B3GNT6	1	0.639404	predicted_enhancer
								413963	chr11_130448028_1304508191	BACE1	1	0.639404	predicted_enhancer
								413964	chr11_130448028_1304508191	BAD	1	0.639404	predicted_enhancer
								413965	chr11_130448028_1304508191	BANF1	1	0.639404	predicted_enhancer
								413966	chr11_130448028_1304508191	BARX2	1	0.639404	predicted_enhancer
								413967	chr11_130448028_1304508191	BATF2	1	0.639404	predicted_enhancer
								413968	chr11_130448028_1304508191	BBS1	1	0.639404	predicted_enhancer
								413969	chr11_130448028_1304508191	BCL9L	1	0.639404	predicted_enhancer
								413970	chr11_130448028_1304508191	BCO2	1	0.639404	predicted_enhancer
								413971	chr11_130448028_1304508191	BEST1	1	0.639404	predicted_enhancer
								413972	chr11_130448028_1304508191	BIRC2	1	0.639404	predicted_enhancer
								413973	chr11_130448028_1304508191	BIRC3	1	0.639404	predicted_enhancer
								413974	chr11_130448028_1304508191	BLID	1	0.639404	predicted_enhancer
								413975	chr11_130448028_1304508191	BRMS1	1	0.639404	predicted_enhancer
								413976	chr11_130448028_1304508191	BSCL2	1	0.639404	predicted_enhancer
								413977	chr11_130448028_1304508191	BSX	1	0.639404	predicted_enhancer
								413978	chr11_130448028_1304508191	BTBD18	1	0.639404	predicted_enhancer
								413979	chr11_130448028_1304508191	BTG4	1	0.639404	predicted_enhancer
								413980	chr11_130448028_1304508191	BUD13	1	0.639404	predicted_enhancer
								413981	chr11_130448028_1304508191	C11orf1	1	0.639404	predicted_enhancer
								413982	chr11_130448028_1304508191	C11orf24	1	0.639404	predicted_enhancer
								413983	chr11_130448028_1304508191	C11orf44	1	0.639404	predicted_enhancer
								413984	chr11_130448028_1304508191	C11orf45	1	0.639404	predicted_enhancer
								413985	chr11_130448028_1304508191	C11orf49	1	0.639404	predicted_enhancer
								413986	chr11_130448028_1304508191	C11orf52	1	0.639404	predicted_enhancer
								413987	chr11_130448028_1304508191	C11orf53	1	0.639404	predicted_enhancer
								413988	chr11_130448028_1304508191	C11orf54	1	0.639404	predicted_enhancer
								413989	chr11_130448028_1304508191	C11orf57	1	0.639404	predicted_enhancer
								413990	chr11_130448028_1304508191	C11orf63	1	0.639404	predicted_enhancer
								413991	chr11_130448028_1304508191	C11orf65	1	0.639404	predicted_enhancer
								413992	chr11_130448028_1304508191	C11orf68	1	0.639404	predicted_enhancer
								413993	chr11_130448028_1304508191	C11orf70	1	0.639404	predicted_enhancer
								413994	chr11_130448028_1304508191	C11orf71	1	0.639404	predicted_enhancer
								413995	chr11_130448028_1304508191	C11orf72	1	0.639404	predicted_enhancer
								413996	chr11_130448028_1304508191	C11orf80	1	0.639404	predicted_enhancer
								413997	chr11_130448028_1304508191	C11orf84	1	0.639404	predicted_enhancer
								413998	chr11_130448028_1304508191	C11orf86	1	0.639404	predicted_enhancer
								413999	chr11_130448028_1304508191	C11orf87	1	0.639404	predicted_enhancer
								414000	chr11_130448028_1304508191	C11orf88	1	0.639404	predicted_enhancer
								414001	chr11_130448028_1304508191	C11orf94	1	0.639404	predicted_enhancer
								414002	chr11_130448028_1304508191	C11orf95	1	0.639404	predicted_enhancer
								414003	chr11_130448028_1304508191	C11orf97	1	0.639404	predicted_enhancer
								414004	chr11_130448028_1304508191	C11orf98	1	0.639404	predicted_enhancer
								414005	chr11_130448028_1304508191	C1QTNF4	1	0.639404	predicted_enhancer
								414006	chr11_130448028_1304508191	C1QTNF5	1	0.639404	predicted_enhancer
								414007	chr11_130448028_1304508191	C2CD2L	1	0.639404	predicted_enhancer
								414008	chr11_130448028_1304508191	C2CD3	1	0.639404	predicted_enhancer
								414009	chr11_130448028_1304508191	CABP2	1	0.639404	predicted_enhancer
								414010	chr11_130448028_1304508191	CABP4	1	0.639404	predicted_enhancer
								414011	chr11_130448028_1304508191	CADM1	1	0.639404	predicted_enhancer
								414012	chr11_130448028_1304508191	CAPN1	1	0.639404	predicted_enhancer
								414013	chr11_130448028_1304508191	CAPN5	1	0.639404	predicted_enhancer
								414014	chr11_130448028_1304508191	CARD16	1	0.639404	predicted_enhancer
								414015	chr11_130448028_1304508191	CARD17	1	0.639404	predicted_enhancer
								414016	chr11_130448028_1304508191	CARD18	1	0.639404	predicted_enhancer
								414017	chr11_130448028_1304508191	CARNS1	1	0.639404	predicted_enhancer
								414018	chr11_130448028_1304508191	CASP1	1	0.639404	predicted_enhancer
								414019	chr11_130448028_1304508191	CASP12	1	0.639404	predicted_enhancer
								414020	chr11_130448028_1304508191	CASP4	1	0.639404	predicted_enhancer
								414021	chr11_130448028_1304508191	CASP5	1	0.639404	predicted_enhancer
								414022	chr11_130448028_1304508191	CATSPER1	1	0.639404	predicted_enhancer
								414023	chr11_130448028_1304508191	CBL	1	0.639404	predicted_enhancer
								414024	chr11_130448028_1304508191	CCDC15	1	0.639404	predicted_enhancer
								414025	chr11_130448028_1304508191	CCDC153	1	0.639404	predicted_enhancer
								414026	chr11_130448028_1304508191	CCDC81	1	0.639404	predicted_enhancer
								414027	chr11_130448028_1304508191	CCDC82	1	0.639404	predicted_enhancer
								414028	chr11_130448028_1304508191	CCDC83	1	0.639404	predicted_enhancer
								414029	chr11_130448028_1304508191	CCDC84	1	0.639404	predicted_enhancer
								414030	chr11_130448028_1304508191	CCDC85B	1	0.639404	predicted_enhancer
								414031	chr11_130448028_1304508191	CCDC86	1	0.639404	predicted_enhancer
								414032	chr11_130448028_1304508191	CCDC87	1	0.639404	predicted_enhancer
								414033	chr11_130448028_1304508191	CCDC88B	1	0.639404	predicted_enhancer
								414034	chr11_130448028_1304508191	CCDC89	1	0.639404	predicted_enhancer
								414035	chr11_130448028_1304508191	CCDC90B	1	0.639404	predicted_enhancer
								414036	chr11_130448028_1304508191	CCND1	1	0.639404	predicted_enhancer
								414037	chr11_130448028_1304508191	CCS	1	0.639404	predicted_enhancer
								414038	chr11_130448028_1304508191	CD248	1	0.639404	predicted_enhancer
								414039	chr11_130448028_1304508191	CD3D	1	0.639404	predicted_enhancer
								414040	chr11_130448028_1304508191	CD3E	1	0.639404	predicted_enhancer
								414041	chr11_130448028_1304508191	CD3G	1	0.639404	predicted_enhancer
								414042	chr11_130448028_1304508191	CD5	1	0.639404	predicted_enhancer
								414043	chr11_130448028_1304508191	CD6	1	0.639404	predicted_enhancer
								414044	chr11_130448028_1304508191	CDC42BPG	1	0.639404	predicted_enhancer
								414045	chr11_130448028_1304508191	CDC42EP2	1	0.639404	predicted_enhancer
								414046	chr11_130448028_1304508191	CDCA5	1	0.639404	predicted_enhancer
								414047	chr11_130448028_1304508191	CDK2AP2	1	0.639404	predicted_enhancer
								414048	chr11_130448028_1304508191	CDON	1	0.639404	predicted_enhancer
								414049	chr11_130448028_1304508191	CELF1	1	0.639404	predicted_enhancer
								414050	chr11_130448028_1304508191	CEP164	1	0.639404	predicted_enhancer
								414051	chr11_130448028_1304508191	CEP295	1	0.639404	predicted_enhancer
								414052	chr11_130448028_1304508191	CEP57	1	0.639404	predicted_enhancer
								414053	chr11_130448028_1304508191	CFL1	1	0.639404	predicted_enhancer
								414054	chr11_130448028_1304508191	CHEK1	1	0.639404	predicted_enhancer
								414055	chr11_130448028_1304508191	CHKA	1	0.639404	predicted_enhancer
								414056	chr11_130448028_1304508191	CHORDC1	1	0.639404	predicted_enhancer
								414057	chr11_130448028_1304508191	CHRDL2	1	0.639404	predicted_enhancer
								414058	chr11_130448028_1304508191	CHRM1	1	0.639404	predicted_enhancer
								414059	chr11_130448028_1304508191	CHRM4	1	0.639404	predicted_enhancer
								414060	chr11_130448028_1304508191	CHST1	1	0.639404	predicted_enhancer
								414061	chr11_130448028_1304508191	CKAP5	1	0.639404	predicted_enhancer
								414062	chr11_130448028_1304508191	CLCF1	1	0.639404	predicted_enhancer
								414063	chr11_130448028_1304508191	CLDN25	1	0.639404	predicted_enhancer
								414064	chr11_130448028_1304508191	CLMP	1	0.639404	predicted_enhancer
								414065	chr11_130448028_1304508191	CLNS1A	1	0.639404	predicted_enhancer
								414066	chr11_130448028_1304508191	CLP1	1	0.639404	predicted_enhancer
								414067	chr11_130448028_1304508191	CLPB	1	0.639404	predicted_enhancer
								414068	chr11_130448028_1304508191	CNIH2	1	0.639404	predicted_enhancer
								414069	chr11_130448028_1304508191	CNTF	1	0.639404	predicted_enhancer
								414070	chr11_130448028_1304508191	CNTN5	1	0.639404	predicted_enhancer
								414071	chr11_130448028_1304508191	COA4	1	0.639404	predicted_enhancer
								414072	chr11_130448028_1304508191	COLCA1	1	0.639404	predicted_enhancer
								414073	chr11_130448028_1304508191	COLCA2	1	0.639404	predicted_enhancer
								414074	chr11_130448028_1304508191	CORO1B	1	0.639404	predicted_enhancer
								414075	chr11_130448028_1304508191	COX8A	1	0.639404	predicted_enhancer
								414076	chr11_130448028_1304508191	CPSF7	1	0.639404	predicted_enhancer
								414077	chr11_130448028_1304508191	CPT1A	1	0.639404	predicted_enhancer
								414078	chr11_130448028_1304508191	CREB3L1	1	0.639404	predicted_enhancer
								414079	chr11_130448028_1304508191	CREBZF	1	0.639404	predicted_enhancer
								414080	chr11_130448028_1304508191	CRTAM	1	0.639404	predicted_enhancer
								414081	chr11_130448028_1304508191	CRY2	1	0.639404	predicted_enhancer
								414082	chr11_130448028_1304508191	CRYAB	1	0.639404	predicted_enhancer
								414083	chr11_130448028_1304508191	CST6	1	0.639404	predicted_enhancer
								414084	chr11_130448028_1304508191	CTNND1	1	0.639404	predicted_enhancer
								414085	chr11_130448028_1304508191	CTSC	1	0.639404	predicted_enhancer
								414086	chr11_130448028_1304508191	CTSF	1	0.639404	predicted_enhancer
								414087	chr11_130448028_1304508191	CTSW	1	0.639404	predicted_enhancer
								414088	chr11_130448028_1304508191	CTTN	1	0.639404	predicted_enhancer
								414089	chr11_130448028_1304508191	CUL5	1	0.639404	predicted_enhancer
								414090	chr11_130448028_1304508191	CWC15	1	0.639404	predicted_enhancer
								414091	chr11_130448028_1304508191	CWF19L2	1	0.639404	predicted_enhancer
								414092	chr11_130448028_1304508191	CXCR5	1	0.639404	predicted_enhancer
								414093	chr11_130448028_1304508191	CYB561A3	1	0.639404	predicted_enhancer
								414094	chr11_130448028_1304508191	DAGLA	1	0.639404	predicted_enhancer
								414095	chr11_130448028_1304508191	DCPS	1	0.639404	predicted_enhancer
								414096	chr11_130448028_1304508191	DCUN1D5	1	0.639404	predicted_enhancer
								414097	chr11_130448028_1304508191	DDB1	1	0.639404	predicted_enhancer
								414098	chr11_130448028_1304508191	DDB2	1	0.639404	predicted_enhancer
								414099	chr11_130448028_1304508191	DDI1	1	0.639404	predicted_enhancer
								414100	chr11_130448028_1304508191	DDX10	1	0.639404	predicted_enhancer
								414101	chr11_130448028_1304508191	DDX25	1	0.639404	predicted_enhancer
								414102	chr11_130448028_1304508191	DDX6	1	0.639404	predicted_enhancer
								414103	chr11_130448028_1304508191	DEFB108B	1	0.639404	predicted_enhancer
								414104	chr11_130448028_1304508191	DGAT2	1	0.639404	predicted_enhancer
								414105	chr11_130448028_1304508191	DGKZ	1	0.639404	predicted_enhancer
								414106	chr11_130448028_1304508191	DHCR7	1	0.639404	predicted_enhancer
								414107	chr11_130448028_1304508191	DIXDC1	1	0.639404	predicted_enhancer
								414108	chr11_130448028_1304508191	DLAT	1	0.639404	predicted_enhancer
								414109	chr11_130448028_1304508191	DLG2	1	0.639404	predicted_enhancer
								414110	chr11_130448028_1304508191	DNAJB13	1	0.639404	predicted_enhancer
								414111	chr11_130448028_1304508191	DNAJC4	1	0.639404	predicted_enhancer
								414112	chr11_130448028_1304508191	DPAGT1	1	0.639404	predicted_enhancer
								414113	chr11_130448028_1304508191	DPF2	1	0.639404	predicted_enhancer
								414114	chr11_130448028_1304508191	DPP3	1	0.639404	predicted_enhancer
								414115	chr11_130448028_1304508191	DRAP1	1	0.639404	predicted_enhancer
								414116	chr11_130448028_1304508191	DRD2	1	0.639404	predicted_enhancer
								414117	chr11_130448028_1304508191	DSCAML1	1	0.639404	predicted_enhancer
								414118	chr11_130448028_1304508191	DTX4	1	0.639404	predicted_enhancer
								414119	chr11_130448028_1304508191	DYNC2H1	1	0.639404	predicted_enhancer
								414120	chr11_130448028_1304508191	EED	1	0.639404	predicted_enhancer
								414121	chr11_130448028_1304508191	EEF1G	1	0.639404	predicted_enhancer
								414122	chr11_130448028_1304508191	EFEMP2	1	0.639404	predicted_enhancer
								414123	chr11_130448028_1304508191	EHBP1L1	1	0.639404	predicted_enhancer
								414124	chr11_130448028_1304508191	EHD1	1	0.639404	predicted_enhancer
								414125	chr11_130448028_1304508191	EI24	1	0.639404	predicted_enhancer
								414126	chr11_130448028_1304508191	EIF1AD	1	0.639404	predicted_enhancer
								414127	chr11_130448028_1304508191	ELMOD1	1	0.639404	predicted_enhancer
								414128	chr11_130448028_1304508191	EML3	1	0.639404	predicted_enhancer
								414129	chr11_130448028_1304508191	ENDOD1	1	0.639404	predicted_enhancer
								414130	chr11_130448028_1304508191	ESAM	1	0.639404	predicted_enhancer
								414131	chr11_130448028_1304508191	ESRRA	1	0.639404	predicted_enhancer
								414132	chr11_130448028_1304508191	ETS1	1	0.639404	predicted_enhancer
								414133	chr11_130448028_1304508191	EXPH5	1	0.639404	predicted_enhancer
								414134	chr11_130448028_1304508191	F2	1	0.639404	predicted_enhancer
								414135	chr11_130448028_1304508191	FADD	1	0.639404	predicted_enhancer
								414136	chr11_130448028_1304508191	FADS1	1	0.639404	predicted_enhancer
								414137	chr11_130448028_1304508191	FADS2	1	0.639404	predicted_enhancer
								414138	chr11_130448028_1304508191	FADS3	1	0.639404	predicted_enhancer
								414139	chr11_130448028_1304508191	FAM111A	1	0.639404	predicted_enhancer
								414140	chr11_130448028_1304508191	FAM111B	1	0.639404	predicted_enhancer
								414141	chr11_130448028_1304508191	FAM118B	1	0.639404	predicted_enhancer
								414142	chr11_130448028_1304508191	FAM168A	1	0.639404	predicted_enhancer
								414143	chr11_130448028_1304508191	FAM180B	1	0.639404	predicted_enhancer
								414144	chr11_130448028_1304508191	FAM181B	1	0.639404	predicted_enhancer
								414145	chr11_130448028_1304508191	FAM76B	1	0.639404	predicted_enhancer
								414146	chr11_130448028_1304508191	FAM86C1	1	0.639404	predicted_enhancer
								414147	chr11_130448028_1304508191	FAM89B	1	0.639404	predicted_enhancer
								414148	chr11_130448028_1304508191	FAT3	1	0.639404	predicted_enhancer
								414149	chr11_130448028_1304508191	FAU	1	0.639404	predicted_enhancer
								414150	chr11_130448028_1304508191	FCHSD2	1	0.639404	predicted_enhancer
								414151	chr11_130448028_1304508191	FDX1	1	0.639404	predicted_enhancer
								414152	chr11_130448028_1304508191	FDXACB1	1	0.639404	predicted_enhancer
								414153	chr11_130448028_1304508191	FEN1	1	0.639404	predicted_enhancer
								414154	chr11_130448028_1304508191	FERMT3	1	0.639404	predicted_enhancer
								414155	chr11_130448028_1304508191	FEZ1	1	0.639404	predicted_enhancer
								414156	chr11_130448028_1304508191	FGF19	1	0.639404	predicted_enhancer
								414157	chr11_130448028_1304508191	FGF3	1	0.639404	predicted_enhancer
								414158	chr11_130448028_1304508191	FGF4	1	0.639404	predicted_enhancer
								414159	chr11_130448028_1304508191	FIBP	1	0.639404	predicted_enhancer
								414160	chr11_130448028_1304508191	FKBP2	1	0.639404	predicted_enhancer
								414161	chr11_130448028_1304508191	FLI1	1	0.639404	predicted_enhancer
								414162	chr11_130448028_1304508191	FLRT1	1	0.639404	predicted_enhancer
								414163	chr11_130448028_1304508191	FNBP4	1	0.639404	predicted_enhancer
								414164	chr11_130448028_1304508191	FOLH1	1	0.639404	predicted_enhancer
								414165	chr11_130448028_1304508191	FOLR1	1	0.639404	predicted_enhancer
								414166	chr11_130448028_1304508191	FOLR2	1	0.639404	predicted_enhancer
								414167	chr11_130448028_1304508191	FOLR3	1	0.639404	predicted_enhancer
								414168	chr11_130448028_1304508191	FOSL1	1	0.639404	predicted_enhancer
								414169	chr11_130448028_1304508191	FOXR1	1	0.639404	predicted_enhancer
								414170	chr11_130448028_1304508191	FOXRED1	1	0.639404	predicted_enhancer
								414171	chr11_130448028_1304508191	FRMD8	1	0.639404	predicted_enhancer
								414172	chr11_130448028_1304508191	FTH1	1	0.639404	predicted_enhancer
								414173	chr11_130448028_1304508191	FUT4	1	0.639404	predicted_enhancer
								414174	chr11_130448028_1304508191	FXYD2	1	0.639404	predicted_enhancer
								414175	chr11_130448028_1304508191	FXYD6	1	0.639404	predicted_enhancer
								414176	chr11_130448028_1304508191	FXYD6-FXYD2	1	0.639404	predicted_enhancer
								414177	chr11_130448028_1304508191	FZD4	1	0.639404	predicted_enhancer
								414178	chr11_130448028_1304508191	GAB2	1	0.639404	predicted_enhancer
								414179	chr11_130448028_1304508191	GAL	1	0.639404	predicted_enhancer
								414180	chr11_130448028_1304508191	GAL3ST3	1	0.639404	predicted_enhancer
								414181	chr11_130448028_1304508191	GANAB	1	0.639404	predicted_enhancer
								414182	chr11_130448028_1304508191	GDPD4	1	0.639404	predicted_enhancer
								414183	chr11_130448028_1304508191	GDPD5	1	0.639404	predicted_enhancer
								414184	chr11_130448028_1304508191	GIF	1	0.639404	predicted_enhancer
								414185	chr11_130448028_1304508191	GLB1L2	1	0.639404	predicted_enhancer
								414186	chr11_130448028_1304508191	GLB1L3	1	0.639404	predicted_enhancer
								414187	chr11_130448028_1304508191	GLYAT	1	0.639404	predicted_enhancer
								414188	chr11_130448028_1304508191	GLYATL1	1	0.639404	predicted_enhancer
								414189	chr11_130448028_1304508191	GLYATL2	1	0.639404	predicted_enhancer
								414190	chr11_130448028_1304508191	GNG3	1	0.639404	predicted_enhancer
								414191	chr11_130448028_1304508191	GPHA2	1	0.639404	predicted_enhancer
								414192	chr11_130448028_1304508191	GPR137	1	0.639404	predicted_enhancer
								414193	chr11_130448028_1304508191	GPR152	1	0.639404	predicted_enhancer
								414194	chr11_130448028_1304508191	GPR83	1	0.639404	predicted_enhancer
								414195	chr11_130448028_1304508191	GRAMD1B	1	0.639404	predicted_enhancer
								414196	chr11_130448028_1304508191	GRIA4	1	0.639404	predicted_enhancer
								414197	chr11_130448028_1304508191	GRIK4	1	0.639404	predicted_enhancer
								414198	chr11_130448028_1304508191	GRM5	1	0.639404	predicted_enhancer
								414199	chr11_130448028_1304508191	GSTP1	1	0.639404	predicted_enhancer
								414200	chr11_130448028_1304508191	GUCY1A2	1	0.639404	predicted_enhancer
								414201	chr11_130448028_1304508191	H2AFX	1	0.639404	predicted_enhancer
								414202	chr11_130448028_1304508191	HARBI1	1	0.639404	predicted_enhancer
								414203	chr11_130448028_1304508191	HEPACAM	1	0.639404	predicted_enhancer
								414204	chr11_130448028_1304508191	HEPHL1	1	0.639404	predicted_enhancer
								414205	chr11_130448028_1304508191	HEPN1	1	0.639404	predicted_enhancer
								414206	chr11_130448028_1304508191	HINFP	1	0.639404	predicted_enhancer
								414207	chr11_130448028_1304508191	HMBS	1	0.639404	predicted_enhancer
								414208	chr11_130448028_1304508191	HNRNPUL2	1	0.639404	predicted_enhancer
								414209	chr11_130448028_1304508191	HRASLS2	1	0.639404	predicted_enhancer
								414210	chr11_130448028_1304508191	HRASLS5	1	0.639404	predicted_enhancer
								414211	chr11_130448028_1304508191	HSPA8	1	0.639404	predicted_enhancer
								414212	chr11_130448028_1304508191	HSPB2	1	0.639404	predicted_enhancer
								414213	chr11_130448028_1304508191	HTR3A	1	0.639404	predicted_enhancer
								414214	chr11_130448028_1304508191	HTR3B	1	0.639404	predicted_enhancer
								414215	chr11_130448028_1304508191	HYLS1	1	0.639404	predicted_enhancer
								414216	chr11_130448028_1304508191	HYOU1	1	0.639404	predicted_enhancer
								414217	chr11_130448028_1304508191	IFT46	1	0.639404	predicted_enhancer
								414218	chr11_130448028_1304508191	IGHMBP2	1	0.639404	predicted_enhancer
								414219	chr11_130448028_1304508191	IGSF9B	1	0.639404	predicted_enhancer
								414220	chr11_130448028_1304508191	IL10RA	1	0.639404	predicted_enhancer
								414221	chr11_130448028_1304508191	IL18	1	0.639404	predicted_enhancer
								414222	chr11_130448028_1304508191	IL18BP	1	0.639404	predicted_enhancer
								414223	chr11_130448028_1304508191	INCENP	1	0.639404	predicted_enhancer
								414224	chr11_130448028_1304508191	INPPL1	1	0.639404	predicted_enhancer
								414225	chr11_130448028_1304508191	INTS4	1	0.639404	predicted_enhancer
								414226	chr11_130448028_1304508191	INTS5	1	0.639404	predicted_enhancer
								414227	chr11_130448028_1304508191	IZUMO1R	1	0.639404	predicted_enhancer
								414228	chr11_130448028_1304508191	JAM3	1	0.639404	predicted_enhancer
								414229	chr11_130448028_1304508191	JRKL	1	0.639404	predicted_enhancer
								414230	chr11_130448028_1304508191	KAT5	1	0.639404	predicted_enhancer
								414231	chr11_130448028_1304508191	KBTBD3	1	0.639404	predicted_enhancer
								414232	chr11_130448028_1304508191	KBTBD4	1	0.639404	predicted_enhancer
								414233	chr11_130448028_1304508191	KCNE3	1	0.639404	predicted_enhancer
								414234	chr11_130448028_1304508191	KCNJ1	1	0.639404	predicted_enhancer
								414235	chr11_130448028_1304508191	KCNJ5	1	0.639404	predicted_enhancer
								414236	chr11_130448028_1304508191	KCNK4	1	0.639404	predicted_enhancer
								414237	chr11_130448028_1304508191	KCNK7	1	0.639404	predicted_enhancer
								414238	chr11_130448028_1304508191	KCTD14	1	0.639404	predicted_enhancer
								414239	chr11_130448028_1304508191	KCTD21	1	0.639404	predicted_enhancer
								414240	chr11_130448028_1304508191	KDELC2	1	0.639404	predicted_enhancer
								414241	chr11_130448028_1304508191	KDM2A	1	0.639404	predicted_enhancer
								414242	chr11_130448028_1304508191	KDM4D	1	0.639404	predicted_enhancer
								414243	chr11_130448028_1304508191	KDM4E	1	0.639404	predicted_enhancer
								414244	chr11_130448028_1304508191	KIRREL3	1	0.639404	predicted_enhancer
								414245	chr11_130448028_1304508191	KLC2	1	0.639404	predicted_enhancer
								414246	chr11_130448028_1304508191	KLHL35	1	0.639404	predicted_enhancer
								414247	chr11_130448028_1304508191	KMT2A	1	0.639404	predicted_enhancer
								414248	chr11_130448028_1304508191	KRTAP5-10	1	0.639404	predicted_enhancer
								414249	chr11_130448028_1304508191	KRTAP5-11	1	0.639404	predicted_enhancer
								414250	chr11_130448028_1304508191	KRTAP5-7	1	0.639404	predicted_enhancer
								414251	chr11_130448028_1304508191	KRTAP5-8	1	0.639404	predicted_enhancer
								414252	chr11_130448028_1304508191	KRTAP5-9	1	0.639404	predicted_enhancer
								414253	chr11_130448028_1304508191	LAMTOR1	1	0.639404	predicted_enhancer
								414254	chr11_130448028_1304508191	LAYN	1	0.639404	predicted_enhancer
								414255	chr11_130448028_1304508191	LBHD1	1	0.639404	predicted_enhancer
								414256	chr11_130448028_1304508191	LGALS12	1	0.639404	predicted_enhancer
								414257	chr11_130448028_1304508191	LIPT2	1	0.639404	predicted_enhancer
								414258	chr11_130448028_1304508191	LPXN	1	0.639404	predicted_enhancer
								414259	chr11_130448028_1304508191	LRFN4	1	0.639404	predicted_enhancer
								414260	chr11_130448028_1304508191	LRP4	1	0.639404	predicted_enhancer
								414261	chr11_130448028_1304508191	LRP5	1	0.639404	predicted_enhancer
								414262	chr11_130448028_1304508191	LRRC10B	1	0.639404	predicted_enhancer
								414263	chr11_130448028_1304508191	LRRC32	1	0.639404	predicted_enhancer
								414264	chr11_130448028_1304508191	LRRC55	1	0.639404	predicted_enhancer
								414265	chr11_130448028_1304508191	LRRN4CL	1	0.639404	predicted_enhancer
								414266	chr11_130448028_1304508191	LRTOMT	1	0.639404	predicted_enhancer
								414267	chr11_130448028_1304508191	LTBP3	1	0.639404	predicted_enhancer
								414268	chr11_130448028_1304508191	MACROD1	1	0.639404	predicted_enhancer
								414269	chr11_130448028_1304508191	MADD	1	0.639404	predicted_enhancer
								414270	chr11_130448028_1304508191	MAML2	1	0.639404	predicted_enhancer
								414271	chr11_130448028_1304508191	MAP3K11	1	0.639404	predicted_enhancer
								414272	chr11_130448028_1304508191	MAP4K2	1	0.639404	predicted_enhancer
								414273	chr11_130448028_1304508191	MAP6	1	0.639404	predicted_enhancer
								414274	chr11_130448028_1304508191	MAPK8IP1	1	0.639404	predicted_enhancer
								414275	chr11_130448028_1304508191	MARK2	1	0.639404	predicted_enhancer
								414276	chr11_130448028_1304508191	MCAM	1	0.639404	predicted_enhancer
								414277	chr11_130448028_1304508191	MDK	1	0.639404	predicted_enhancer
								414278	chr11_130448028_1304508191	ME3	1	0.639404	predicted_enhancer
								414279	chr11_130448028_1304508191	MED17	1	0.639404	predicted_enhancer
								414280	chr11_130448028_1304508191	MED19	1	0.639404	predicted_enhancer
								414281	chr11_130448028_1304508191	MEN1	1	0.639404	predicted_enhancer
								414282	chr11_130448028_1304508191	METTL12	1	0.639404	predicted_enhancer
								414283	chr11_130448028_1304508191	MFRP	1	0.639404	predicted_enhancer
								414284	chr11_130448028_1304508191	MMP1	1	0.639404	predicted_enhancer
								414285	chr11_130448028_1304508191	MMP10	1	0.639404	predicted_enhancer
								414286	chr11_130448028_1304508191	MMP12	1	0.639404	predicted_enhancer
								414287	chr11_130448028_1304508191	MMP13	1	0.639404	predicted_enhancer
								414288	chr11_130448028_1304508191	MMP20	1	0.639404	predicted_enhancer
								414289	chr11_130448028_1304508191	MMP27	1	0.639404	predicted_enhancer
								414290	chr11_130448028_1304508191	MMP3	1	0.639404	predicted_enhancer
								414291	chr11_130448028_1304508191	MMP7	1	0.639404	predicted_enhancer
								414292	chr11_130448028_1304508191	MMP8	1	0.639404	predicted_enhancer
								414293	chr11_130448028_1304508191	MOGAT2	1	0.639404	predicted_enhancer
								414294	chr11_130448028_1304508191	MPEG1	1	0.639404	predicted_enhancer
								414295	chr11_130448028_1304508191	MPZL2	1	0.639404	predicted_enhancer
								414296	chr11_130448028_1304508191	MPZL3	1	0.639404	predicted_enhancer
								414297	chr11_130448028_1304508191	MRGPRD	1	0.639404	predicted_enhancer
								414298	chr11_130448028_1304508191	MRGPRF	1	0.639404	predicted_enhancer
								414299	chr11_130448028_1304508191	MRPL11	1	0.639404	predicted_enhancer
								414300	chr11_130448028_1304508191	MRPL16	1	0.639404	predicted_enhancer
								414301	chr11_130448028_1304508191	MRPL21	1	0.639404	predicted_enhancer
								414302	chr11_130448028_1304508191	MRPL48	1	0.639404	predicted_enhancer
								414303	chr11_130448028_1304508191	MRPL49	1	0.639404	predicted_enhancer
								414304	chr11_130448028_1304508191	MS4A1	1	0.639404	predicted_enhancer
								414305	chr11_130448028_1304508191	MS4A10	1	0.639404	predicted_enhancer
								414306	chr11_130448028_1304508191	MS4A12	1	0.639404	predicted_enhancer
								414307	chr11_130448028_1304508191	MS4A13	1	0.639404	predicted_enhancer
								414308	chr11_130448028_1304508191	MS4A14	1	0.639404	predicted_enhancer
								414309	chr11_130448028_1304508191	MS4A15	1	0.639404	predicted_enhancer
								414310	chr11_130448028_1304508191	MS4A2	1	0.639404	predicted_enhancer
								414311	chr11_130448028_1304508191	MS4A3	1	0.639404	predicted_enhancer
								414312	chr11_130448028_1304508191	MS4A4A	1	0.639404	predicted_enhancer
								414313	chr11_130448028_1304508191	MS4A4E	1	0.639404	predicted_enhancer
								414314	chr11_130448028_1304508191	MS4A5	1	0.639404	predicted_enhancer
								414315	chr11_130448028_1304508191	MS4A6A	1	0.639404	predicted_enhancer
								414316	chr11_130448028_1304508191	MS4A6E	1	0.639404	predicted_enhancer
								414317	chr11_130448028_1304508191	MS4A7	1	0.639404	predicted_enhancer
								414318	chr11_130448028_1304508191	MS4A8	1	0.639404	predicted_enhancer
								414319	chr11_130448028_1304508191	MSANTD2	1	0.639404	predicted_enhancer
								414320	chr11_130448028_1304508191	MSANTD4	1	0.639404	predicted_enhancer
								414321	chr11_130448028_1304508191	MTA2	1	0.639404	predicted_enhancer
								414322	chr11_130448028_1304508191	MTCH2	1	0.639404	predicted_enhancer
								414323	chr11_130448028_1304508191	MTMR2	1	0.639404	predicted_enhancer
								414324	chr11_130448028_1304508191	MTNR1B	1	0.639404	predicted_enhancer
								414325	chr11_130448028_1304508191	MUS81	1	0.639404	predicted_enhancer
								414326	chr11_130448028_1304508191	MYBPC3	1	0.639404	predicted_enhancer
								414327	chr11_130448028_1304508191	MYEOV	1	0.639404	predicted_enhancer
								414328	chr11_130448028_1304508191	MYO7A	1	0.639404	predicted_enhancer
								414329	chr11_130448028_1304508191	MYRF	1	0.639404	predicted_enhancer
								414330	chr11_130448028_1304508191	NAA40	1	0.639404	predicted_enhancer
								414331	chr11_130448028_1304508191	NAALAD2	1	0.639404	predicted_enhancer
								414332	chr11_130448028_1304508191	NAALADL1	1	0.639404	predicted_enhancer
								414333	chr11_130448028_1304508191	NADSYN1	1	0.639404	predicted_enhancer
								414334	chr11_130448028_1304508191	NARS2	1	0.639404	predicted_enhancer
								414335	chr11_130448028_1304508191	NCAM1	1	0.639404	predicted_enhancer
								414336	chr11_130448028_1304508191	NCAPD3	1	0.639404	predicted_enhancer
								414337	chr11_130448028_1304508191	NDUFC2	1	0.639404	predicted_enhancer
								414338	chr11_130448028_1304508191	NDUFC2-KCTD14	1	0.639404	predicted_enhancer
								414339	chr11_130448028_1304508191	NDUFS3	1	0.639404	predicted_enhancer
								414340	chr11_130448028_1304508191	NDUFS8	1	0.639404	predicted_enhancer
								414341	chr11_130448028_1304508191	NDUFV1	1	0.639404	predicted_enhancer
								414342	chr11_130448028_1304508191	NEU3	1	0.639404	predicted_enhancer
								414343	chr11_130448028_1304508191	NFRKB	1	0.639404	predicted_enhancer
								414344	chr11_130448028_1304508191	NLRX1	1	0.639404	predicted_enhancer
								414345	chr11_130448028_1304508191	NNMT	1	0.639404	predicted_enhancer
								414346	chr11_130448028_1304508191	NOX4	1	0.639404	predicted_enhancer
								414347	chr11_130448028_1304508191	NPAS4	1	0.639404	predicted_enhancer
								414348	chr11_130448028_1304508191	NPAT	1	0.639404	predicted_enhancer
								414349	chr11_130448028_1304508191	NR1H3	1	0.639404	predicted_enhancer
								414350	chr11_130448028_1304508191	NRGN	1	0.639404	predicted_enhancer
								414351	chr11_130448028_1304508191	NRXN2	1	0.639404	predicted_enhancer
								414352	chr11_130448028_1304508191	NTM	1	0.639404	predicted_enhancer
								414353	chr11_130448028_1304508191	NUDT22	1	0.639404	predicted_enhancer
								414354	chr11_130448028_1304508191	NUDT8	1	0.639404	predicted_enhancer
								414355	chr11_130448028_1304508191	NUMA1	1	0.639404	predicted_enhancer
								414356	chr11_130448028_1304508191	NUP160	1	0.639404	predicted_enhancer
								414357	chr11_130448028_1304508191	NXF1	1	0.639404	predicted_enhancer
								414358	chr11_130448028_1304508191	NXPE1	1	0.639404	predicted_enhancer
								414359	chr11_130448028_1304508191	NXPE2	1	0.639404	predicted_enhancer
								414360	chr11_130448028_1304508191	NXPE4	1	0.639404	predicted_enhancer
								414361	chr11_130448028_1304508191	OAF	1	0.639404	predicted_enhancer
								414362	chr11_130448028_1304508191	OMP	1	0.639404	predicted_enhancer
								414363	chr11_130448028_1304508191	OOSP1	1	0.639404	predicted_enhancer
								414364	chr11_130448028_1304508191	OOSP2	1	0.639404	predicted_enhancer
								414365	chr11_130448028_1304508191	OPCML	1	0.639404	predicted_enhancer
								414366	chr11_130448028_1304508191	OR10AG1	1	0.639404	predicted_enhancer
								414367	chr11_130448028_1304508191	OR10D3	1	0.639404	predicted_enhancer
								414368	chr11_130448028_1304508191	OR10G4	1	0.639404	predicted_enhancer
								414369	chr11_130448028_1304508191	OR10G7	1	0.639404	predicted_enhancer
								414370	chr11_130448028_1304508191	OR10G8	1	0.639404	predicted_enhancer
								414371	chr11_130448028_1304508191	OR10G9	1	0.639404	predicted_enhancer
								414372	chr11_130448028_1304508191	OR10Q1	1	0.639404	predicted_enhancer
								414373	chr11_130448028_1304508191	OR10S1	1	0.639404	predicted_enhancer
								414374	chr11_130448028_1304508191	OR10V1	1	0.639404	predicted_enhancer
								414375	chr11_130448028_1304508191	OR10W1	1	0.639404	predicted_enhancer
								414376	chr11_130448028_1304508191	OR1S1	1	0.639404	predicted_enhancer
								414377	chr11_130448028_1304508191	OR1S2	1	0.639404	predicted_enhancer
								414378	chr11_130448028_1304508191	OR2AT4	1	0.639404	predicted_enhancer
								414379	chr11_130448028_1304508191	OR4A15	1	0.639404	predicted_enhancer
								414380	chr11_130448028_1304508191	OR4A16	1	0.639404	predicted_enhancer
								414381	chr11_130448028_1304508191	OR4A47	1	0.639404	predicted_enhancer
								414382	chr11_130448028_1304508191	OR4A5	1	0.639404	predicted_enhancer
								414383	chr11_130448028_1304508191	OR4B1	1	0.639404	predicted_enhancer
								414384	chr11_130448028_1304508191	OR4C11	1	0.639404	predicted_enhancer
								414385	chr11_130448028_1304508191	OR4C15	1	0.639404	predicted_enhancer
								414386	chr11_130448028_1304508191	OR4C16	1	0.639404	predicted_enhancer
								414387	chr11_130448028_1304508191	OR4C3	1	0.639404	predicted_enhancer
								414388	chr11_130448028_1304508191	OR4C45	1	0.639404	predicted_enhancer
								414389	chr11_130448028_1304508191	OR4C46	1	0.639404	predicted_enhancer
								414390	chr11_130448028_1304508191	OR4C5	1	0.639404	predicted_enhancer
								414391	chr11_130448028_1304508191	OR4C6	1	0.639404	predicted_enhancer
								414392	chr11_130448028_1304508191	OR4D10	1	0.639404	predicted_enhancer
								414393	chr11_130448028_1304508191	OR4D11	1	0.639404	predicted_enhancer
								414394	chr11_130448028_1304508191	OR4D5	1	0.639404	predicted_enhancer
								414395	chr11_130448028_1304508191	OR4D6	1	0.639404	predicted_enhancer
								414396	chr11_130448028_1304508191	OR4D9	1	0.639404	predicted_enhancer
								414397	chr11_130448028_1304508191	OR4P4	1	0.639404	predicted_enhancer
								414398	chr11_130448028_1304508191	OR4S1	1	0.639404	predicted_enhancer
								414399	chr11_130448028_1304508191	OR4S2	1	0.639404	predicted_enhancer
								414400	chr11_130448028_1304508191	OR4X1	1	0.639404	predicted_enhancer
								414401	chr11_130448028_1304508191	OR4X2	1	0.639404	predicted_enhancer
								414402	chr11_130448028_1304508191	OR5A1	1	0.639404	predicted_enhancer
								414403	chr11_130448028_1304508191	OR5A2	1	0.639404	predicted_enhancer
								414404	chr11_130448028_1304508191	OR5AK2	1	0.639404	predicted_enhancer
								414405	chr11_130448028_1304508191	OR5AN1	1	0.639404	predicted_enhancer
								414406	chr11_130448028_1304508191	OR5AP2	1	0.639404	predicted_enhancer
								414407	chr11_130448028_1304508191	OR5AR1	1	0.639404	predicted_enhancer
								414408	chr11_130448028_1304508191	OR5AS1	1	0.639404	predicted_enhancer
								414409	chr11_130448028_1304508191	OR5B12	1	0.639404	predicted_enhancer
								414410	chr11_130448028_1304508191	OR5B17	1	0.639404	predicted_enhancer
								414411	chr11_130448028_1304508191	OR5B2	1	0.639404	predicted_enhancer
								414412	chr11_130448028_1304508191	OR5B21	1	0.639404	predicted_enhancer
								414413	chr11_130448028_1304508191	OR5B3	1	0.639404	predicted_enhancer
								414414	chr11_130448028_1304508191	OR5D13	1	0.639404	predicted_enhancer
								414415	chr11_130448028_1304508191	OR5D14	1	0.639404	predicted_enhancer
								414416	chr11_130448028_1304508191	OR5D16	1	0.639404	predicted_enhancer
								414417	chr11_130448028_1304508191	OR5D18	1	0.639404	predicted_enhancer
								414418	chr11_130448028_1304508191	OR5F1	1	0.639404	predicted_enhancer
								414419	chr11_130448028_1304508191	OR5I1	1	0.639404	predicted_enhancer
								414420	chr11_130448028_1304508191	OR5J2	1	0.639404	predicted_enhancer
								414421	chr11_130448028_1304508191	OR5L1	1	0.639404	predicted_enhancer
								414422	chr11_130448028_1304508191	OR5L2	1	0.639404	predicted_enhancer
								414423	chr11_130448028_1304508191	OR5M1	1	0.639404	predicted_enhancer
								414424	chr11_130448028_1304508191	OR5M10	1	0.639404	predicted_enhancer
								414425	chr11_130448028_1304508191	OR5M11	1	0.639404	predicted_enhancer
								414426	chr11_130448028_1304508191	OR5M3	1	0.639404	predicted_enhancer
								414427	chr11_130448028_1304508191	OR5M8	1	0.639404	predicted_enhancer
								414428	chr11_130448028_1304508191	OR5M9	1	0.639404	predicted_enhancer
								414429	chr11_130448028_1304508191	OR5R1	1	0.639404	predicted_enhancer
								414430	chr11_130448028_1304508191	OR5T1	1	0.639404	predicted_enhancer
								414431	chr11_130448028_1304508191	OR5T2	1	0.639404	predicted_enhancer
								414432	chr11_130448028_1304508191	OR5T3	1	0.639404	predicted_enhancer
								414433	chr11_130448028_1304508191	OR5W2	1	0.639404	predicted_enhancer
								414434	chr11_130448028_1304508191	OR6M1	1	0.639404	predicted_enhancer
								414435	chr11_130448028_1304508191	OR6Q1	1	0.639404	predicted_enhancer
								414436	chr11_130448028_1304508191	OR6T1	1	0.639404	predicted_enhancer
								414437	chr11_130448028_1304508191	OR6X1	1	0.639404	predicted_enhancer
								414438	chr11_130448028_1304508191	OR8A1	1	0.639404	predicted_enhancer
								414439	chr11_130448028_1304508191	OR8B12	1	0.639404	predicted_enhancer
								414440	chr11_130448028_1304508191	OR8B2	1	0.639404	predicted_enhancer
								414441	chr11_130448028_1304508191	OR8B3	1	0.639404	predicted_enhancer
								414442	chr11_130448028_1304508191	OR8B4	1	0.639404	predicted_enhancer
								414443	chr11_130448028_1304508191	OR8B8	1	0.639404	predicted_enhancer
								414444	chr11_130448028_1304508191	OR8D1	1	0.639404	predicted_enhancer
								414445	chr11_130448028_1304508191	OR8D2	1	0.639404	predicted_enhancer
								414446	chr11_130448028_1304508191	OR8D4	1	0.639404	predicted_enhancer
								414447	chr11_130448028_1304508191	OR8G1	1	0.639404	predicted_enhancer
								414448	chr11_130448028_1304508191	OR8G5	1	0.639404	predicted_enhancer
								414449	chr11_130448028_1304508191	OR8H1	1	0.639404	predicted_enhancer
								414450	chr11_130448028_1304508191	OR8H2	1	0.639404	predicted_enhancer
								414451	chr11_130448028_1304508191	OR8H3	1	0.639404	predicted_enhancer
								414452	chr11_130448028_1304508191	OR8I2	1	0.639404	predicted_enhancer
								414453	chr11_130448028_1304508191	OR8J1	1	0.639404	predicted_enhancer
								414454	chr11_130448028_1304508191	OR8J3	1	0.639404	predicted_enhancer
								414455	chr11_130448028_1304508191	OR8K1	1	0.639404	predicted_enhancer
								414456	chr11_130448028_1304508191	OR8K3	1	0.639404	predicted_enhancer
								414457	chr11_130448028_1304508191	OR8K5	1	0.639404	predicted_enhancer
								414458	chr11_130448028_1304508191	OR8U1	1	0.639404	predicted_enhancer
								414459	chr11_130448028_1304508191	OR9G1	1	0.639404	predicted_enhancer
								414460	chr11_130448028_1304508191	OR9G4	1	0.639404	predicted_enhancer
								414461	chr11_130448028_1304508191	OR9I1	1	0.639404	predicted_enhancer
								414462	chr11_130448028_1304508191	OR9Q1	1	0.639404	predicted_enhancer
								414463	chr11_130448028_1304508191	OR9Q2	1	0.639404	predicted_enhancer
								414464	chr11_130448028_1304508191	ORAOV1	1	0.639404	predicted_enhancer
								414465	chr11_130448028_1304508191	OSBP	1	0.639404	predicted_enhancer
								414466	chr11_130448028_1304508191	OTUB1	1	0.639404	predicted_enhancer
								414467	chr11_130448028_1304508191	OVOL1	1	0.639404	predicted_enhancer
								414468	chr11_130448028_1304508191	P2RX3	1	0.639404	predicted_enhancer
								414469	chr11_130448028_1304508191	P2RY2	1	0.639404	predicted_enhancer
								414470	chr11_130448028_1304508191	P2RY6	1	0.639404	predicted_enhancer
								414471	chr11_130448028_1304508191	P4HA3	1	0.639404	predicted_enhancer
								414472	chr11_130448028_1304508191	PAAF1	1	0.639404	predicted_enhancer
								414473	chr11_130448028_1304508191	PACS1	1	0.639404	predicted_enhancer
								414474	chr11_130448028_1304508191	PACSIN3	1	0.639404	predicted_enhancer
								414475	chr11_130448028_1304508191	PAFAH1B2	1	0.639404	predicted_enhancer
								414476	chr11_130448028_1304508191	PAK1	1	0.639404	predicted_enhancer
								414477	chr11_130448028_1304508191	PANX1	1	0.639404	predicted_enhancer
								414478	chr11_130448028_1304508191	PANX3	1	0.639404	predicted_enhancer
								414479	chr11_130448028_1304508191	PATE1	1	0.639404	predicted_enhancer
								414480	chr11_130448028_1304508191	PATE2	1	0.639404	predicted_enhancer
								414481	chr11_130448028_1304508191	PATE3	1	0.639404	predicted_enhancer
								414482	chr11_130448028_1304508191	PATE4	1	0.639404	predicted_enhancer
								414483	chr11_130448028_1304508191	PATL1	1	0.639404	predicted_enhancer
								414484	chr11_130448028_1304508191	PC	1	0.639404	predicted_enhancer
								414485	chr11_130448028_1304508191	PCF11	1	0.639404	predicted_enhancer
								414486	chr11_130448028_1304508191	PCSK7	1	0.639404	predicted_enhancer
								414487	chr11_130448028_1304508191	PDE2A	1	0.639404	predicted_enhancer
								414488	chr11_130448028_1304508191	PDGFD	1	0.639404	predicted_enhancer
								414489	chr11_130448028_1304508191	PDZD3	1	0.639404	predicted_enhancer
								414490	chr11_130448028_1304508191	PELI3	1	0.639404	predicted_enhancer
								414491	chr11_130448028_1304508191	PEX16	1	0.639404	predicted_enhancer
								414492	chr11_130448028_1304508191	PGA3	1	0.639404	predicted_enhancer
								414493	chr11_130448028_1304508191	PGA4	1	0.639404	predicted_enhancer
								414494	chr11_130448028_1304508191	PGA5	1	0.639404	predicted_enhancer
								414495	chr11_130448028_1304508191	PGM2L1	1	0.639404	predicted_enhancer
								414496	chr11_130448028_1304508191	PGR	1	0.639404	predicted_enhancer
								414497	chr11_130448028_1304508191	PHF21A	1	0.639404	predicted_enhancer
								414498	chr11_130448028_1304508191	PHLDB1	1	0.639404	predicted_enhancer
								414499	chr11_130448028_1304508191	PHOX2A	1	0.639404	predicted_enhancer
								414500	chr11_130448028_1304508191	PICALM	1	0.639404	predicted_enhancer
								414501	chr11_130448028_1304508191	PIH1D2	1	0.639404	predicted_enhancer
								414502	chr11_130448028_1304508191	PITPNM1	1	0.639404	predicted_enhancer
								414503	chr11_130448028_1304508191	PIWIL4	1	0.639404	predicted_enhancer
								414504	chr11_130448028_1304508191	PKNOX2	1	0.639404	predicted_enhancer
								414505	chr11_130448028_1304508191	PLA2G16	1	0.639404	predicted_enhancer
								414506	chr11_130448028_1304508191	PLCB3	1	0.639404	predicted_enhancer
								414507	chr11_130448028_1304508191	PLEKHB1	1	0.639404	predicted_enhancer
								414508	chr11_130448028_1304508191	PLET1	1	0.639404	predicted_enhancer
								414509	chr11_130448028_1304508191	POLA2	1	0.639404	predicted_enhancer
								414510	chr11_130448028_1304508191	POLD3	1	0.639404	predicted_enhancer
								414511	chr11_130448028_1304508191	POLD4	1	0.639404	predicted_enhancer
								414512	chr11_130448028_1304508191	POLR2G	1	0.639404	predicted_enhancer
								414513	chr11_130448028_1304508191	POU2AF1	1	0.639404	predicted_enhancer
								414514	chr11_130448028_1304508191	POU2F3	1	0.639404	predicted_enhancer
								414515	chr11_130448028_1304508191	PPFIA1	1	0.639404	predicted_enhancer
								414516	chr11_130448028_1304508191	PPME1	1	0.639404	predicted_enhancer
								414517	chr11_130448028_1304508191	PPP1CA	1	0.639404	predicted_enhancer
								414518	chr11_130448028_1304508191	PPP1R14B	1	0.639404	predicted_enhancer
								414519	chr11_130448028_1304508191	PPP1R32	1	0.639404	predicted_enhancer
								414520	chr11_130448028_1304508191	PPP2R1B	1	0.639404	predicted_enhancer
								414521	chr11_130448028_1304508191	PPP2R5B	1	0.639404	predicted_enhancer
								414522	chr11_130448028_1304508191	PPP6R3	1	0.639404	predicted_enhancer
								414523	chr11_130448028_1304508191	PRCP	1	0.639404	predicted_enhancer
								414524	chr11_130448028_1304508191	PRDM10	1	0.639404	predicted_enhancer
								414525	chr11_130448028_1304508191	PRDM11	1	0.639404	predicted_enhancer
								414526	chr11_130448028_1304508191	PRDX5	1	0.639404	predicted_enhancer
								414527	chr11_130448028_1304508191	PRG2	1	0.639404	predicted_enhancer
								414528	chr11_130448028_1304508191	PRG3	1	0.639404	predicted_enhancer
								414529	chr11_130448028_1304508191	PRPF19	1	0.639404	predicted_enhancer
								414530	chr11_130448028_1304508191	PRSS23	1	0.639404	predicted_enhancer
								414531	chr11_130448028_1304508191	PSMC3	1	0.639404	predicted_enhancer
								414532	chr11_130448028_1304508191	PTGDR2	1	0.639404	predicted_enhancer
								414533	chr11_130448028_1304508191	PTPMT1	1	0.639404	predicted_enhancer
								414534	chr11_130448028_1304508191	PTPRCAP	1	0.639404	predicted_enhancer
								414535	chr11_130448028_1304508191	PTPRJ	1	0.639404	predicted_enhancer
								414536	chr11_130448028_1304508191	PTS	1	0.639404	predicted_enhancer
								414537	chr11_130448028_1304508191	PUS3	1	0.639404	predicted_enhancer
								414538	chr11_130448028_1304508191	PYGM	1	0.639404	predicted_enhancer
								414539	chr11_130448028_1304508191	RAB1B	1	0.639404	predicted_enhancer
								414540	chr11_130448028_1304508191	RAB30	1	0.639404	predicted_enhancer
								414541	chr11_130448028_1304508191	RAB38	1	0.639404	predicted_enhancer
								414542	chr11_130448028_1304508191	RAB39A	1	0.639404	predicted_enhancer
								414543	chr11_130448028_1304508191	RAB3IL1	1	0.639404	predicted_enhancer
								414544	chr11_130448028_1304508191	RAB6A	1	0.639404	predicted_enhancer
								414545	chr11_130448028_1304508191	RAD9A	1	0.639404	predicted_enhancer
								414546	chr11_130448028_1304508191	RAPSN	1	0.639404	predicted_enhancer
								414547	chr11_130448028_1304508191	RARRES3	1	0.639404	predicted_enhancer
								414548	chr11_130448028_1304508191	RASGRP2	1	0.639404	predicted_enhancer
								414549	chr11_130448028_1304508191	RBM14	1	0.639404	predicted_enhancer
								414550	chr11_130448028_1304508191	RBM14-RBM4	1	0.639404	predicted_enhancer
								414551	chr11_130448028_1304508191	RBM4	1	0.639404	predicted_enhancer
								414552	chr11_130448028_1304508191	RBM4B	1	0.639404	predicted_enhancer
								414553	chr11_130448028_1304508191	RBM7	1	0.639404	predicted_enhancer
								414554	chr11_130448028_1304508191	RCE1	1	0.639404	predicted_enhancer
								414555	chr11_130448028_1304508191	RCOR2	1	0.639404	predicted_enhancer
								414556	chr11_130448028_1304508191	RDX	1	0.639404	predicted_enhancer
								414557	chr11_130448028_1304508191	RELA	1	0.639404	predicted_enhancer
								414558	chr11_130448028_1304508191	RELT	1	0.639404	predicted_enhancer
								414559	chr11_130448028_1304508191	REXO2	1	0.639404	predicted_enhancer
								414560	chr11_130448028_1304508191	RHOD	1	0.639404	predicted_enhancer
								414561	chr11_130448028_1304508191	RIN1	1	0.639404	predicted_enhancer
								414562	chr11_130448028_1304508191	RNASEH2C	1	0.639404	predicted_enhancer
								414563	chr11_130448028_1304508191	RNF121	1	0.639404	predicted_enhancer
								414564	chr11_130448028_1304508191	RNF169	1	0.639404	predicted_enhancer
								414565	chr11_130448028_1304508191	RNF214	1	0.639404	predicted_enhancer
								414566	chr11_130448028_1304508191	RNF26	1	0.639404	predicted_enhancer
								414567	chr11_130448028_1304508191	ROBO3	1	0.639404	predicted_enhancer
								414568	chr11_130448028_1304508191	ROBO4	1	0.639404	predicted_enhancer
								414569	chr11_130448028_1304508191	ROM1	1	0.639404	predicted_enhancer
								414570	chr11_130448028_1304508191	RPS25	1	0.639404	predicted_enhancer
								414571	chr11_130448028_1304508191	RPS3	1	0.639404	predicted_enhancer
								414572	chr11_130448028_1304508191	RPS6KA4	1	0.639404	predicted_enhancer
								414573	chr11_130448028_1304508191	RPS6KB2	1	0.639404	predicted_enhancer
								414574	chr11_130448028_1304508191	RPUSD4	1	0.639404	predicted_enhancer
								414575	chr11_130448028_1304508191	RSF1	1	0.639404	predicted_enhancer
								414576	chr11_130448028_1304508191	RTN3	1	0.639404	predicted_enhancer
								414577	chr11_130448028_1304508191	RTN4RL2	1	0.639404	predicted_enhancer
								414578	chr11_130448028_1304508191	SAC3D1	1	0.639404	predicted_enhancer
								414579	chr11_130448028_1304508191	SART1	1	0.639404	predicted_enhancer
								414580	chr11_130448028_1304508191	SC5D	1	0.639404	predicted_enhancer
								414581	chr11_130448028_1304508191	SCGB1A1	1	0.639404	predicted_enhancer
								414582	chr11_130448028_1304508191	SCGB1D1	1	0.639404	predicted_enhancer
								414583	chr11_130448028_1304508191	SCGB1D2	1	0.639404	predicted_enhancer
								414584	chr11_130448028_1304508191	SCGB1D4	1	0.639404	predicted_enhancer
								414585	chr11_130448028_1304508191	SCGB2A1	1	0.639404	predicted_enhancer
								414586	chr11_130448028_1304508191	SCGB2A2	1	0.639404	predicted_enhancer
								414587	chr11_130448028_1304508191	SCN2B	1	0.639404	predicted_enhancer
								414588	chr11_130448028_1304508191	SCN3B	1	0.639404	predicted_enhancer
								414589	chr11_130448028_1304508191	SCN4B	1	0.639404	predicted_enhancer
								414590	chr11_130448028_1304508191	SCYL1	1	0.639404	predicted_enhancer
								414591	chr11_130448028_1304508191	SDHAF2	1	0.639404	predicted_enhancer
								414592	chr11_130448028_1304508191	SDHD	1	0.639404	predicted_enhancer
								414593	chr11_130448028_1304508191	SERPING1	1	0.639404	predicted_enhancer
								414594	chr11_130448028_1304508191	SERPINH1	1	0.639404	predicted_enhancer
								414595	chr11_130448028_1304508191	SESN3	1	0.639404	predicted_enhancer
								414596	chr11_130448028_1304508191	SF1	1	0.639404	predicted_enhancer
								414597	chr11_130448028_1304508191	SF3B2	1	0.639404	predicted_enhancer
								414598	chr11_130448028_1304508191	SHANK2	1	0.639404	predicted_enhancer
								414599	chr11_130448028_1304508191	SIAE	1	0.639404	predicted_enhancer
								414600	chr11_130448028_1304508191	SIDT2	1	0.639404	predicted_enhancer
								414601	chr11_130448028_1304508191	SIK2	1	0.639404	predicted_enhancer
								414602	chr11_130448028_1304508191	SIK3	1	0.639404	predicted_enhancer
								414603	chr11_130448028_1304508191	SIPA1	1	0.639404	predicted_enhancer
								414604	chr11_130448028_1304508191	SLC15A3	1	0.639404	predicted_enhancer
								414605	chr11_130448028_1304508191	SLC22A10	1	0.639404	predicted_enhancer
								414606	chr11_130448028_1304508191	SLC22A11	1	0.639404	predicted_enhancer
								414607	chr11_130448028_1304508191	SLC22A12	1	0.639404	predicted_enhancer
								414608	chr11_130448028_1304508191	SLC22A20	1	0.639404	predicted_enhancer
								414609	chr11_130448028_1304508191	SLC22A24	1	0.639404	predicted_enhancer
								414610	chr11_130448028_1304508191	SLC22A25	1	0.639404	predicted_enhancer
								414611	chr11_130448028_1304508191	SLC22A6	1	0.639404	predicted_enhancer
								414612	chr11_130448028_1304508191	SLC22A8	1	0.639404	predicted_enhancer
								414613	chr11_130448028_1304508191	SLC22A9	1	0.639404	predicted_enhancer
								414614	chr11_130448028_1304508191	SLC25A45	1	0.639404	predicted_enhancer
								414615	chr11_130448028_1304508191	SLC29A2	1	0.639404	predicted_enhancer
								414616	chr11_130448028_1304508191	SLC35C1	1	0.639404	predicted_enhancer
								414617	chr11_130448028_1304508191	SLC35F2	1	0.639404	predicted_enhancer
								414618	chr11_130448028_1304508191	SLC36A4	1	0.639404	predicted_enhancer
								414619	chr11_130448028_1304508191	SLC37A2	1	0.639404	predicted_enhancer
								414620	chr11_130448028_1304508191	SLC37A4	1	0.639404	predicted_enhancer
								414621	chr11_130448028_1304508191	SLC39A13	1	0.639404	predicted_enhancer
								414622	chr11_130448028_1304508191	SLC3A2	1	0.639404	predicted_enhancer
								414623	chr11_130448028_1304508191	SLC43A1	1	0.639404	predicted_enhancer
								414624	chr11_130448028_1304508191	SLC43A3	1	0.639404	predicted_enhancer
								414625	chr11_130448028_1304508191	SLCO2B1	1	0.639404	predicted_enhancer
								414626	chr11_130448028_1304508191	SLN	1	0.639404	predicted_enhancer
								414627	chr11_130448028_1304508191	SMCO4	1	0.639404	predicted_enhancer
								414628	chr11_130448028_1304508191	SMTNL1	1	0.639404	predicted_enhancer
								414629	chr11_130448028_1304508191	SNX15	1	0.639404	predicted_enhancer
								414630	chr11_130448028_1304508191	SNX19	1	0.639404	predicted_enhancer
								414631	chr11_130448028_1304508191	SNX32	1	0.639404	predicted_enhancer
								414632	chr11_130448028_1304508191	SORL1	1	0.639404	predicted_enhancer
								414633	chr11_130448028_1304508191	SPA17	1	0.639404	predicted_enhancer
								414634	chr11_130448028_1304508191	SPATA19	1	0.639404	predicted_enhancer
								414635	chr11_130448028_1304508191	SPCS2	1	0.639404	predicted_enhancer
								414636	chr11_130448028_1304508191	SPDYC	1	0.639404	predicted_enhancer
								414637	chr11_130448028_1304508191	SPI1	1	0.639404	predicted_enhancer
								414638	chr11_130448028_1304508191	SPTBN2	1	0.639404	predicted_enhancer
								414639	chr11_130448028_1304508191	SRSF8	1	0.639404	predicted_enhancer
								414640	chr11_130448028_1304508191	SSH3	1	0.639404	predicted_enhancer
								414641	chr11_130448028_1304508191	SSRP1	1	0.639404	predicted_enhancer
								414642	chr11_130448028_1304508191	SSSCA1	1	0.639404	predicted_enhancer
								414643	chr11_130448028_1304508191	ST14	1	0.639404	predicted_enhancer
								414644	chr11_130448028_1304508191	ST3GAL4	1	0.639404	predicted_enhancer
								414645	chr11_130448028_1304508191	STARD10	1	0.639404	predicted_enhancer
								414646	chr11_130448028_1304508191	STIP1	1	0.639404	predicted_enhancer
								414647	chr11_130448028_1304508191	STT3A	1	0.639404	predicted_enhancer
								414648	chr11_130448028_1304508191	STX3	1	0.639404	predicted_enhancer
								414649	chr11_130448028_1304508191	STX5	1	0.639404	predicted_enhancer
								414650	chr11_130448028_1304508191	SYT12	1	0.639404	predicted_enhancer
								414651	chr11_130448028_1304508191	SYT13	1	0.639404	predicted_enhancer
								414652	chr11_130448028_1304508191	SYT7	1	0.639404	predicted_enhancer
								414653	chr11_130448028_1304508191	SYTL2	1	0.639404	predicted_enhancer
								414654	chr11_130448028_1304508191	SYVN1	1	0.639404	predicted_enhancer
								414655	chr11_130448028_1304508191	TAF1D	1	0.639404	predicted_enhancer
								414656	chr11_130448028_1304508191	TAF6L	1	0.639404	predicted_enhancer
								414657	chr11_130448028_1304508191	TAGLN	1	0.639404	predicted_enhancer
								414658	chr11_130448028_1304508191	TBC1D10C	1	0.639404	predicted_enhancer
								414659	chr11_130448028_1304508191	TBCEL	1	0.639404	predicted_enhancer
								414660	chr11_130448028_1304508191	TBRG1	1	0.639404	predicted_enhancer
								414661	chr11_130448028_1304508191	TBX10	1	0.639404	predicted_enhancer
								414662	chr11_130448028_1304508191	TCIRG1	1	0.639404	predicted_enhancer
								414663	chr11_130448028_1304508191	TCN1	1	0.639404	predicted_enhancer
								414664	chr11_130448028_1304508191	TECTA	1	0.639404	predicted_enhancer
								414665	chr11_130448028_1304508191	TENM4	1	0.639404	predicted_enhancer
								414666	chr11_130448028_1304508191	TEX12	1	0.639404	predicted_enhancer
								414667	chr11_130448028_1304508191	THRSP	1	0.639404	predicted_enhancer
								414668	chr11_130448028_1304508191	THY1	1	0.639404	predicted_enhancer
								414669	chr11_130448028_1304508191	THYN1	1	0.639404	predicted_enhancer
								414670	chr11_130448028_1304508191	TIGD3	1	0.639404	predicted_enhancer
								414671	chr11_130448028_1304508191	TIMM10	1	0.639404	predicted_enhancer
								414672	chr11_130448028_1304508191	TIMM8B	1	0.639404	predicted_enhancer
								414673	chr11_130448028_1304508191	TIRAP	1	0.639404	predicted_enhancer
								414674	chr11_130448028_1304508191	TM7SF2	1	0.639404	predicted_enhancer
								414675	chr11_130448028_1304508191	TMEM109	1	0.639404	predicted_enhancer
								414676	chr11_130448028_1304508191	TMEM123	1	0.639404	predicted_enhancer
								414677	chr11_130448028_1304508191	TMEM126A	1	0.639404	predicted_enhancer
								414678	chr11_130448028_1304508191	TMEM126B	1	0.639404	predicted_enhancer
								414679	chr11_130448028_1304508191	TMEM132A	1	0.639404	predicted_enhancer
								414680	chr11_130448028_1304508191	TMEM133	1	0.639404	predicted_enhancer
								414681	chr11_130448028_1304508191	TMEM134	1	0.639404	predicted_enhancer
								414682	chr11_130448028_1304508191	TMEM135	1	0.639404	predicted_enhancer
								414683	chr11_130448028_1304508191	TMEM136	1	0.639404	predicted_enhancer
								414684	chr11_130448028_1304508191	TMEM138	1	0.639404	predicted_enhancer
								414685	chr11_130448028_1304508191	TMEM151A	1	0.639404	predicted_enhancer
								414686	chr11_130448028_1304508191	TMEM179B	1	0.639404	predicted_enhancer
								414687	chr11_130448028_1304508191	TMEM216	1	0.639404	predicted_enhancer
								414688	chr11_130448028_1304508191	TMEM218	1	0.639404	predicted_enhancer
								414689	chr11_130448028_1304508191	TMEM223	1	0.639404	predicted_enhancer
								414690	chr11_130448028_1304508191	TMEM225	1	0.639404	predicted_enhancer
								414691	chr11_130448028_1304508191	TMEM25	1	0.639404	predicted_enhancer
								414692	chr11_130448028_1304508191	TMEM258	1	0.639404	predicted_enhancer
								414693	chr11_130448028_1304508191	TMEM262	1	0.639404	predicted_enhancer
								414694	chr11_130448028_1304508191	TMEM45B	1	0.639404	predicted_enhancer
								414695	chr11_130448028_1304508191	TMPRSS13	1	0.639404	predicted_enhancer
								414696	chr11_130448028_1304508191	TMPRSS4	1	0.639404	predicted_enhancer
								414697	chr11_130448028_1304508191	TMPRSS5	1	0.639404	predicted_enhancer
								414698	chr11_130448028_1304508191	TMX2	1	0.639404	predicted_enhancer
								414699	chr11_130448028_1304508191	TNKS1BP1	1	0.639404	predicted_enhancer
								414700	chr11_130448028_1304508191	TP53AIP1	1	0.639404	predicted_enhancer
								414701	chr11_130448028_1304508191	TPBGL	1	0.639404	predicted_enhancer
								414702	chr11_130448028_1304508191	TPCN2	1	0.639404	predicted_enhancer
								414703	chr11_130448028_1304508191	TRAPPC4	1	0.639404	predicted_enhancer
								414704	chr11_130448028_1304508191	TREH	1	0.639404	predicted_enhancer
								414705	chr11_130448028_1304508191	TRIM29	1	0.639404	predicted_enhancer
								414706	chr11_130448028_1304508191	TRIM48	1	0.639404	predicted_enhancer
								414707	chr11_130448028_1304508191	TRIM49	1	0.639404	predicted_enhancer
								414708	chr11_130448028_1304508191	TRIM49B	1	0.639404	predicted_enhancer
								414709	chr11_130448028_1304508191	TRIM51	1	0.639404	predicted_enhancer
								414710	chr11_130448028_1304508191	TRIM64B	1	0.639404	predicted_enhancer
								414711	chr11_130448028_1304508191	TRIM64C	1	0.639404	predicted_enhancer
								414712	chr11_130448028_1304508191	TRMT112	1	0.639404	predicted_enhancer
								414713	chr11_130448028_1304508191	TRPC6	1	0.639404	predicted_enhancer
								414714	chr11_130448028_1304508191	TRPT1	1	0.639404	predicted_enhancer
								414715	chr11_130448028_1304508191	TSGA10IP	1	0.639404	predicted_enhancer
								414716	chr11_130448028_1304508191	TSKU	1	0.639404	predicted_enhancer
								414717	chr11_130448028_1304508191	TTC12	1	0.639404	predicted_enhancer
								414718	chr11_130448028_1304508191	TTC36	1	0.639404	predicted_enhancer
								414719	chr11_130448028_1304508191	TTC9C	1	0.639404	predicted_enhancer
								414720	chr11_130448028_1304508191	TUT1	1	0.639404	predicted_enhancer
								414721	chr11_130448028_1304508191	TYR	1	0.639404	predicted_enhancer
								414722	chr11_130448028_1304508191	UBASH3B	1	0.639404	predicted_enhancer
								414723	chr11_130448028_1304508191	UBE2L6	1	0.639404	predicted_enhancer
								414724	chr11_130448028_1304508191	UBE4A	1	0.639404	predicted_enhancer
								414725	chr11_130448028_1304508191	UBXN1	1	0.639404	predicted_enhancer
								414726	chr11_130448028_1304508191	UCP2	1	0.639404	predicted_enhancer
								414727	chr11_130448028_1304508191	UCP3	1	0.639404	predicted_enhancer
								414728	chr11_130448028_1304508191	UNC93B1	1	0.639404	predicted_enhancer
								414729	chr11_130448028_1304508191	UPK2	1	0.639404	predicted_enhancer
								414730	chr11_130448028_1304508191	UQCC3	1	0.639404	predicted_enhancer
								414731	chr11_130448028_1304508191	USP2	1	0.639404	predicted_enhancer
								414732	chr11_130448028_1304508191	USP28	1	0.639404	predicted_enhancer
								414733	chr11_130448028_1304508191	USP35	1	0.639404	predicted_enhancer
								414734	chr11_130448028_1304508191	UVRAG	1	0.639404	predicted_enhancer
								414735	chr11_130448028_1304508191	VEGFB	1	0.639404	predicted_enhancer
								414736	chr11_130448028_1304508191	VPS11	1	0.639404	predicted_enhancer
								414737	chr11_130448028_1304508191	VPS26B	1	0.639404	predicted_enhancer
								414738	chr11_130448028_1304508191	VPS37C	1	0.639404	predicted_enhancer
								414739	chr11_130448028_1304508191	VPS51	1	0.639404	predicted_enhancer
								414740	chr11_130448028_1304508191	VSIG2	1	0.639404	predicted_enhancer
								414741	chr11_130448028_1304508191	VSTM5	1	0.639404	predicted_enhancer
								414742	chr11_130448028_1304508191	VWA5A	1	0.639404	predicted_enhancer
								414743	chr11_130448028_1304508191	VWCE	1	0.639404	predicted_enhancer
								414744	chr11_130448028_1304508191	WDR74	1	0.639404	predicted_enhancer
								414745	chr11_130448028_1304508191	WNT11	1	0.639404	predicted_enhancer
								414746	chr11_130448028_1304508191	XRRA1	1	0.639404	predicted_enhancer
								414747	chr11_130448028_1304508191	YAP1	1	0.639404	predicted_enhancer
								414748	chr11_130448028_1304508191	YIF1A	1	0.639404	predicted_enhancer
								414749	chr11_130448028_1304508191	YPEL4	1	0.639404	predicted_enhancer
								414750	chr11_130448028_1304508191	ZBTB16	1	0.639404	predicted_enhancer
								414751	chr11_130448028_1304508191	ZBTB3	1	0.639404	predicted_enhancer
								414752	chr11_130448028_1304508191	ZBTB44	1	0.639404	predicted_enhancer
								414753	chr11_130448028_1304508191	ZC3H12C	1	0.639404	predicted_enhancer
								414754	chr11_130448028_1304508191	ZDHHC24	1	0.639404	predicted_enhancer
								414755	chr11_130448028_1304508191	ZDHHC5	1	0.639404	predicted_enhancer
								414756	chr11_130448028_1304508191	ZFP91	1	0.639404	predicted_enhancer
								414757	chr11_130448028_1304508191	ZFPL1	1	0.639404	predicted_enhancer
								414758	chr11_130448028_1304508191	ZNF202	1	0.639404	predicted_enhancer
								414759	chr11_130448028_1304508191	ZNF408	1	0.639404	predicted_enhancer
								414760	chr11_130448028_1304508191	ZNF705E	1	0.639404	predicted_enhancer
								414761	chr11_130448028_1304508191	ZNHIT2	1	0.639404	predicted_enhancer
								414762	chr11_130448028_1304508191	ZP1	1	0.639404	predicted_enhancer
								414763	chr11_130448028_1304508191	ZPR1	1	0.639404	predicted_enhancer
								414764	chr11_130448028_1304508191	ZW10	1	0.639404	predicted_enhancer
								414765	chr11_96337775_96343825	NA	1	0.477006	predicted_enhancer
								414766	chr2_69177062_69179144	NA	1	0.8026	predicted_enhancer
								414767	chr9_33435651_33436885	NA	1	0.865537	predicted_enhancer
								414768	chr4_2867269_2870188	PRR23B	1	0.716595	predicted_enhancer
								414769	chr4_2867269_2870188	PRR23C	1	0.716595	predicted_enhancer
								414770	chr4_76896541_76898639	AARS	1	0.531101	predicted_enhancer
								414771	chr4_76896541_76898639	AC010536.1	1	0.531101	predicted_enhancer
								414772	chr4_76896541_76898639	AC025287.1	1	0.531101	predicted_enhancer
								414773	chr4_76896541_76898639	AC040160.1	1	0.531101	predicted_enhancer
								414774	chr4_76896541_76898639	AC132186.1	1	0.531101	predicted_enhancer
								414775	chr4_76896541_76898639	ACD	1	0.531101	predicted_enhancer
								414776	chr4_76896541_76898639	ACSF3	1	0.531101	predicted_enhancer
								414777	chr4_76896541_76898639	ADAD2	1	0.531101	predicted_enhancer
								414778	chr4_76896541_76898639	ADAMTS18	1	0.531101	predicted_enhancer
								414779	chr4_76896541_76898639	ADAT1	1	0.531101	predicted_enhancer
								414780	chr4_76896541_76898639	AGRP	1	0.531101	predicted_enhancer
								414781	chr4_76896541_76898639	ANKRD11	1	0.531101	predicted_enhancer
								414782	chr4_76896541_76898639	AP1G1	1	0.531101	predicted_enhancer
								414783	chr4_76896541_76898639	APRT	1	0.531101	predicted_enhancer
								414784	chr4_76896541_76898639	ATMIN	1	0.531101	predicted_enhancer
								414785	chr4_76896541_76898639	ATP2C2	1	0.531101	predicted_enhancer
								414786	chr4_76896541_76898639	ATP6V0D1	1	0.531101	predicted_enhancer
								414787	chr4_76896541_76898639	ATXN1L	1	0.531101	predicted_enhancer
								414788	chr4_76896541_76898639	B3GNT9	1	0.531101	predicted_enhancer
								414789	chr4_76896541_76898639	BANP	1	0.531101	predicted_enhancer
								414790	chr4_76896541_76898639	BCAR1	1	0.531101	predicted_enhancer
								414791	chr4_76896541_76898639	BCO1	1	0.531101	predicted_enhancer
								414792	chr4_76896541_76898639	BEAN1	1	0.531101	predicted_enhancer
								414793	chr4_76896541_76898639	C16orf46	1	0.531101	predicted_enhancer
								414794	chr4_76896541_76898639	C16orf70	1	0.531101	predicted_enhancer
								414795	chr4_76896541_76898639	C16orf74	1	0.531101	predicted_enhancer
								414796	chr4_76896541_76898639	C16orf86	1	0.531101	predicted_enhancer
								414797	chr4_76896541_76898639	C16orf95	1	0.531101	predicted_enhancer
								414798	chr4_76896541_76898639	CA5A	1	0.531101	predicted_enhancer
								414799	chr4_76896541_76898639	CA7	1	0.531101	predicted_enhancer
								414800	chr4_76896541_76898639	CALB2	1	0.531101	predicted_enhancer
								414801	chr4_76896541_76898639	CBFA2T3	1	0.531101	predicted_enhancer
								414802	chr4_76896541_76898639	CBFB	1	0.531101	predicted_enhancer
								414803	chr4_76896541_76898639	CCDC102A	1	0.531101	predicted_enhancer
								414804	chr4_76896541_76898639	CCDC113	1	0.531101	predicted_enhancer
								414805	chr4_76896541_76898639	CCL22	1	0.531101	predicted_enhancer
								414806	chr4_76896541_76898639	CDH1	1	0.531101	predicted_enhancer
								414807	chr4_76896541_76898639	CDH11	1	0.531101	predicted_enhancer
								414808	chr4_76896541_76898639	CDH13	1	0.531101	predicted_enhancer
								414809	chr4_76896541_76898639	CDH15	1	0.531101	predicted_enhancer
								414810	chr4_76896541_76898639	CDH16	1	0.531101	predicted_enhancer
								414811	chr4_76896541_76898639	CDH3	1	0.531101	predicted_enhancer
								414812	chr4_76896541_76898639	CDH5	1	0.531101	predicted_enhancer
								414813	chr4_76896541_76898639	CDH8	1	0.531101	predicted_enhancer
								414814	chr4_76896541_76898639	CDK10	1	0.531101	predicted_enhancer
								414815	chr4_76896541_76898639	CDT1	1	0.531101	predicted_enhancer
								414816	chr4_76896541_76898639	CDYL2	1	0.531101	predicted_enhancer
								414817	chr4_76896541_76898639	CENPBD1	1	0.531101	predicted_enhancer
								414818	chr4_76896541_76898639	CENPN	1	0.531101	predicted_enhancer
								414819	chr4_76896541_76898639	CENPT	1	0.531101	predicted_enhancer
								414820	chr4_76896541_76898639	CES2	1	0.531101	predicted_enhancer
								414821	chr4_76896541_76898639	CES3	1	0.531101	predicted_enhancer
								414822	chr4_76896541_76898639	CES4A	1	0.531101	predicted_enhancer
								414823	chr4_76896541_76898639	CFAP20	1	0.531101	predicted_enhancer
								414824	chr4_76896541_76898639	CFDP1	1	0.531101	predicted_enhancer
								414825	chr4_76896541_76898639	CHMP1A	1	0.531101	predicted_enhancer
								414826	chr4_76896541_76898639	CHST4	1	0.531101	predicted_enhancer
								414827	chr4_76896541_76898639	CHST5	1	0.531101	predicted_enhancer
								414828	chr4_76896541_76898639	CHST6	1	0.531101	predicted_enhancer
								414829	chr4_76896541_76898639	CHTF8	1	0.531101	predicted_enhancer
								414830	chr4_76896541_76898639	CKLF	1	0.531101	predicted_enhancer
								414831	chr4_76896541_76898639	CKLF-CMTM1	1	0.531101	predicted_enhancer
								414832	chr4_76896541_76898639	CLEC18A	1	0.531101	predicted_enhancer
								414833	chr4_76896541_76898639	CLEC18B	1	0.531101	predicted_enhancer
								414834	chr4_76896541_76898639	CLEC18C	1	0.531101	predicted_enhancer
								414835	chr4_76896541_76898639	CLEC3A	1	0.531101	predicted_enhancer
								414836	chr4_76896541_76898639	CMC2	1	0.531101	predicted_enhancer
								414837	chr4_76896541_76898639	CMIP	1	0.531101	predicted_enhancer
								414838	chr4_76896541_76898639	CMTM1	1	0.531101	predicted_enhancer
								414839	chr4_76896541_76898639	CMTM2	1	0.531101	predicted_enhancer
								414840	chr4_76896541_76898639	CMTM3	1	0.531101	predicted_enhancer
								414841	chr4_76896541_76898639	CMTM4	1	0.531101	predicted_enhancer
								414842	chr4_76896541_76898639	CMTR2	1	0.531101	predicted_enhancer
								414843	chr4_76896541_76898639	CNGB1	1	0.531101	predicted_enhancer
								414844	chr4_76896541_76898639	CNOT1	1	0.531101	predicted_enhancer
								414845	chr4_76896541_76898639	CNTNAP4	1	0.531101	predicted_enhancer
								414846	chr4_76896541_76898639	COG4	1	0.531101	predicted_enhancer
								414847	chr4_76896541_76898639	COG8	1	0.531101	predicted_enhancer
								414848	chr4_76896541_76898639	COTL1	1	0.531101	predicted_enhancer
								414849	chr4_76896541_76898639	COX4I1	1	0.531101	predicted_enhancer
								414850	chr4_76896541_76898639	CPNE7	1	0.531101	predicted_enhancer
								414851	chr4_76896541_76898639	CRISPLD2	1	0.531101	predicted_enhancer
								414852	chr4_76896541_76898639	CSNK2A2	1	0.531101	predicted_enhancer
								414853	chr4_76896541_76898639	CTCF	1	0.531101	predicted_enhancer
								414854	chr4_76896541_76898639	CTRB1	1	0.531101	predicted_enhancer
								414855	chr4_76896541_76898639	CTRB2	1	0.531101	predicted_enhancer
								414856	chr4_76896541_76898639	CTRL	1	0.531101	predicted_enhancer
								414857	chr4_76896541_76898639	CTU2	1	0.531101	predicted_enhancer
								414858	chr4_76896541_76898639	CYB5B	1	0.531101	predicted_enhancer
								414859	chr4_76896541_76898639	CYBA	1	0.531101	predicted_enhancer
								414860	chr4_76896541_76898639	DBNDD1	1	0.531101	predicted_enhancer
								414861	chr4_76896541_76898639	DDX19A	1	0.531101	predicted_enhancer
								414862	chr4_76896541_76898639	DDX19B	1	0.531101	predicted_enhancer
								414863	chr4_76896541_76898639	DDX28	1	0.531101	predicted_enhancer
								414864	chr4_76896541_76898639	DEF8	1	0.531101	predicted_enhancer
								414865	chr4_76896541_76898639	DHODH	1	0.531101	predicted_enhancer
								414866	chr4_76896541_76898639	DHX38	1	0.531101	predicted_enhancer
								414867	chr4_76896541_76898639	DNAAF1	1	0.531101	predicted_enhancer
								414868	chr4_76896541_76898639	DPEP1	1	0.531101	predicted_enhancer
								414869	chr4_76896541_76898639	DPEP2	1	0.531101	predicted_enhancer
								414870	chr4_76896541_76898639	DPEP3	1	0.531101	predicted_enhancer
								414871	chr4_76896541_76898639	DRC7	1	0.531101	predicted_enhancer
								414872	chr4_76896541_76898639	DUS2	1	0.531101	predicted_enhancer
								414873	chr4_76896541_76898639	DYNC1LI2	1	0.531101	predicted_enhancer
								414874	chr4_76896541_76898639	DYNLRB2	1	0.531101	predicted_enhancer
								414875	chr4_76896541_76898639	E2F4	1	0.531101	predicted_enhancer
								414876	chr4_76896541_76898639	EDC4	1	0.531101	predicted_enhancer
								414877	chr4_76896541_76898639	ELMO3	1	0.531101	predicted_enhancer
								414878	chr4_76896541_76898639	EMC8	1	0.531101	predicted_enhancer
								414879	chr4_76896541_76898639	ENKD1	1	0.531101	predicted_enhancer
								414880	chr4_76896541_76898639	ESRP2	1	0.531101	predicted_enhancer
								414881	chr4_76896541_76898639	EXOC3L1	1	0.531101	predicted_enhancer
								414882	chr4_76896541_76898639	EXOSC6	1	0.531101	predicted_enhancer
								414883	chr4_76896541_76898639	FA2H	1	0.531101	predicted_enhancer
								414884	chr4_76896541_76898639	FAM92B	1	0.531101	predicted_enhancer
								414885	chr4_76896541_76898639	FAM96B	1	0.531101	predicted_enhancer
								414886	chr4_76896541_76898639	FANCA	1	0.531101	predicted_enhancer
								414887	chr4_76896541_76898639	FBXL8	1	0.531101	predicted_enhancer
								414888	chr4_76896541_76898639	FBXO31	1	0.531101	predicted_enhancer
								414889	chr4_76896541_76898639	FHOD1	1	0.531101	predicted_enhancer
								414890	chr4_76896541_76898639	FOXC2	1	0.531101	predicted_enhancer
								414891	chr4_76896541_76898639	FOXF1	1	0.531101	predicted_enhancer
								414892	chr4_76896541_76898639	FOXL1	1	0.531101	predicted_enhancer
								414893	chr4_76896541_76898639	FUK	1	0.531101	predicted_enhancer
								414894	chr4_76896541_76898639	GABARAPL2	1	0.531101	predicted_enhancer
								414895	chr4_76896541_76898639	GALNS	1	0.531101	predicted_enhancer
								414896	chr4_76896541_76898639	GAN	1	0.531101	predicted_enhancer
								414897	chr4_76896541_76898639	GAS8	1	0.531101	predicted_enhancer
								414898	chr4_76896541_76898639	GCSH	1	0.531101	predicted_enhancer
								414899	chr4_76896541_76898639	GFOD2	1	0.531101	predicted_enhancer
								414900	chr4_76896541_76898639	GINS2	1	0.531101	predicted_enhancer
								414901	chr4_76896541_76898639	GINS3	1	0.531101	predicted_enhancer
								414902	chr4_76896541_76898639	GLG1	1	0.531101	predicted_enhancer
								414903	chr4_76896541_76898639	GOT2	1	0.531101	predicted_enhancer
								414904	chr4_76896541_76898639	GSE1	1	0.531101	predicted_enhancer
								414905	chr4_76896541_76898639	HAS3	1	0.531101	predicted_enhancer
								414906	chr4_76896541_76898639	HP	1	0.531101	predicted_enhancer
								414907	chr4_76896541_76898639	HPR	1	0.531101	predicted_enhancer
								414908	chr4_76896541_76898639	HSBP1	1	0.531101	predicted_enhancer
								414909	chr4_76896541_76898639	HSD11B2	1	0.531101	predicted_enhancer
								414910	chr4_76896541_76898639	HSD17B2	1	0.531101	predicted_enhancer
								414911	chr4_76896541_76898639	HSDL1	1	0.531101	predicted_enhancer
								414912	chr4_76896541_76898639	HSF4	1	0.531101	predicted_enhancer
								414913	chr4_76896541_76898639	HYDIN	1	0.531101	predicted_enhancer
								414914	chr4_76896541_76898639	IL17C	1	0.531101	predicted_enhancer
								414915	chr4_76896541_76898639	IL34	1	0.531101	predicted_enhancer
								414916	chr4_76896541_76898639	IRF8	1	0.531101	predicted_enhancer
								414917	chr4_76896541_76898639	IST1	1	0.531101	predicted_enhancer
								414918	chr4_76896541_76898639	JPH3	1	0.531101	predicted_enhancer
								414919	chr4_76896541_76898639	KARS	1	0.531101	predicted_enhancer
								414920	chr4_76896541_76898639	KATNB1	1	0.531101	predicted_enhancer
								414921	chr4_76896541_76898639	KCNG4	1	0.531101	predicted_enhancer
								414922	chr4_76896541_76898639	KCTD19	1	0.531101	predicted_enhancer
								414923	chr4_76896541_76898639	KIAA0513	1	0.531101	predicted_enhancer
								414924	chr4_76896541_76898639	KIAA0895L	1	0.531101	predicted_enhancer
								414925	chr4_76896541_76898639	KIFC3	1	0.531101	predicted_enhancer
								414926	chr4_76896541_76898639	KLHDC4	1	0.531101	predicted_enhancer
								414927	chr4_76896541_76898639	KLHL36	1	0.531101	predicted_enhancer
								414928	chr4_76896541_76898639	LCAT	1	0.531101	predicted_enhancer
								414929	chr4_76896541_76898639	LDHD	1	0.531101	predicted_enhancer
								414930	chr4_76896541_76898639	LRRC29	1	0.531101	predicted_enhancer
								414931	chr4_76896541_76898639	LRRC36	1	0.531101	predicted_enhancer
								414932	chr4_76896541_76898639	MAF	1	0.531101	predicted_enhancer
								414933	chr4_76896541_76898639	MAP1LC3B	1	0.531101	predicted_enhancer
								414934	chr4_76896541_76898639	MARVELD3	1	0.531101	predicted_enhancer
								414935	chr4_76896541_76898639	MBTPS1	1	0.531101	predicted_enhancer
								414936	chr4_76896541_76898639	MC1R	1	0.531101	predicted_enhancer
								414937	chr4_76896541_76898639	MLKL	1	0.531101	predicted_enhancer
								414938	chr4_76896541_76898639	MLYCD	1	0.531101	predicted_enhancer
								414939	chr4_76896541_76898639	MMP15	1	0.531101	predicted_enhancer
								414940	chr4_76896541_76898639	MON1B	1	0.531101	predicted_enhancer
								414941	chr4_76896541_76898639	MPHOSPH6	1	0.531101	predicted_enhancer
								414942	chr4_76896541_76898639	MTHFSD	1	0.531101	predicted_enhancer
								414943	chr4_76896541_76898639	MTSS1L	1	0.531101	predicted_enhancer
								414944	chr4_76896541_76898639	MVD	1	0.531101	predicted_enhancer
								414945	chr4_76896541_76898639	NAE1	1	0.531101	predicted_enhancer
								414946	chr4_76896541_76898639	NDRG4	1	0.531101	predicted_enhancer
								414947	chr4_76896541_76898639	NECAB2	1	0.531101	predicted_enhancer
								414948	chr4_76896541_76898639	NFAT5	1	0.531101	predicted_enhancer
								414949	chr4_76896541_76898639	NFATC3	1	0.531101	predicted_enhancer
								414950	chr4_76896541_76898639	NIP7	1	0.531101	predicted_enhancer
								414951	chr4_76896541_76898639	NOB1	1	0.531101	predicted_enhancer
								414952	chr4_76896541_76898639	NOL3	1	0.531101	predicted_enhancer
								414953	chr4_76896541_76898639	NPIPB15	1	0.531101	predicted_enhancer
								414954	chr4_76896541_76898639	NQO1	1	0.531101	predicted_enhancer
								414955	chr4_76896541_76898639	NRN1L	1	0.531101	predicted_enhancer
								414956	chr4_76896541_76898639	NUDT7	1	0.531101	predicted_enhancer
								414957	chr4_76896541_76898639	NUTF2	1	0.531101	predicted_enhancer
								414958	chr4_76896541_76898639	OSGIN1	1	0.531101	predicted_enhancer
								414959	chr4_76896541_76898639	PABPN1L	1	0.531101	predicted_enhancer
								414960	chr4_76896541_76898639	PARD6A	1	0.531101	predicted_enhancer
								414961	chr4_76896541_76898639	PDF	1	0.531101	predicted_enhancer
								414962	chr4_76896541_76898639	PDP2	1	0.531101	predicted_enhancer
								414963	chr4_76896541_76898639	PDPR	1	0.531101	predicted_enhancer
								414964	chr4_76896541_76898639	PHLPP2	1	0.531101	predicted_enhancer
								414965	chr4_76896541_76898639	PIEZO1	1	0.531101	predicted_enhancer
								414966	chr4_76896541_76898639	PKD1L2	1	0.531101	predicted_enhancer
								414967	chr4_76896541_76898639	PKD1L3	1	0.531101	predicted_enhancer
								414968	chr4_76896541_76898639	PLA2G15	1	0.531101	predicted_enhancer
								414969	chr4_76896541_76898639	PLCG2	1	0.531101	predicted_enhancer
								414970	chr4_76896541_76898639	PLEKHG4	1	0.531101	predicted_enhancer
								414971	chr4_76896541_76898639	PMFBP1	1	0.531101	predicted_enhancer
								414972	chr4_76896541_76898639	POLR2C	1	0.531101	predicted_enhancer
								414973	chr4_76896541_76898639	PRDM7	1	0.531101	predicted_enhancer
								414974	chr4_76896541_76898639	PRMT7	1	0.531101	predicted_enhancer
								414975	chr4_76896541_76898639	PRSS54	1	0.531101	predicted_enhancer
								414976	chr4_76896541_76898639	PSKH1	1	0.531101	predicted_enhancer
								414977	chr4_76896541_76898639	PSMB10	1	0.531101	predicted_enhancer
								414978	chr4_76896541_76898639	PSMD7	1	0.531101	predicted_enhancer
								414979	chr4_76896541_76898639	RANBP10	1	0.531101	predicted_enhancer
								414980	chr4_76896541_76898639	RFWD3	1	0.531101	predicted_enhancer
								414981	chr4_76896541_76898639	RNF166	1	0.531101	predicted_enhancer
								414982	chr4_76896541_76898639	RPL13	1	0.531101	predicted_enhancer
								414983	chr4_76896541_76898639	RRAD	1	0.531101	predicted_enhancer
								414984	chr4_76896541_76898639	SDR42E1	1	0.531101	predicted_enhancer
								414985	chr4_76896541_76898639	SETD6	1	0.531101	predicted_enhancer
								414986	chr4_76896541_76898639	SF3B3	1	0.531101	predicted_enhancer
								414987	chr4_76896541_76898639	SLC12A4	1	0.531101	predicted_enhancer
								414988	chr4_76896541_76898639	SLC22A31	1	0.531101	predicted_enhancer
								414989	chr4_76896541_76898639	SLC38A7	1	0.531101	predicted_enhancer
								414990	chr4_76896541_76898639	SLC38A8	1	0.531101	predicted_enhancer
								414991	chr4_76896541_76898639	SLC7A5	1	0.531101	predicted_enhancer
								414992	chr4_76896541_76898639	SLC7A6	1	0.531101	predicted_enhancer
								414993	chr4_76896541_76898639	SLC7A6OS	1	0.531101	predicted_enhancer
								414994	chr4_76896541_76898639	SLC9A5	1	0.531101	predicted_enhancer
								414995	chr4_76896541_76898639	SMPD3	1	0.531101	predicted_enhancer
								414996	chr4_76896541_76898639	SNAI3	1	0.531101	predicted_enhancer
								414997	chr4_76896541_76898639	SNTB2	1	0.531101	predicted_enhancer
								414998	chr4_76896541_76898639	SPATA2L	1	0.531101	predicted_enhancer
								414999	chr4_76896541_76898639	SPATA33	1	0.531101	predicted_enhancer
								415000	chr4_76896541_76898639	SPG7	1	0.531101	predicted_enhancer
								415001	chr4_76896541_76898639	SPIRE2	1	0.531101	predicted_enhancer
								415002	chr4_76896541_76898639	ST3GAL2	1	0.531101	predicted_enhancer
								415003	chr4_76896541_76898639	SYCE1L	1	0.531101	predicted_enhancer
								415004	chr4_76896541_76898639	TAF1C	1	0.531101	predicted_enhancer
								415005	chr4_76896541_76898639	TANGO6	1	0.531101	predicted_enhancer
								415006	chr4_76896541_76898639	TAT	1	0.531101	predicted_enhancer
								415007	chr4_76896541_76898639	TCF25	1	0.531101	predicted_enhancer
								415008	chr4_76896541_76898639	TEPP	1	0.531101	predicted_enhancer
								415009	chr4_76896541_76898639	TERF2	1	0.531101	predicted_enhancer
								415010	chr4_76896541_76898639	TERF2IP	1	0.531101	predicted_enhancer
								415011	chr4_76896541_76898639	THAP11	1	0.531101	predicted_enhancer
								415012	chr4_76896541_76898639	TK2	1	0.531101	predicted_enhancer
								415013	chr4_76896541_76898639	TLDC1	1	0.531101	predicted_enhancer
								415014	chr4_76896541_76898639	TMED6	1	0.531101	predicted_enhancer
								415015	chr4_76896541_76898639	TMEM170A	1	0.531101	predicted_enhancer
								415016	chr4_76896541_76898639	TMEM208	1	0.531101	predicted_enhancer
								415017	chr4_76896541_76898639	TMEM231	1	0.531101	predicted_enhancer
								415018	chr4_76896541_76898639	TPPP3	1	0.531101	predicted_enhancer
								415019	chr4_76896541_76898639	TRADD	1	0.531101	predicted_enhancer
								415020	chr4_76896541_76898639	TRAPPC2L	1	0.531101	predicted_enhancer
								415021	chr4_76896541_76898639	TSNAXIP1	1	0.531101	predicted_enhancer
								415022	chr4_76896541_76898639	TUBB3	1	0.531101	predicted_enhancer
								415023	chr4_76896541_76898639	TXNL4B	1	0.531101	predicted_enhancer
								415024	chr4_76896541_76898639	USB1	1	0.531101	predicted_enhancer
								415025	chr4_76896541_76898639	USP10	1	0.531101	predicted_enhancer
								415026	chr4_76896541_76898639	VAC14	1	0.531101	predicted_enhancer
								415027	chr4_76896541_76898639	VAT1L	1	0.531101	predicted_enhancer
								415028	chr4_76896541_76898639	VPS4A	1	0.531101	predicted_enhancer
								415029	chr4_76896541_76898639	VPS9D1	1	0.531101	predicted_enhancer
								415030	chr4_76896541_76898639	WDR59	1	0.531101	predicted_enhancer
								415031	chr4_76896541_76898639	WFDC1	1	0.531101	predicted_enhancer
								415032	chr4_76896541_76898639	WWOX	1	0.531101	predicted_enhancer
								415033	chr4_76896541_76898639	WWP2	1	0.531101	predicted_enhancer
								415034	chr4_76896541_76898639	ZC3H18	1	0.531101	predicted_enhancer
								415035	chr4_76896541_76898639	ZCCHC14	1	0.531101	predicted_enhancer
								415036	chr4_76896541_76898639	ZDHHC1	1	0.531101	predicted_enhancer
								415037	chr4_76896541_76898639	ZDHHC7	1	0.531101	predicted_enhancer
								415038	chr4_76896541_76898639	ZFHX3	1	0.531101	predicted_enhancer
								415039	chr4_76896541_76898639	ZFP1	1	0.531101	predicted_enhancer
								415040	chr4_76896541_76898639	ZFP90	1	0.531101	predicted_enhancer
								415041	chr4_76896541_76898639	ZFPM1	1	0.531101	predicted_enhancer
								415042	chr4_76896541_76898639	ZNF19	1	0.531101	predicted_enhancer
								415043	chr4_76896541_76898639	ZNF23	1	0.531101	predicted_enhancer
								415044	chr4_76896541_76898639	ZNF276	1	0.531101	predicted_enhancer
								415045	chr4_76896541_76898639	ZNF319	1	0.531101	predicted_enhancer
								415046	chr4_76896541_76898639	ZNF469	1	0.531101	predicted_enhancer
								415047	chr4_76896541_76898639	ZNF778	1	0.531101	predicted_enhancer
								415048	chr4_76896541_76898639	ZNF821	1	0.531101	predicted_enhancer
								415049	chr4_76896541_76898639	ZNRF1	1	0.531101	predicted_enhancer
								415050	chr8_22129429_22134259	ABHD14A	1	0.476576	predicted_enhancer
								415051	chr8_22129429_22134259	ABHD14A-ACY1	1	0.476576	predicted_enhancer
								415052	chr8_22129429_22134259	ABHD14B	1	0.476576	predicted_enhancer
								415053	chr8_22129429_22134259	ABHD5	1	0.476576	predicted_enhancer
								415054	chr8_22129429_22134259	ABHD6	1	0.476576	predicted_enhancer
								415055	chr8_22129429_22134259	ABI3BP	1	0.476576	predicted_enhancer
								415056	chr8_22129429_22134259	ACAA1	1	0.476576	predicted_enhancer
								415057	chr8_22129429_22134259	ACKR2	1	0.476576	predicted_enhancer
								415058	chr8_22129429_22134259	ACOX2	1	0.476576	predicted_enhancer
								415059	chr8_22129429_22134259	ACTR8	1	0.476576	predicted_enhancer
								415060	chr8_22129429_22134259	ACVR2B	1	0.476576	predicted_enhancer
								415061	chr8_22129429_22134259	ACY1	1	0.476576	predicted_enhancer
								415062	chr8_22129429_22134259	ADAMTS9	1	0.476576	predicted_enhancer
								415063	chr8_22129429_22134259	ALAS1	1	0.476576	predicted_enhancer
								415064	chr8_22129429_22134259	ALCAM	1	0.476576	predicted_enhancer
								415065	chr8_22129429_22134259	ALS2CL	1	0.476576	predicted_enhancer
								415066	chr8_22129429_22134259	AMIGO3	1	0.476576	predicted_enhancer
								415067	chr8_22129429_22134259	AMT	1	0.476576	predicted_enhancer
								415068	chr8_22129429_22134259	ANKRD28	1	0.476576	predicted_enhancer
								415069	chr8_22129429_22134259	ANO10	1	0.476576	predicted_enhancer
								415070	chr8_22129429_22134259	APEH	1	0.476576	predicted_enhancer
								415071	chr8_22129429_22134259	APPL1	1	0.476576	predicted_enhancer
								415072	chr8_22129429_22134259	ARF4	1	0.476576	predicted_enhancer
								415073	chr8_22129429_22134259	ARHGEF3	1	0.476576	predicted_enhancer
								415074	chr8_22129429_22134259	ARIH2	1	0.476576	predicted_enhancer
								415075	chr8_22129429_22134259	ARIH2OS	1	0.476576	predicted_enhancer
								415076	chr8_22129429_22134259	ARL13B	1	0.476576	predicted_enhancer
								415077	chr8_22129429_22134259	ARL6	1	0.476576	predicted_enhancer
								415078	chr8_22129429_22134259	ARL6IP5	1	0.476576	predicted_enhancer
								415079	chr8_22129429_22134259	ARPP21	1	0.476576	predicted_enhancer
								415080	chr8_22129429_22134259	ASB14	1	0.476576	predicted_enhancer
								415081	chr8_22129429_22134259	ATG7	1	0.476576	predicted_enhancer
								415082	chr8_22129429_22134259	ATRIP	1	0.476576	predicted_enhancer
								415083	chr8_22129429_22134259	ATXN7	1	0.476576	predicted_enhancer
								415084	chr8_22129429_22134259	AZI2	1	0.476576	predicted_enhancer
								415085	chr8_22129429_22134259	BAP1	1	0.476576	predicted_enhancer
								415086	chr8_22129429_22134259	BBX	1	0.476576	predicted_enhancer
								415087	chr8_22129429_22134259	BSN	1	0.476576	predicted_enhancer
								415088	chr8_22129429_22134259	BTD	1	0.476576	predicted_enhancer
								415089	chr8_22129429_22134259	C3orf14	1	0.476576	predicted_enhancer
								415090	chr8_22129429_22134259	C3orf18	1	0.476576	predicted_enhancer
								415091	chr8_22129429_22134259	C3orf20	1	0.476576	predicted_enhancer
								415092	chr8_22129429_22134259	C3orf35	1	0.476576	predicted_enhancer
								415093	chr8_22129429_22134259	C3orf38	1	0.476576	predicted_enhancer
								415094	chr8_22129429_22134259	C3orf49	1	0.476576	predicted_enhancer
								415095	chr8_22129429_22134259	C3orf62	1	0.476576	predicted_enhancer
								415096	chr8_22129429_22134259	C3orf67	1	0.476576	predicted_enhancer
								415097	chr8_22129429_22134259	C3orf84	1	0.476576	predicted_enhancer
								415098	chr8_22129429_22134259	CACNA1D	1	0.476576	predicted_enhancer
								415099	chr8_22129429_22134259	CACNA2D2	1	0.476576	predicted_enhancer
								415100	chr8_22129429_22134259	CACNA2D3	1	0.476576	predicted_enhancer
								415101	chr8_22129429_22134259	CADM2	1	0.476576	predicted_enhancer
								415102	chr8_22129429_22134259	CADPS	1	0.476576	predicted_enhancer
								415103	chr8_22129429_22134259	CAMKV	1	0.476576	predicted_enhancer
								415104	chr8_22129429_22134259	CAMP	1	0.476576	predicted_enhancer
								415105	chr8_22129429_22134259	CAND2	1	0.476576	predicted_enhancer
								415106	chr8_22129429_22134259	CAPN7	1	0.476576	predicted_enhancer
								415107	chr8_22129429_22134259	CBLB	1	0.476576	predicted_enhancer
								415108	chr8_22129429_22134259	CCDC12	1	0.476576	predicted_enhancer
								415109	chr8_22129429_22134259	CCDC13	1	0.476576	predicted_enhancer
								415110	chr8_22129429_22134259	CCDC174	1	0.476576	predicted_enhancer
								415111	chr8_22129429_22134259	CCDC36	1	0.476576	predicted_enhancer
								415112	chr8_22129429_22134259	CCDC51	1	0.476576	predicted_enhancer
								415113	chr8_22129429_22134259	CCDC54	1	0.476576	predicted_enhancer
								415114	chr8_22129429_22134259	CCDC66	1	0.476576	predicted_enhancer
								415115	chr8_22129429_22134259	CCDC71	1	0.476576	predicted_enhancer
								415116	chr8_22129429_22134259	CCK	1	0.476576	predicted_enhancer
								415117	chr8_22129429_22134259	CCR1	1	0.476576	predicted_enhancer
								415118	chr8_22129429_22134259	CCR2	1	0.476576	predicted_enhancer
								415119	chr8_22129429_22134259	CCR3	1	0.476576	predicted_enhancer
								415120	chr8_22129429_22134259	CCR4	1	0.476576	predicted_enhancer
								415121	chr8_22129429_22134259	CCR5	1	0.476576	predicted_enhancer
								415122	chr8_22129429_22134259	CCR8	1	0.476576	predicted_enhancer
								415123	chr8_22129429_22134259	CCR9	1	0.476576	predicted_enhancer
								415124	chr8_22129429_22134259	CCRL2	1	0.476576	predicted_enhancer
								415125	chr8_22129429_22134259	CD47	1	0.476576	predicted_enhancer
								415126	chr8_22129429_22134259	CDC25A	1	0.476576	predicted_enhancer
								415127	chr8_22129429_22134259	CDCP1	1	0.476576	predicted_enhancer
								415128	chr8_22129429_22134259	CDHR4	1	0.476576	predicted_enhancer
								415129	chr8_22129429_22134259	CELSR3	1	0.476576	predicted_enhancer
								415130	chr8_22129429_22134259	CEP97	1	0.476576	predicted_enhancer
								415131	chr8_22129429_22134259	CGGBP1	1	0.476576	predicted_enhancer
								415132	chr8_22129429_22134259	CHCHD4	1	0.476576	predicted_enhancer
								415133	chr8_22129429_22134259	CHDH	1	0.476576	predicted_enhancer
								415134	chr8_22129429_22134259	CHMP2B	1	0.476576	predicted_enhancer
								415135	chr8_22129429_22134259	CISH	1	0.476576	predicted_enhancer
								415136	chr8_22129429_22134259	CLASP2	1	0.476576	predicted_enhancer
								415137	chr8_22129429_22134259	CLDND1	1	0.476576	predicted_enhancer
								415138	chr8_22129429_22134259	CLEC3B	1	0.476576	predicted_enhancer
								415139	chr8_22129429_22134259	CMC1	1	0.476576	predicted_enhancer
								415140	chr8_22129429_22134259	CMSS1	1	0.476576	predicted_enhancer
								415141	chr8_22129429_22134259	CMTM6	1	0.476576	predicted_enhancer
								415142	chr8_22129429_22134259	CMTM7	1	0.476576	predicted_enhancer
								415143	chr8_22129429_22134259	CMTM8	1	0.476576	predicted_enhancer
								415144	chr8_22129429_22134259	CNOT10	1	0.476576	predicted_enhancer
								415145	chr8_22129429_22134259	CNTN3	1	0.476576	predicted_enhancer
								415146	chr8_22129429_22134259	COL7A1	1	0.476576	predicted_enhancer
								415147	chr8_22129429_22134259	COL8A1	1	0.476576	predicted_enhancer
								415148	chr8_22129429_22134259	COLQ	1	0.476576	predicted_enhancer
								415149	chr8_22129429_22134259	CPOX	1	0.476576	predicted_enhancer
								415150	chr8_22129429_22134259	CRTAP	1	0.476576	predicted_enhancer
								415151	chr8_22129429_22134259	CRYBG3	1	0.476576	predicted_enhancer
								415152	chr8_22129429_22134259	CSPG5	1	0.476576	predicted_enhancer
								415153	chr8_22129429_22134259	CSRNP1	1	0.476576	predicted_enhancer
								415154	chr8_22129429_22134259	CTDSPL	1	0.476576	predicted_enhancer
								415155	chr8_22129429_22134259	CTNNB1	1	0.476576	predicted_enhancer
								415156	chr8_22129429_22134259	CX3CR1	1	0.476576	predicted_enhancer
								415157	chr8_22129429_22134259	CXCR6	1	0.476576	predicted_enhancer
								415158	chr8_22129429_22134259	CYB561D2	1	0.476576	predicted_enhancer
								415159	chr8_22129429_22134259	CYP8B1	1	0.476576	predicted_enhancer
								415160	chr8_22129429_22134259	DAG1	1	0.476576	predicted_enhancer
								415161	chr8_22129429_22134259	DALRD3	1	0.476576	predicted_enhancer
								415162	chr8_22129429_22134259	DAZL	1	0.476576	predicted_enhancer
								415163	chr8_22129429_22134259	DCBLD2	1	0.476576	predicted_enhancer
								415164	chr8_22129429_22134259	DCLK3	1	0.476576	predicted_enhancer
								415165	chr8_22129429_22134259	DCP1A	1	0.476576	predicted_enhancer
								415166	chr8_22129429_22134259	DENND6A	1	0.476576	predicted_enhancer
								415167	chr8_22129429_22134259	DHX30	1	0.476576	predicted_enhancer
								415168	chr8_22129429_22134259	DLEC1	1	0.476576	predicted_enhancer
								415169	chr8_22129429_22134259	DNAH1	1	0.476576	predicted_enhancer
								415170	chr8_22129429_22134259	DNAH12	1	0.476576	predicted_enhancer
								415171	chr8_22129429_22134259	DNASE1L3	1	0.476576	predicted_enhancer
								415172	chr8_22129429_22134259	DOCK3	1	0.476576	predicted_enhancer
								415173	chr8_22129429_22134259	DPH3	1	0.476576	predicted_enhancer
								415174	chr8_22129429_22134259	DPPA2	1	0.476576	predicted_enhancer
								415175	chr8_22129429_22134259	DPPA4	1	0.476576	predicted_enhancer
								415176	chr8_22129429_22134259	DUSP7	1	0.476576	predicted_enhancer
								415177	chr8_22129429_22134259	DYNC1LI1	1	0.476576	predicted_enhancer
								415178	chr8_22129429_22134259	DZIP3	1	0.476576	predicted_enhancer
								415179	chr8_22129429_22134259	EAF1	1	0.476576	predicted_enhancer
								415180	chr8_22129429_22134259	EBLN2	1	0.476576	predicted_enhancer
								415181	chr8_22129429_22134259	EFHB	1	0.476576	predicted_enhancer
								415182	chr8_22129429_22134259	EIF1B	1	0.476576	predicted_enhancer
								415183	chr8_22129429_22134259	EIF4E3	1	0.476576	predicted_enhancer
								415184	chr8_22129429_22134259	ELP6	1	0.476576	predicted_enhancer
								415185	chr8_22129429_22134259	ENTPD3	1	0.476576	predicted_enhancer
								415186	chr8_22129429_22134259	EOGT	1	0.476576	predicted_enhancer
								415187	chr8_22129429_22134259	EOMES	1	0.476576	predicted_enhancer
								415188	chr8_22129429_22134259	EPHA3	1	0.476576	predicted_enhancer
								415189	chr8_22129429_22134259	EPHA6	1	0.476576	predicted_enhancer
								415190	chr8_22129429_22134259	EPM2AIP1	1	0.476576	predicted_enhancer
								415191	chr8_22129429_22134259	ERC2	1	0.476576	predicted_enhancer
								415192	chr8_22129429_22134259	EXOG	1	0.476576	predicted_enhancer
								415193	chr8_22129429_22134259	EXOSC7	1	0.476576	predicted_enhancer
								415194	chr8_22129429_22134259	FAM107A	1	0.476576	predicted_enhancer
								415195	chr8_22129429_22134259	FAM198A	1	0.476576	predicted_enhancer
								415196	chr8_22129429_22134259	FAM19A1	1	0.476576	predicted_enhancer
								415197	chr8_22129429_22134259	FAM19A4	1	0.476576	predicted_enhancer
								415198	chr8_22129429_22134259	FAM208A	1	0.476576	predicted_enhancer
								415199	chr8_22129429_22134259	FAM212A	1	0.476576	predicted_enhancer
								415200	chr8_22129429_22134259	FAM3D	1	0.476576	predicted_enhancer
								415201	chr8_22129429_22134259	FBLN2	1	0.476576	predicted_enhancer
								415202	chr8_22129429_22134259	FBXL2	1	0.476576	predicted_enhancer
								415203	chr8_22129429_22134259	FBXW12	1	0.476576	predicted_enhancer
								415204	chr8_22129429_22134259	FEZF2	1	0.476576	predicted_enhancer
								415205	chr8_22129429_22134259	FGD5	1	0.476576	predicted_enhancer
								415206	chr8_22129429_22134259	FHIT	1	0.476576	predicted_enhancer
								415207	chr8_22129429_22134259	FILIP1L	1	0.476576	predicted_enhancer
								415208	chr8_22129429_22134259	FLNB	1	0.476576	predicted_enhancer
								415209	chr8_22129429_22134259	FOXP1	1	0.476576	predicted_enhancer
								415210	chr8_22129429_22134259	FRG2C	1	0.476576	predicted_enhancer
								415211	chr8_22129429_22134259	FRMD4B	1	0.476576	predicted_enhancer
								415212	chr8_22129429_22134259	FYCO1	1	0.476576	predicted_enhancer
								415213	chr8_22129429_22134259	GABRR3	1	0.476576	predicted_enhancer
								415214	chr8_22129429_22134259	GADL1	1	0.476576	predicted_enhancer
								415215	chr8_22129429_22134259	GALNT15	1	0.476576	predicted_enhancer
								415216	chr8_22129429_22134259	GBE1	1	0.476576	predicted_enhancer
								415217	chr8_22129429_22134259	GLB1	1	0.476576	predicted_enhancer
								415218	chr8_22129429_22134259	GLT8D1	1	0.476576	predicted_enhancer
								415219	chr8_22129429_22134259	GLYCTK	1	0.476576	predicted_enhancer
								415220	chr8_22129429_22134259	GMPPB	1	0.476576	predicted_enhancer
								415221	chr8_22129429_22134259	GNAI2	1	0.476576	predicted_enhancer
								415222	chr8_22129429_22134259	GNAT1	1	0.476576	predicted_enhancer
								415223	chr8_22129429_22134259	GNL3	1	0.476576	predicted_enhancer
								415224	chr8_22129429_22134259	GOLGA4	1	0.476576	predicted_enhancer
								415225	chr8_22129429_22134259	GORASP1	1	0.476576	predicted_enhancer
								415226	chr8_22129429_22134259	GPD1L	1	0.476576	predicted_enhancer
								415227	chr8_22129429_22134259	GPR15	1	0.476576	predicted_enhancer
								415228	chr8_22129429_22134259	GPR27	1	0.476576	predicted_enhancer
								415229	chr8_22129429_22134259	GPR62	1	0.476576	predicted_enhancer
								415230	chr8_22129429_22134259	GPX1	1	0.476576	predicted_enhancer
								415231	chr8_22129429_22134259	GRIP2	1	0.476576	predicted_enhancer
								415232	chr8_22129429_22134259	GRM2	1	0.476576	predicted_enhancer
								415233	chr8_22129429_22134259	GUCA1C	1	0.476576	predicted_enhancer
								415234	chr8_22129429_22134259	GXYLT2	1	0.476576	predicted_enhancer
								415235	chr8_22129429_22134259	HACL1	1	0.476576	predicted_enhancer
								415236	chr8_22129429_22134259	HDAC11	1	0.476576	predicted_enhancer
								415237	chr8_22129429_22134259	HEMK1	1	0.476576	predicted_enhancer
								415238	chr8_22129429_22134259	HESX1	1	0.476576	predicted_enhancer
								415239	chr8_22129429_22134259	HHATL	1	0.476576	predicted_enhancer
								415240	chr8_22129429_22134259	HHLA2	1	0.476576	predicted_enhancer
								415241	chr8_22129429_22134259	HIGD1A	1	0.476576	predicted_enhancer
								415242	chr8_22129429_22134259	HRH1	1	0.476576	predicted_enhancer
								415243	chr8_22129429_22134259	HTR1F	1	0.476576	predicted_enhancer
								415244	chr8_22129429_22134259	HYAL1	1	0.476576	predicted_enhancer
								415245	chr8_22129429_22134259	HYAL2	1	0.476576	predicted_enhancer
								415246	chr8_22129429_22134259	HYAL3	1	0.476576	predicted_enhancer
								415247	chr8_22129429_22134259	IFRD2	1	0.476576	predicted_enhancer
								415248	chr8_22129429_22134259	IFT57	1	0.476576	predicted_enhancer
								415249	chr8_22129429_22134259	IL17RB	1	0.476576	predicted_enhancer
								415250	chr8_22129429_22134259	IL17RD	1	0.476576	predicted_enhancer
								415251	chr8_22129429_22134259	IMPDH2	1	0.476576	predicted_enhancer
								415252	chr8_22129429_22134259	IMPG2	1	0.476576	predicted_enhancer
								415253	chr8_22129429_22134259	IP6K1	1	0.476576	predicted_enhancer
								415254	chr8_22129429_22134259	IP6K2	1	0.476576	predicted_enhancer
								415255	chr8_22129429_22134259	IQCF1	1	0.476576	predicted_enhancer
								415256	chr8_22129429_22134259	IQCF2	1	0.476576	predicted_enhancer
								415257	chr8_22129429_22134259	IQCF3	1	0.476576	predicted_enhancer
								415258	chr8_22129429_22134259	IQCF5	1	0.476576	predicted_enhancer
								415259	chr8_22129429_22134259	IQCF6	1	0.476576	predicted_enhancer
								415260	chr8_22129429_22134259	IQSEC1	1	0.476576	predicted_enhancer
								415261	chr8_22129429_22134259	ITGA9	1	0.476576	predicted_enhancer
								415262	chr8_22129429_22134259	ITIH1	1	0.476576	predicted_enhancer
								415263	chr8_22129429_22134259	ITIH3	1	0.476576	predicted_enhancer
								415264	chr8_22129429_22134259	ITIH4	1	0.476576	predicted_enhancer
								415265	chr8_22129429_22134259	KAT2B	1	0.476576	predicted_enhancer
								415266	chr8_22129429_22134259	KBTBD8	1	0.476576	predicted_enhancer
								415267	chr8_22129429_22134259	KCNH8	1	0.476576	predicted_enhancer
								415268	chr8_22129429_22134259	KCTD6	1	0.476576	predicted_enhancer
								415269	chr8_22129429_22134259	KIAA1143	1	0.476576	predicted_enhancer
								415270	chr8_22129429_22134259	KIAA1524	1	0.476576	predicted_enhancer
								415271	chr8_22129429_22134259	KIF15	1	0.476576	predicted_enhancer
								415272	chr8_22129429_22134259	KIF9	1	0.476576	predicted_enhancer
								415273	chr8_22129429_22134259	KLHDC8B	1	0.476576	predicted_enhancer
								415274	chr8_22129429_22134259	KLHL18	1	0.476576	predicted_enhancer
								415275	chr8_22129429_22134259	KLHL40	1	0.476576	predicted_enhancer
								415276	chr8_22129429_22134259	KRBOX1	1	0.476576	predicted_enhancer
								415277	chr8_22129429_22134259	LAMB2	1	0.476576	predicted_enhancer
								415278	chr8_22129429_22134259	LARS2	1	0.476576	predicted_enhancer
								415279	chr8_22129429_22134259	LIMD1	1	0.476576	predicted_enhancer
								415280	chr8_22129429_22134259	LINC00692	1	0.476576	predicted_enhancer
								415281	chr8_22129429_22134259	LMOD3	1	0.476576	predicted_enhancer
								415282	chr8_22129429_22134259	LNP1	1	0.476576	predicted_enhancer
								415283	chr8_22129429_22134259	LRIG1	1	0.476576	predicted_enhancer
								415284	chr8_22129429_22134259	LRRC2	1	0.476576	predicted_enhancer
								415285	chr8_22129429_22134259	LRRC3B	1	0.476576	predicted_enhancer
[truncated: 7,742 more rows]

## Sheet: cluster 4 subcluster 20
	Promoters								Enhancers									Motifs
	ATACpeak	Gene	p_val_adj	avg_logFC	peak_type				ATACpeak	Gene	p_val_adj	avg_logFC	peak_type					motif	observed	background	percent.observed	percent.background	fold.enrichment	pvalue	motif.name
1667	chr17_66963386_66968223	CACNG4	0.00870516	0.538567	promoter			432955	chr17_66963386_66968223	NA	0.00870516	0.538567	predicted_enhancer				MA0030.1	MA0030.1	31	17323	19.1358	10.3121	1.85566	0.000538405	FOXF2
1668	chr18_656800_659116	TYMS	1	0.582937	promoter			432956	chr6_37556782_37558609	C1orf35	0.0208663	0.975851	predicted_enhancer				MA0031.1	MA0031.1	31	13427	19.1358	7.99288	2.39411	4.69821e-06	FOXD1
1669	chr9_92608789_92609833	CENPP	1	0.64154	promoter			432957	chr6_37556782_37558609	HIST3H2BB	0.0208663	0.975851	predicted_enhancer				MA0051.1	MA0051.1	43	20426	26.5432	12.1593	2.18296	5.0829e-07	IRF2
1670	chr12_132204010_132206491	GALNT9	1	0.676825	promoter			432958	chr6_37556782_37558609	RHOU	0.0208663	0.975851	predicted_enhancer				MA0057.1	MA0057.1	70	25486	43.2099	15.1714	2.84811	1.28052e-17	MZF1(var.2)
1671	chr21_31871894_31876357	HUNK	1	0.425948	promoter			432959	chr6_37556782_37558609	RNF187	0.0208663	0.975851	predicted_enhancer				MA0059.1	MA0059.1	27	10315	16.6667	6.14036	2.71428	2.20582e-06	MAX::MYC
1672	chr10_47346376_47350956	RBP3	1	0.494606	promoter			432960	chr1_246680575_2466826671	NA	0.213077	1.02502	predicted_enhancer				MA0066.1	MA0066.1	31	15324	19.1358	9.12213	2.09773	6.11692e-05	PPARG
1673	chr17_47821011_47822670	OSBPL7	1	0.562178	promoter			432961	chr15_70493822_70495616	FBLN2	0.284168	0.913362	predicted_enhancer				MA0069.1	MA0069.1	14	9949	8.64198	5.92248	1.45918	0.101035	PAX6
1674	chr1_32883774_32887660	HPCA	1	0.560074	promoter			432962	chr15_70493822_70495616	HDAC11	0.284168	0.913362	predicted_enhancer				MA0070.1	MA0070.1	14	13685	8.64198	8.14646	1.06083	0.449514	PBX1
1675	chr15_43105257_43106626	UBR1	1	0.679584	promoter			432963	chr15_70493822_70495616	NUP210	0.284168	0.913362	predicted_enhancer				MA0071.1	MA0071.1	43	20060	26.5432	11.9414	2.22279	3.0988e-07	RORA
1676	chr6_31270914_31272818	HLA-C	1	0.524134	promoter			432964	chr15_70493822_70495616	RPL32	0.284168	0.913362	predicted_enhancer				MA0072.1	MA0072.1	39	18143	24.0741	10.8002	2.22903	1.21904e-06	RORA(var.2)
1677	chr2_24083530_24085544	TP53I3	1	0.376787	promoter			432965	chr16_50877190_50882716	AC138647.1	0.366855	0.619063	predicted_enhancer				MA0073.1	MA0073.1	116	44682	71.6049	26.5985	2.69207	9.03429e-33	RREB1
1678	chr5_76714717_76717205	F2R	1	0.577476	promoter			432966	chr16_50877190_50882716	ADCK5	0.366855	0.619063	predicted_enhancer				MA0074.1	MA0074.1	25	10257	15.4321	6.10583	2.52744	1.84788e-05	RXRA::VDR
1679	chr17_15260239_15263714	PMP22	1	0.63182	promoter			432967	chr16_50877190_50882716	AGO2	0.366855	0.619063	predicted_enhancer				MA0077.1	MA0077.1	27	14341	16.6667	8.53697	1.95229	0.000606479	SOX9
1680	chr16_67159047_67161926	FBXL8;TRADD	1	0.514319	promoter;promoter			432968	chr16_50877190_50882716	ARC	0.366855	0.619063	predicted_enhancer				MA0084.1	MA0084.1	28	22792	17.284	13.5677	1.2739	0.105047	SRY
1681	chr19_18006743_18008680	ARRDC2	1	0.434031	promoter			432969	chr16_50877190_50882716	ARHGAP39	0.366855	0.619063	predicted_enhancer				MA0091.1	MA0091.1	43	21997	26.5432	13.0945	2.02706	3.63202e-06	TAL1::TCF3
1682	chr1_147669352_147671116	ACP6	1	0.514536	promoter			432970	chr16_50877190_50882716	BOP1	0.366855	0.619063	predicted_enhancer				MA0101.1	MA0101.1	42	15699	25.9259	9.34537	2.7742	7.99863e-10	REL
1683	chr18_34492663_34494689	DTNA	1	0.463075	promoter			432971	chr16_50877190_50882716	C8orf17	0.366855	0.619063	predicted_enhancer				MA0107.1	MA0107.1	45	17277	27.7778	10.2847	2.70088	3.83539e-10	RELA
1684	chr1_62687236_62689127	DOCK7	1	0.393031	promoter			432972	chr16_50877190_50882716	C8orf31	0.366855	0.619063	predicted_enhancer				MA0115.1	MA0115.1	38	16524	23.4568	9.83648	2.38467	3.30702e-07	NR1H2::RXRA
1685	chr2_8675982_8683763	ID2	1	0.286729	promoter			432973	chr16_50877190_50882716	C8orf33	0.366855	0.619063	predicted_enhancer				MA0119.1	MA0119.1	50	20197	30.8642	12.023	2.56711	1.67039e-10	NFIC::TLX1
1686	chr12_118059842_118062917	WSB2	1	0.462129	promoter			432974	chr16_50877190_50882716	C8orf82	0.366855	0.619063	predicted_enhancer				MA0130.1	MA0130.1	94	46471	58.0247	27.6635	2.09752	5.70658e-16	ZNF354C
1687	chr1_42845817_42847490	ZNF691	1	0.383204	promoter			432975	chr16_50877190_50882716	CCDC166	0.366855	0.619063	predicted_enhancer				MA0139.1	MA0139.1	78	40717	48.1481	24.2382	1.98646	3.52898e-11	CTCF
1688	chr14_49619853_49622102	MGAT2;RPL36AL	1	0.320148	promoter;promoter			432976	chr16_50877190_50882716	CHRAC1	0.366855	0.619063	predicted_enhancer				MA0149.1	MA0149.1	125	57369	77.1605	34.1509	2.2594	4.80145e-29	EWSR1-FLI1
1689	chr9_92324884_92326555	CENPP;NOL8	1	0.407462	promoter;promoter			432977	chr16_50877190_50882716	COL22A1	0.366855	0.619063	predicted_enhancer				MA0138.2	MA0138.2	60	25384	37.037	15.1107	2.45105	6.69444e-12	REST
1690	chr6_27131316_27134255	HIST1H2AG;HIST1H2BJ	1	0.379186	promoter;promoter			432978	chr16_50877190_50882716	COMMD5	0.366855	0.619063	predicted_enhancer				MA0152.1	MA0152.1	62	35999	38.2716	21.4296	1.78592	8.04352e-07	NFATC2
1691	chr1_32221706_32223118	EIF3I;TMEM234	1	0.469615	promoter;promoter			432979	chr16_50877190_50882716	CPSF1	0.366855	0.619063	predicted_enhancer				MA0155.1	MA0155.1	81	28659	50	17.0602	2.93079	7.01734e-22	INSM1
1692	chr13_24922188_24923637	CENPJ	1	0.361194	promoter			432980	chr16_50877190_50882716	CYC1	0.366855	0.619063	predicted_enhancer				MA0159.1	MA0159.1	47	20855	29.0123	12.4147	2.33694	1.49322e-08	RARA::RXRA
1693	chr20_2651609_2653645	NOP56	1	0.393365	promoter			432981	chr16_50877190_50882716	CYHR1	0.366855	0.619063	predicted_enhancer				MA0160.1	MA0160.1	36	18801	22.2222	11.1919	1.98556	4.38188e-05	NR4A2
1694	chr13_49247278_49248969	CDADC1	1	0.46592	promoter			432982	chr16_50877190_50882716	CYP11B1	0.366855	0.619063	predicted_enhancer				MA0163.1	MA0163.1	93	31404	57.4074	18.6943	3.07085	8.07657e-28	PLAG1
1695	chr13_41059387_41062512	WBP4	1	0.319529	promoter			432983	chr16_50877190_50882716	CYP11B2	0.366855	0.619063	predicted_enhancer				MA0259.1	MA0259.1	9	2523	5.55556	1.5019	3.69901	0.000832534	ARNT::HIF1A
1696	chr6_8101686_8103036	EEF1E1;EEF1E1-BLOC1S5	1	0.436559	promoter;promoter			432984	chr16_50877190_50882716	DENND3	0.366855	0.619063	predicted_enhancer				MA0468.1	MA0468.1	28	20843	17.284	12.4075	1.39302	0.043457	DUX4
1697	chr11_18011219_18014227	SERGEF	1	0.324471	promoter			432985	chr16_50877190_50882716	DGAT1	0.366855	0.619063	predicted_enhancer				MA0476.1	MA0476.1	45	18465	27.7778	10.9919	2.52711	3.13568e-09	FOS
1698	chr17_28661441_28663644	SDF2;SUPT6H	1	0.421446	promoter;promoter			432986	chr16_50877190_50882716	EEF1D	0.366855	0.619063	predicted_enhancer				MA0478.1	MA0478.1	36	16475	22.2222	9.80731	2.26588	2.40918e-06	FOSL2
1699	chr7_29478093_29481010	CHN2	1	0.531664	promoter			432987	chr16_50877190_50882716	EPPK1	0.366855	0.619063	predicted_enhancer				MA0479.1	MA0479.1	35	17399	21.6049	10.3573	2.08595	2.07066e-05	FOXH1
1700	chr11_108496868_108498935	KDELC2	1	0.429413	promoter			432988	chr16_50877190_50882716	EXOSC4	0.366855	0.619063	predicted_enhancer				MA0488.1	MA0488.1	23	19178	14.1975	11.4164	1.24361	0.16057	JUN
1701	chr1_20551792_20554676	FAM43B	1	0.495538	promoter			432989	chr16_50877190_50882716	FAM135B	0.366855	0.619063	predicted_enhancer				MA0489.1	MA0489.1	38	18836	23.4568	11.2128	2.09197	7.76367e-06	JUN(var.2)
1702	chr19_52526748_52528538	ZNF808	1	0.408049	promoter			432990	chr16_50877190_50882716	FAM83H	0.366855	0.619063	predicted_enhancer				MA0492.1	MA0492.1	25	18097	15.4321	10.7729	1.4325	0.04206	JUND(var.2)
1703	chr12_48349887_48351630	ZNF641	1	0.317865	promoter			432991	chr16_50877190_50882716	FBXL6	0.366855	0.619063	predicted_enhancer				MA0497.1	MA0497.1	76	38614	46.9136	22.9863	2.04094	2.03827e-11	MEF2C
1704	chr12_1915074_1919692	CACNA2D4	1	0.311248	promoter			432992	chr16_50877190_50882716	FOXH1	0.366855	0.619063	predicted_enhancer				MA0501.1	MA0501.1	43	19992	26.5432	11.9009	2.23035	2.822e-07	MAF::NFE2
1705	chr17_46922455_46923775	GOSR2;RP11-156P1.2	1	0.424101	promoter;promoter			432993	chr16_50877190_50882716	GLI4	0.366855	0.619063	predicted_enhancer				MA0504.1	MA0504.1	77	30344	47.5309	18.0633	2.63135	9.90172e-18	NR2C2
1706	chr10_101221578_101230736	LBX1	1	0.428142	promoter			432994	chr16_50877190_50882716	GML	0.366855	0.619063	predicted_enhancer				MA0506.1	MA0506.1	68	12299	41.9753	7.3214	5.73324	2.17478e-34	NRF1
1707	chr15_43774953_43777985	ELL3;SERF2	1	0.455038	promoter;promoter			432995	chr16_50877190_50882716	GPAA1	0.366855	0.619063	predicted_enhancer				MA0507.1	MA0507.1	42	27767	25.9259	16.5293	1.56849	0.00157672	POU2F2
1708	chr2_46914745_46916914	MCFD2;TTC7A	1	0.390566	promoter;promoter			432996	chr16_50877190_50882716	GPIHBP1	0.366855	0.619063	predicted_enhancer				MA0513.1	MA0513.1	66	31519	40.7407	18.7628	2.17136	7.81593e-11	SMAD2::SMAD3::SMAD4
1709	chr17_5485561_5487402	DERL2;MIS12	1	0.277385	promoter;promoter			432997	chr16_50877190_50882716	GPR20	0.366855	0.619063	predicted_enhancer				MA0517.1	MA0517.1	87	42089	53.7037	25.0549	2.14344	6.45776e-15	STAT1::STAT2
1710	chr17_81091787_81098329	BAIAP2	1	0.250445	promoter			432998	chr16_50877190_50882716	GPT	0.366855	0.619063	predicted_enhancer				MA0523.1	MA0523.1	49	25370	30.2469	15.1024	2.00279	8.08648e-07	TCF7L2
1711	chr2_97112195_97114255	ANKRD36	1	0.397986	promoter			432999	chr16_50877190_50882716	GRINA	0.366855	0.619063	predicted_enhancer				MA0527.1	MA0527.1	34	5504	20.9877	3.27644	6.40562	5.36711e-18	ZBTB33
1712	chr5_45694276_45697453	HCN1	1	0.320913	promoter			433000	chr16_50877190_50882716	GSDMD	0.366855	0.619063	predicted_enhancer				MA0076.2	MA0076.2	48	12211	29.6296	7.26901	4.07615	1.84942e-17	ELK4
1713	chr12_56040853_56042789	RPS26	1	0.410148	promoter			433001	chr16_50877190_50882716	HGH1	0.366855	0.619063	predicted_enhancer				MA0258.2	MA0258.2	57	22754	35.1852	13.5451	2.59763	2.8334e-12	ESR2
1714	chr17_63740971_63743282	STRADA	1	0.260988	promoter			433002	chr16_50877190_50882716	HSF1	0.366855	0.619063	predicted_enhancer				MA0050.2	MA0050.2	107	60238	66.0494	35.8587	1.84193	5.78078e-15	IRF1
1715	chr2_17752838_17755011	GEN1;SMC6	1	0.367033	promoter;promoter			433003	chr16_50877190_50882716	JRK	0.366855	0.619063	predicted_enhancer				MA0137.3	MA0137.3	57	24309	35.1852	14.4708	2.43147	4.10383e-11	STAT1
1716	chr2_219251928_219255024	TUBA4A;TUBA4B	1	0.349472	promoter;promoter			433004	chr16_50877190_50882716	KCNK9	0.366855	0.619063	predicted_enhancer				MA0144.2	MA0144.2	73	31874	45.0617	18.9741	2.37491	3.32863e-14	STAT3
1717	chr6_31896628_31898984	C2;EHMT2	1	0.418445	promoter;promoter			433005	chr16_50877190_50882716	KCNQ3	0.366855	0.619063	predicted_enhancer				MA0140.2	MA0140.2	28	15119	17.284	9.0001	1.92042	0.000614202	GATA1::TAL1
1718	chr19_9308987_9310519	ZNF699	1	0.385204	promoter			433006	chr16_50877190_50882716	KHDRBS3	0.366855	0.619063	predicted_enhancer				MA0095.2	MA0095.2	50	18506	30.8642	11.0163	2.80168	7.22121e-12	YY1
1719	chr6_31734346_31740775	CLIC1;MSH5;MSH5-SAPCD1	1	0.277603	promoter;promoter;promoter			433007	chr16_50877190_50882716	KIFC2	0.366855	0.619063	predicted_enhancer				MA0593.1	MA0593.1	53	26972	32.716	16.056	2.03762	1.29908e-07	FOXP2
1720	chr16_29925256_29927447	KCTD13	1	0.3308	promoter			433008	chr16_50877190_50882716	LRRC14	0.366855	0.619063	predicted_enhancer				MA0595.1	MA0595.1	46	16685	28.3951	9.93232	2.85886	3.43969e-11	SREBF1
1721	chr13_26253581_26256112	CDK8	1	0.391197	promoter			433009	chr16_50877190_50882716	LRRC24	0.366855	0.619063	predicted_enhancer				MA0596.1	MA0596.1	37	17106	22.8395	10.1829	2.24292	2.13589e-06	SREBF2
1722	chr8_132478529_132482295	KCNQ3	1	0.34851	promoter			433010	chr16_50877190_50882716	LRRC6	0.366855	0.619063	predicted_enhancer				MA0597.1	MA0597.1	55	21690	33.9506	12.9117	2.62944	5.09312e-12	THAP1
1723	chr20_36571605_36575946	TGIF2;TGIF2-C20orf24	1	0.332657	promoter;promoter			433011	chr16_50877190_50882716	LY6D	0.366855	0.619063	predicted_enhancer				MA0599.1	MA0599.1	132	48253	81.4815	28.7242	2.83668	4.89826e-44	KLF5
1724	chr15_59436642_59438930	FAM81A	1	0.420831	promoter			433012	chr16_50877190_50882716	LY6E	0.366855	0.619063	predicted_enhancer				MA0610.1	MA0610.1	17	10574	10.4938	6.29453	1.66713	0.0270709	DMRT3
1725	chr9_21993476_21996342	CDKN2A	1	0.453015	promoter			433013	chr16_50877190_50882716	LY6H	0.366855	0.619063	predicted_enhancer				MA0613.1	MA0613.1	30	15859	18.5185	9.44061	1.96158	0.000266179	FOXG1
1726	chr6_84226990_84228415	CEP162	1	0.469982	promoter			433014	chr16_50877190_50882716	LY6K	0.366855	0.619063	predicted_enhancer				MA0618.1	MA0618.1	37	20067	22.8395	11.9456	1.91196	7.43729e-05	LBX1
1727	chr13_26048449_26052740	SHISA2	1	0.35843	promoter			433015	chr16_50877190_50882716	LYNX1	0.366855	0.619063	predicted_enhancer				MA0625.1	MA0625.1	46	23832	28.3951	14.1868	2.00151	2.06163e-06	NFATC3
1728	chr5_178940362_178942055	ZNF454	1	0.365927	promoter			433016	chr16_50877190_50882716	LYPD2	0.366855	0.619063	predicted_enhancer				MA0628.1	MA0628.1	17	11671	10.4938	6.94756	1.51043	0.0588224	POU6F1
1729	chr1_147242101_147244150	CHD1L	1	0.360969	promoter			433017	chr16_50877190_50882716	MAF1	0.366855	0.619063	predicted_enhancer				MA0630.1	MA0630.1	30	15871	18.5185	9.44775	1.9601	0.000269636	SHOX
1730	chr4_143699571_143701550	FREM3	1	0.476191	promoter			433018	chr16_50877190_50882716	MAFA	0.366855	0.619063	predicted_enhancer				MA0634.1	MA0634.1	38	20338	23.4568	12.1069	1.93747	4.34026e-05	ALX3
1731	chr16_72092799_72094579	DHX38;TXNL4B	1	0.371471	promoter;promoter			433019	chr16_50877190_50882716	MAPK15	0.366855	0.619063	predicted_enhancer				MA0635.1	MA0635.1	11	5333	6.79012	3.17465	2.13886	0.0148396	BARHL2
1732	chr13_25300691_25302338	NUP58	1	0.31468	promoter			433020	chr16_50877190_50882716	MFSD3	0.366855	0.619063	predicted_enhancer				MA0636.1	MA0636.1	15	4290	9.25926	2.55377	3.62572	2.0109e-05	BHLHE41
1733	chr18_70205076_70206586	RTTN	1	0.340151	promoter			433021	chr16_50877190_50882716	MROH1	0.366855	0.619063	predicted_enhancer				MA0637.1	MA0637.1	13	3248	8.02469	1.93348	4.15038	1.85267e-05	CENPB
1734	chr15_43370079_43371920	TUBGCP4	1	0.36786	promoter			433022	chr16_50877190_50882716	MROH5	0.366855	0.619063	predicted_enhancer				MA0638.1	MA0638.1	14	5490	8.64198	3.26811	2.64433	0.000939588	CREB3
1735	chr3_101724126_101726021	CEP97	1	0.361935	promoter			433023	chr16_50877190_50882716	MROH6	0.366855	0.619063	predicted_enhancer				MA0639.1	MA0639.1	15	4686	9.25926	2.7895	3.31932	5.4622e-05	DBP
1736	chr8_42540618_42543450	SLC20A2;SMIM19	1	0.312878	promoter;promoter			433024	chr16_50877190_50882716	NAPRT	0.366855	0.619063	predicted_enhancer				MA0641.1	MA0641.1	46	10107	28.3951	6.01654	4.7195	3.86645e-19	ELF4
1737	chrX_38326720_38328125	RPGR	1	0.364375	promoter			433025	chr16_50877190_50882716	NDRG1	0.366855	0.619063	predicted_enhancer				MA0136.2	MA0136.2	47	14588	29.0123	8.68401	3.34089	7.7195e-14	ELF5
1738	chr6_10746608_10749277	RP11-637O19.3;TMEM14B	1	0.270218	promoter;promoter			433026	chr16_50877190_50882716	NRBP2	0.366855	0.619063	predicted_enhancer				MA0027.2	MA0027.2	18	10635	11.1111	6.33085	1.75507	0.0146256	EN1
1739	chr2_189673520_189675202	ANKAR	1	0.386101	promoter			433027	chr16_50877190_50882716	OPLAH	0.366855	0.619063	predicted_enhancer				MA0642.1	MA0642.1	19	10230	11.7284	6.08976	1.92592	0.00477003	EN2
1740	chr10_103853925_103857076	SH3PXD2A	1	0.358489	promoter			433028	chr16_50877190_50882716	PARP10	0.366855	0.619063	predicted_enhancer				MA0644.1	MA0644.1	24	15594	14.8148	9.28286	1.59593	0.0150556	ESX1
1741	chr2_230712067_230714581	CAB39	1	0.287254	promoter			433029	chr16_50877190_50882716	PHF20L1	0.366855	0.619063	predicted_enhancer				MA0645.1	MA0645.1	41	13479	25.3086	8.02384	3.15418	2.83363e-11	ETV6
1742	chr7_6446837_6448761	DAGLB	1	0.310132	promoter			433030	chr16_50877190_50882716	PLEC	0.366855	0.619063	predicted_enhancer				MA0475.2	MA0475.2	22	6951	13.5802	4.13782	3.28198	1.07667e-06	FLI1
1743	chr1_156281361_156283594	SMG5;TMEM79	1	0.320184	promoter;promoter			433031	chr16_50877190_50882716	PPP1R16A	0.366855	0.619063	predicted_enhancer				MA0042.2	MA0042.2	43	16971	26.5432	10.1026	2.62737	2.47726e-09	FOXI1
1744	chr6_39931657_39934835	MOCS1	1	0.339592	promoter			433032	chr16_50877190_50882716	PSCA	0.366855	0.619063	predicted_enhancer				MA0033.2	MA0033.2	43	16971	26.5432	10.1026	2.62737	2.47726e-09	FOXL1
1745	chr17_62625427_62629843	MRC2	1	0.279356	promoter			433033	chr16_50877190_50882716	PTK2	0.366855	0.619063	predicted_enhancer				MA0157.2	MA0157.2	43	16953	26.5432	10.0919	2.63016	2.39925e-09	FOXO3
1746	chr6_3748185_3752882	PXDC1	1	0.291842	promoter			433034	chr16_50877190_50882716	PTP4A3	0.366855	0.619063	predicted_enhancer				MA0646.1	MA0646.1	19	7203	11.7284	4.28783	2.73527	7.38212e-05	GCM1
1747	chr17_17235437_17238251	FLCN;RP11-45M22.4	1	0.288215	promoter;promoter			433035	chr16_50877190_50882716	PUF60	0.366855	0.619063	predicted_enhancer				MA0647.1	MA0647.1	14	6963	8.64198	4.14496	2.08493	0.00781031	GRHL1
1748	chr5_69166516_69167776	CCNB1	1	0.292878	promoter			433036	chr16_50877190_50882716	RECQL4	0.366855	0.619063	predicted_enhancer				MA0648.1	MA0648.1	33	14019	20.3704	8.34529	2.44094	1.42449e-06	GSC
								433037	chr16_50877190_50882716	RHPN1	0.366855	0.619063	predicted_enhancer				MA0649.1	MA0649.1	25	7771	15.4321	4.62595	3.33598	1.34409e-07	HEY2
								433038	chr16_50877190_50882716	RPL8	0.366855	0.619063	predicted_enhancer				MA0131.2	MA0131.2	36	7089	22.2222	4.21997	5.26597	2.18536e-16	HINFP
								433039	chr16_50877190_50882716	SCRIB	0.366855	0.619063	predicted_enhancer				MA0046.2	MA0046.2	32	21588	19.7531	12.851	1.53709	0.00854034	HNF1A
								433040	chr16_50877190_50882716	SCRT1	0.366855	0.619063	predicted_enhancer				MA0153.2	MA0153.2	29	16513	17.9012	9.82993	1.8211	0.0011215	HNF1B
								433041	chr16_50877190_50882716	SHARPIN	0.366855	0.619063	predicted_enhancer				MA0651.1	MA0651.1	24	6116	14.8148	3.64076	4.06916	6.18979e-09	HOXC11
								433042	chr16_50877190_50882716	SLA	0.366855	0.619063	predicted_enhancer				MA0486.2	MA0486.2	42	14592	25.9259	8.68639	2.98466	8.55226e-11	HSF1
								433043	chr16_50877190_50882716	SLC39A4	0.366855	0.619063	predicted_enhancer				MA0652.1	MA0652.1	27	13038	16.6667	7.76131	2.1474	0.00013471	IRF8
								433044	chr16_50877190_50882716	SLC45A4	0.366855	0.619063	predicted_enhancer				MA0653.1	MA0653.1	34	18268	20.9877	10.8747	1.92996	0.000130659	IRF9
								433045	chr16_50877190_50882716	SLC52A2	0.366855	0.619063	predicted_enhancer				MA0654.1	MA0654.1	30	15871	18.5185	9.44775	1.9601	0.000269636	ISX
								433046	chr16_50877190_50882716	SLURP1	0.366855	0.619063	predicted_enhancer				MA0655.1	MA0655.1	26	13475	16.0494	8.02145	2.00081	0.000538654	JDP2
								433047	chr16_50877190_50882716	SPATC1	0.366855	0.619063	predicted_enhancer				MA0656.1	MA0656.1	11	8134	6.79012	4.84204	1.40233	0.163692	JDP2(var.2)
								433048	chr16_50877190_50882716	ST3GAL1	0.366855	0.619063	predicted_enhancer				MA0657.1	MA0657.1	38	12513	23.4568	7.44879	3.14907	1.89875e-10	KLF13
								433049	chr16_50877190_50882716	TG	0.366855	0.619063	predicted_enhancer				MA0658.1	MA0658.1	22	13438	13.5802	7.99943	1.69765	0.0103047	LHX6
								433050	chr16_50877190_50882716	THEM6	0.366855	0.619063	predicted_enhancer				MA0660.1	MA0660.1	44	23091	27.1605	13.7457	1.97593	5.2457e-06	MEF2B
								433051	chr16_50877190_50882716	TIGD5	0.366855	0.619063	predicted_enhancer				MA0661.1	MA0661.1	27	14978	16.6667	8.91617	1.86926	0.00116167	MEOX1
								433052	chr16_50877190_50882716	TMEM249	0.366855	0.619063	predicted_enhancer				MA0662.1	MA0662.1	34	18536	20.9877	11.0342	1.90206	0.000172609	MIXL1
								433053	chr16_50877190_50882716	TMEM71	0.366855	0.619063	predicted_enhancer				MA0663.1	MA0663.1	10	5648	6.17284	3.36216	1.83597	0.0479528	MLX
								433054	chr16_50877190_50882716	TONSL	0.366855	0.619063	predicted_enhancer				MA0664.1	MA0664.1	13	5173	8.02469	3.0794	2.60592	0.001623	MLXIPL
								433055	chr16_50877190_50882716	TOP1MT	0.366855	0.619063	predicted_enhancer				MA0665.1	MA0665.1	41	23269	25.3086	13.8517	1.82712	7.60713e-05	MSC
								433056	chr16_50877190_50882716	TRAPPC9	0.366855	0.619063	predicted_enhancer				MA0666.1	MA0666.1	22	12369	13.5802	7.36307	1.84437	0.00402963	MSX1
								433057	chr16_50877190_50882716	TSNARE1	0.366855	0.619063	predicted_enhancer				MA0667.1	MA0667.1	35	17182	21.6049	10.2282	2.1123	1.58764e-05	MYF6
								433058	chr16_50877190_50882716	TSTA3	0.366855	0.619063	predicted_enhancer				MA0668.1	MA0668.1	16	5848	9.87654	3.48122	2.83709	0.000187253	NEUROD2
								433059	chr16_50877190_50882716	VPS28	0.366855	0.619063	predicted_enhancer				MA0669.1	MA0669.1	25	11218	15.4321	6.6779	2.31092	7.91021e-05	NEUROG2
								433060	chr16_50877190_50882716	WISP1	0.366855	0.619063	predicted_enhancer				MA0670.1	MA0670.1	26	14932	16.0494	8.88878	1.80558	0.00234255	NFIA
								433061	chr16_50877190_50882716	ZC3H3	0.366855	0.619063	predicted_enhancer				MA0671.1	MA0671.1	35	14637	21.6049	8.71317	2.47957	4.38911e-07	NFIX
								433062	chr16_50877190_50882716	ZFAT	0.366855	0.619063	predicted_enhancer				MA0048.2	MA0048.2	63	24930	38.8889	14.8404	2.62047	6.86171e-14	NHLH1
								433063	chr16_50877190_50882716	ZFP41	0.366855	0.619063	predicted_enhancer				MA0672.1	MA0672.1	29	13176	17.9012	7.84346	2.28231	2.44904e-05	NKX2-3
								433064	chr16_50877190_50882716	ZNF16	0.366855	0.619063	predicted_enhancer				MA0673.1	MA0673.1	31	14420	19.1358	8.584	2.22924	1.92901e-05	NKX2-8
								433065	chr16_50877190_50882716	ZNF250	0.366855	0.619063	predicted_enhancer				MA0674.1	MA0674.1	32	22786	19.7531	13.5641	1.45627	0.0178595	NKX6-1
								433066	chr16_50877190_50882716	ZNF251	0.366855	0.619063	predicted_enhancer				MA0675.1	MA0675.1	33	17441	20.3704	10.3824	1.96202	0.000123111	NKX6-2
								433067	chr16_50877190_50882716	ZNF34	0.366855	0.619063	predicted_enhancer				MA0678.1	MA0678.1	18	7140	11.1111	4.25033	2.61418	0.00020104	OLIG2
								433068	chr16_50877190_50882716	ZNF517	0.366855	0.619063	predicted_enhancer				MA0068.2	MA0068.2	27	10099	16.6667	6.01177	2.77234	1.48312e-06	PAX4
								433069	chr16_50877190_50882716	ZNF623	0.366855	0.619063	predicted_enhancer				MA0680.1	MA0680.1	16	11758	9.87654	6.99935	1.41107	0.103718	PAX7
								433070	chr16_50877190_50882716	ZNF696	0.366855	0.619063	predicted_enhancer				MA0683.1	MA0683.1	46	28336	28.3951	16.868	1.68337	0.000175412	POU4F2
								433071	chr16_50877190_50882716	ZNF7	0.366855	0.619063	predicted_enhancer				MA0685.1	MA0685.1	97	26096	59.8765	15.5345	3.85441	9.68884e-38	SP4
								433072	chr16_50877190_50882716	ZNF707	0.366855	0.619063	predicted_enhancer				MA0686.1	MA0686.1	18	5468	11.1111	3.25501	3.41354	6.52314e-06	SPDEF
								433073	chr9_70418063_704217321	NA	0.653895	0.549882	predicted_enhancer				MA0687.1	MA0687.1	54	26052	33.3333	15.5083	2.14938	1.49034e-08	SPIC
								433074	chr6_52503139_52504891	AL591684.1	0.70319	1.09163	predicted_enhancer				MA0083.3	MA0083.3	11	6949	6.79012	4.13663	1.64146	0.0742814	SRF
								433075	chr6_52503139_52504891	ANXA8	0.70319	1.09163	predicted_enhancer				MA0009.2	MA0009.2	11	6175	6.79012	3.67588	1.84721	0.0377132	TBXT
								433076	chr6_52503139_52504891	FAM25G	0.70319	1.09163	predicted_enhancer				MA0688.1	MA0688.1	30	15324	18.5185	9.12213	2.03006	0.000147021	TBX2
								433077	chr6_52503139_52504891	GDF10	0.70319	1.09163	predicted_enhancer				MA0689.1	MA0689.1	38	16022	23.4568	9.53764	2.45939	1.51584e-07	TBX20
								433078	chr6_52503139_52504891	GDF2	0.70319	1.09163	predicted_enhancer				MA0690.1	MA0690.1	32	14751	19.7531	8.78104	2.24952	1.14846e-05	TBX21
								433079	chr6_52503139_52504891	RBP3	0.70319	1.09163	predicted_enhancer				MA0691.1	MA0691.1	34	18075	20.9877	10.7598	1.95057	0.000106421	TFAP4
								433080	chr6_52503139_52504891	ZNF488	0.70319	1.09163	predicted_enhancer				MA0145.3	MA0145.3	7	4721	4.32099	2.81034	1.53753	0.17296	TFCP2
								433081	chr2_20620952_20624271	NA	0.922574	0.762358	predicted_enhancer				MA0692.1	MA0692.1	20	8761	12.3457	5.21528	2.36721	0.00032152	TFEB
								433082	chr11_120078222_120078942	ABLIM3	1	0.978486	predicted_enhancer				MA0694.1	MA0694.1	27	8285	16.6667	4.93193	3.37934	3.03802e-08	ZBTB7B
								433083	chr11_120078222_120078942	AC005609.1	1	0.978486	predicted_enhancer				MA0695.1	MA0695.1	28	9739	17.284	5.79747	2.98129	2.16763e-07	ZBTB7C
								433084	chr11_120078222_120078942	AC022431.2	1	0.978486	predicted_enhancer				MA0696.1	MA0696.1	64	21803	39.5062	12.979	3.04386	2.7004e-17	ZIC1
								433085	chr11_120078222_120078942	AC136604.1	1	0.978486	predicted_enhancer				MA0697.1	MA0697.1	65	20084	40.1235	11.9557	3.35601	8.69882e-20	ZIC3
								433086	chr11_120078222_120078942	ACOT12	1	0.978486	predicted_enhancer				MA0698.1	MA0698.1	43	27153	26.5432	16.1638	1.64214	0.000527444	ZBTB18
								433087	chr11_120078222_120078942	ACSL6	1	0.978486	predicted_enhancer				MA0699.1	MA0699.1	32	15602	19.7531	9.28762	2.12682	3.48276e-05	LBX2
								433088	chr11_120078222_120078942	ACTBL2	1	0.978486	predicted_enhancer				MA0706.1	MA0706.1	26	20071	16.0494	11.9479	1.34328	0.0724198	MEOX2
								433089	chr11_120078222_120078942	ADAM19	1	0.978486	predicted_enhancer				MA0707.1	MA0707.1	39	26150	24.0741	15.5667	1.54651	0.0031245	MNX1
								433090	chr11_120078222_120078942	ADAMTS19	1	0.978486	predicted_enhancer				MA0708.1	MA0708.1	22	12369	13.5802	7.36307	1.84437	0.00402963	MSX2
								433091	chr11_120078222_120078942	ADAMTS2	1	0.978486	predicted_enhancer				MA0710.1	MA0710.1	30	14969	18.5185	8.91081	2.07821	9.71397e-05	NOTO
								433092	chr11_120078222_120078942	ADAMTS6	1	0.978486	predicted_enhancer				MA0711.1	MA0711.1	9	2506	5.55556	1.49178	3.72411	0.00079418	OTX1
								433093	chr11_120078222_120078942	ADRA1B	1	0.978486	predicted_enhancer				MA0132.2	MA0132.2	22	12345	13.5802	7.34878	1.84796	0.00393848	PDX1
								433094	chr11_120078222_120078942	ADRB2	1	0.978486	predicted_enhancer				MA0713.1	MA0713.1	36	24636	22.2222	14.6654	1.51528	0.00645808	PHOX2A
								433095	chr11_120078222_120078942	AFAP1L1	1	0.978486	predicted_enhancer				MA0714.1	MA0714.1	34	16569	20.9877	9.86326	2.12786	1.85692e-05	PITX3
								433096	chr11_120078222_120078942	AFF4	1	0.978486	predicted_enhancer				MA0715.1	MA0715.1	43	25899	26.5432	15.4173	1.72165	0.000188016	PROP1
								433097	chr11_120078222_120078942	AGGF1	1	0.978486	predicted_enhancer				MA0716.1	MA0716.1	34	14449	20.9877	8.60126	2.44007	9.58838e-07	PRRX1
								433098	chr11_120078222_120078942	AK6	1	0.978486	predicted_enhancer				MA0717.1	MA0717.1	30	15871	18.5185	9.44775	1.9601	0.000269636	RAX2
								433099	chr11_120078222_120078942	ALDH7A1	1	0.978486	predicted_enhancer				MA0718.1	MA0718.1	28	15910	17.284	9.47097	1.82494	0.00133763	RAX
								433100	chr11_120078222_120078942	ANKDD1B	1	0.978486	predicted_enhancer				MA0719.1	MA0719.1	27	11355	16.6667	6.75945	2.46568	1.27097e-05	RHOXF1
								433101	chr11_120078222_120078942	ANKHD1	1	0.978486	predicted_enhancer				MA0721.1	MA0721.1	29	16903	17.9012	10.0621	1.77908	0.00160201	UNCX
								433102	chr11_120078222_120078942	ANKHD1-EIF4EBP3	1	0.978486	predicted_enhancer				MA0722.1	MA0722.1	30	21365	18.5185	12.7182	1.45606	0.0218556	VAX1
								433103	chr11_120078222_120078942	ANKRA2	1	0.978486	predicted_enhancer				MA0723.1	MA0723.1	14	9998	8.64198	5.95165	1.45203	0.104021	VAX2
								433104	chr11_120078222_120078942	ANKRD31	1	0.978486	predicted_enhancer				MA0724.1	MA0724.1	13	7555	8.02469	4.49737	1.78431	0.0318495	VENTX
								433105	chr11_120078222_120078942	ANKRD34B	1	0.978486	predicted_enhancer				MA0725.1	MA0725.1	21	11602	12.963	6.90649	1.87693	0.00406362	VSX1
								433106	chr11_120078222_120078942	ANKRD55	1	0.978486	predicted_enhancer				MA0726.1	MA0726.1	21	11602	12.963	6.90649	1.87693	0.00406362	VSX2
								433107	chr11_120078222_120078942	ANXA2R	1	0.978486	predicted_enhancer				MA0112.3	MA0112.3	33	12855	20.3704	7.65238	2.66197	2.05509e-07	ESR1
								433108	chr11_120078222_120078942	ANXA6	1	0.978486	predicted_enhancer				MA0141.3	MA0141.3	36	18133	22.2222	10.7943	2.0587	2.03325e-05	ESRRB
								433109	chr11_120078222_120078942	AP3B1	1	0.978486	predicted_enhancer				MA0017.2	MA0017.2	54	23963	33.3333	14.2648	2.33676	7.50126e-10	NR2F1
								433110	chr11_120078222_120078942	AP3S1	1	0.978486	predicted_enhancer				MA0113.3	MA0113.3	17	7980	10.4938	4.75037	2.20906	0.00192115	NR3C1
								433111	chr11_120078222_120078942	APBB3	1	0.978486	predicted_enhancer				MA0727.1	MA0727.1	18	7800	11.1111	4.64322	2.39298	0.000572975	NR3C2
								433112	chr11_120078222_120078942	APC	1	0.978486	predicted_enhancer				MA0729.1	MA0729.1	46	19091	28.3951	11.3646	2.49856	2.81551e-09	RARA
								433113	chr11_120078222_120078942	ARAP3	1	0.978486	predicted_enhancer				MA0730.1	MA0730.1	50	18936	30.8642	11.2723	2.73806	1.66733e-11	RARA(var.2)
								433114	chr11_120078222_120078942	ARHGAP26	1	0.978486	predicted_enhancer				MA0731.1	MA0731.1	39	16939	24.0741	10.0835	2.38747	2.14642e-07	BCL6B
								433115	chr11_120078222_120078942	ARHGEF28	1	0.978486	predicted_enhancer				MA0472.2	MA0472.2	53	11082	32.716	6.59694	4.95928	3.33723e-23	EGR2
								433116	chr11_120078222_120078942	ARHGEF37	1	0.978486	predicted_enhancer				MA0732.1	MA0732.1	74	17772	45.679	10.5794	4.31774	7.23579e-30	EGR3
								433117	chr11_120078222_120078942	ARL10	1	0.978486	predicted_enhancer				MA0733.1	MA0733.1	74	17427	45.679	10.374	4.40321	2.06236e-30	EGR4
								433118	chr11_120078222_120078942	ARL14EPL	1	0.978486	predicted_enhancer				MA0735.1	MA0735.1	23	7331	14.1975	4.36403	3.25331	6.94012e-07	GLIS1
								433119	chr11_120078222_120078942	ARL15	1	0.978486	predicted_enhancer				MA0736.1	MA0736.1	39	13318	24.0741	7.92799	3.03659	2.95675e-10	GLIS2
								433120	chr11_120078222_120078942	ARRDC3	1	0.978486	predicted_enhancer				MA0737.1	MA0737.1	28	11976	17.284	7.12912	2.42441	1.16759e-05	GLIS3
								433121	chr11_120078222_120078942	ARSB	1	0.978486	predicted_enhancer				MA0738.1	MA0738.1	52	20000	32.0988	11.9057	2.69609	9.86174e-12	HIC2
								433122	chr11_120078222_120078942	ARSI	1	0.978486	predicted_enhancer				MA0740.1	MA0740.1	71	20347	43.8272	12.1122	3.61842	7.70116e-24	KLF14
								433123	chr11_120078222_120078942	ARSK	1	0.978486	predicted_enhancer				MA0741.1	MA0741.1	113	37486	69.7531	22.3148	3.12586	9.72817e-38	KLF16
								433124	chr11_120078222_120078942	ATG10	1	0.978486	predicted_enhancer				MA0747.1	MA0747.1	101	32431	62.3457	19.3057	3.2294	4.05759e-33	SP8
								433125	chr11_120078222_120078942	ATG12	1	0.978486	predicted_enhancer				MA0749.1	MA0749.1	6	1179	3.7037	0.70184	5.27713	0.00106741	ZBED1
								433126	chr11_120078222_120078942	ATOX1	1	0.978486	predicted_enhancer				MA0751.1	MA0751.1	61	20399	37.6543	12.1432	3.10086	9.22685e-17	ZIC4
								433127	chr11_120078222_120078942	ATP10B	1	0.978486	predicted_enhancer				MA0088.2	MA0088.2	42	17807	25.9259	10.6002	2.44579	3.18781e-08	ZNF143
								433128	chr11_120078222_120078942	ATP6AP1L	1	0.978486	predicted_enhancer				MA0752.1	MA0752.1	20	11548	12.3457	6.87434	1.79591	0.00806284	ZNF410
								433129	chr11_120078222_120078942	ATP6V0E1	1	0.978486	predicted_enhancer				MA0754.1	MA0754.1	9	5271	5.55556	3.13774	1.77056	0.0703781	CUX1
								433130	chr11_120078222_120078942	B4GALT7	1	0.978486	predicted_enhancer				MA0755.1	MA0755.1	11	5960	6.79012	3.54789	1.91385	0.0303686	CUX2
								433131	chr11_120078222_120078942	BDP1	1	0.978486	predicted_enhancer				MA0756.1	MA0756.1	20	15115	12.3457	8.99772	1.37209	0.0921186	ONECUT2
								433132	chr11_120078222_120078942	BHMT	1	0.978486	predicted_enhancer				MA0757.1	MA0757.1	31	21656	19.1358	12.8915	1.48438	0.0154341	ONECUT3
								433133	chr11_120078222_120078942	BHMT2	1	0.978486	predicted_enhancer				MA0758.1	MA0758.1	29	9760	17.9012	5.80997	3.08112	6.34201e-08	E2F7
								433134	chr11_120078222_120078942	BNIP1	1	0.978486	predicted_enhancer				MA0759.1	MA0759.1	21	6260	12.963	3.72648	3.47861	7.74011e-07	ELK3
								433135	chr11_120078222_120078942	BOD1	1	0.978486	predicted_enhancer				MA0760.1	MA0760.1	24	8068	14.8148	4.80275	3.08465	9.88337e-07	ERF
								433136	chr11_120078222_120078942	BRD8	1	0.978486	predicted_enhancer				MA0474.2	MA0474.2	21	7339	12.963	4.36879	2.96717	9.04748e-06	ERG
								433137	chr11_120078222_120078942	BTF3	1	0.978486	predicted_enhancer				MA0098.3	MA0098.3	23	7764	14.1975	4.62179	3.07187	1.82716e-06	ETS1
								433138	chr11_120078222_120078942	BTNL3	1	0.978486	predicted_enhancer				MA0762.1	MA0762.1	24	9380	14.8148	5.58377	2.65319	1.26452e-05	ETV2
								433139	chr11_120078222_120078942	BTNL8	1	0.978486	predicted_enhancer				MA0763.1	MA0763.1	18	6633	11.1111	3.94852	2.81399	8.10546e-05	ETV3
								433140	chr11_120078222_120078942	BTNL9	1	0.978486	predicted_enhancer				MA0156.2	MA0156.2	17	6249	10.4938	3.71993	2.82097	0.00012532	FEV
								433141	chr11_120078222_120078942	C1QTNF2	1	0.978486	predicted_enhancer				MA0767.1	MA0767.1	15	5040	9.25926	3.00023	3.08618	0.000121742	GCM2
								433142	chr11_120078222_120078942	C5orf15	1	0.978486	predicted_enhancer				MA0768.1	MA0768.1	47	26065	29.0123	15.5161	1.86982	9.9292e-06	LEF1
								433143	chr11_120078222_120078942	C5orf24	1	0.978486	predicted_enhancer				MA0770.1	MA0770.1	35	15438	21.6049	9.19	2.35092	1.50318e-06	HSF2
								433144	chr11_120078222_120078942	C5orf30	1	0.978486	predicted_enhancer				MA0771.1	MA0771.1	38	14406	23.4568	8.57566	2.73527	9.35922e-09	HSF4
								433145	chr11_120078222_120078942	C5orf34	1	0.978486	predicted_enhancer				MA0772.1	MA0772.1	59	24869	36.4198	14.8041	2.46011	9.48808e-12	IRF7
								433146	chr11_120078222_120078942	C5orf42	1	0.978486	predicted_enhancer				MA0773.1	MA0773.1	52	27290	32.0988	16.2453	1.97588	4.82609e-07	MEF2D
								433147	chr11_120078222_120078942	C5orf46	1	0.978486	predicted_enhancer				MA0498.2	MA0498.2	31	18960	19.1358	11.2866	1.69545	0.00231426	MEIS1
								433148	chr11_120078222_120078942	C5orf47	1	0.978486	predicted_enhancer				MA0774.1	MA0774.1	33	16873	20.3704	10.0442	2.02807	6.53447e-05	MEIS2
								433149	chr11_120078222_120078942	C5orf51	1	0.978486	predicted_enhancer				MA0775.1	MA0775.1	28	18593	17.284	11.0681	1.5616	0.0114731	MEIS3
								433150	chr11_120078222_120078942	C5orf52	1	0.978486	predicted_enhancer				MA0776.1	MA0776.1	6	2440	3.7037	1.45249	2.54989	0.0317432	MYBL1
								433151	chr11_120078222_120078942	C5orf56	1	0.978486	predicted_enhancer				MA0777.1	MA0777.1	5	2614	3.08642	1.55607	1.98347	0.109951	MYBL2
								433152	chr11_120078222_120078942	C5orf58	1	0.978486	predicted_enhancer				MA0105.4	MA0105.4	34	12935	20.9877	7.7	2.72567	7.36272e-08	NFKB1
								433153	chr11_120078222_120078942	C5orf60	1	0.978486	predicted_enhancer				MA0778.1	MA0778.1	30	11266	18.5185	6.70647	2.76129	3.81171e-07	NFKB2
								433154	chr11_120078222_120078942	C5orf63	1	0.978486	predicted_enhancer				MA0779.1	MA0779.1	8	6558	4.93827	3.90387	1.26497	0.299714	PAX1
								433155	chr11_120078222_120078942	C5orf64	1	0.978486	predicted_enhancer				MA0780.1	MA0780.1	11	9951	6.79012	5.92367	1.14627	0.364978	PAX3
								433156	chr11_120078222_120078942	C5orf66	1	0.978486	predicted_enhancer				MA0781.1	MA0781.1	7	6947	4.32099	4.13544	1.04487	0.506947	PAX9
								433157	chr11_120078222_120078942	C6	1	0.978486	predicted_enhancer				MA0783.1	MA0783.1	40	21378	24.6914	12.726	1.94023	2.4817e-05	PKNOX2
								433158	chr11_120078222_120078942	C7	1	0.978486	predicted_enhancer				MA0784.1	MA0784.1	39	28379	24.0741	16.8936	1.42504	0.0122304	POU1F1
								433159	chr11_120078222_120078942	C9	1	0.978486	predicted_enhancer				MA0785.1	MA0785.1	37	23446	22.8395	13.957	1.63642	0.00153575	POU2F1
								433160	chr11_120078222_120078942	CAMK2A	1	0.978486	predicted_enhancer				MA0786.1	MA0786.1	39	27350	24.0741	16.281	1.47866	0.00674154	POU3F1
								433161	chr11_120078222_120078942	CAMK4	1	0.978486	predicted_enhancer				MA0787.1	MA0787.1	38	26413	23.4568	15.7232	1.49185	0.00653369	POU3F2
								433162	chr11_120078222_120078942	CAMLG	1	0.978486	predicted_enhancer				MA0788.1	MA0788.1	35	28812	21.6049	17.1513	1.25967	0.0835642	POU3F3
								433163	chr11_120078222_120078942	CANX	1	0.978486	predicted_enhancer				MA0789.1	MA0789.1	31	19216	19.1358	11.439	1.67286	0.00284185	POU3F4
								433164	chr11_120078222_120078942	CARD6	1	0.978486	predicted_enhancer				MA0790.1	MA0790.1	44	30559	27.1605	18.1913	1.49305	0.00313664	POU4F1
								433165	chr11_120078222_120078942	CARTPT	1	0.978486	predicted_enhancer				MA0791.1	MA0791.1	44	30011	27.1605	17.8651	1.52031	0.00220387	POU4F3
								433166	chr11_120078222_120078942	CAST	1	0.978486	predicted_enhancer				MA0792.1	MA0792.1	36	20442	22.2222	12.1688	1.82616	0.000238008	POU5F1B
								433167	chr11_120078222_120078942	CATSPER3	1	0.978486	predicted_enhancer				MA0793.1	MA0793.1	34	20288	20.9877	12.0771	1.7378	0.000896685	POU6F2
								433168	chr11_120078222_120078942	CBY3	1	0.978486	predicted_enhancer				MA0794.1	MA0794.1	10	5995	6.17284	3.56873	1.7297	0.066023	PROX1
								433169	chr11_120078222_120078942	CCDC112	1	0.978486	predicted_enhancer				MA0600.2	MA0600.2	29	10077	17.9012	5.99868	2.9842	1.24434e-07	RFX2
								433170	chr11_120078222_120078942	CCDC125	1	0.978486	predicted_enhancer				MA0795.1	MA0795.1	17	4528	10.4938	2.69545	3.89317	2.15439e-06	SMAD3
								433171	chr11_120078222_120078942	CCDC152	1	0.978486	predicted_enhancer				MA0796.1	MA0796.1	33	17131	20.3704	10.1978	1.99752	8.75334e-05	TGIF1
								433172	chr11_120078222_120078942	CCDC69	1	0.978486	predicted_enhancer				MA0797.1	MA0797.1	29	16803	17.9012	10.0026	1.78967	0.00146428	TGIF2
								433173	chr11_120078222_120078942	CCL28	1	0.978486	predicted_enhancer				MA0799.1	MA0799.1	33	11330	20.3704	6.74457	3.02026	1.05983e-08	RFX4
								433174	chr11_120078222_120078942	CCNB1	1	0.978486	predicted_enhancer				MA0510.2	MA0510.2	31	11015	19.1358	6.55706	2.91835	6.95701e-08	RFX5
								433175	chr11_120078222_120078942	CCNG1	1	0.978486	predicted_enhancer				MA0511.2	MA0511.2	20	10361	12.3457	6.16774	2.00165	0.00245839	RUNX2
								433176	chr11_120078222_120078942	CCNH	1	0.978486	predicted_enhancer				MA0800.1	MA0800.1	27	14628	16.6667	8.70782	1.91399	0.000818073	EOMES
								433177	chr11_120078222_120078942	CCNI2	1	0.978486	predicted_enhancer				MA0801.1	MA0801.1	34	15482	20.9877	9.21619	2.27726	4.4099e-06	MGA
								433178	chr11_120078222_120078942	CCNJL	1	0.978486	predicted_enhancer				MA0802.1	MA0802.1	25	14344	15.4321	8.53876	1.8073	0.00282321	TBR1
								433179	chr11_120078222_120078942	CCNO	1	0.978486	predicted_enhancer				MA0803.1	MA0803.1	34	15482	20.9877	9.21619	2.27726	4.4099e-06	TBX15
								433180	chr11_120078222_120078942	CD14	1	0.978486	predicted_enhancer				MA0804.1	MA0804.1	9	6612	5.55556	3.93602	1.41147	0.190054	TBX19
								433181	chr11_120078222_120078942	CD180	1	0.978486	predicted_enhancer				MA0805.1	MA0805.1	39	17798	24.0741	10.5949	2.27224	7.55496e-07	TBX1
								433182	chr11_120078222_120078942	CD74	1	0.978486	predicted_enhancer				MA0806.1	MA0806.1	33	14419	20.3704	8.5834	2.37323	2.62028e-06	TBX4
								433183	chr11_120078222_120078942	CDC20B	1	0.978486	predicted_enhancer				MA0807.1	MA0807.1	33	14419	20.3704	8.5834	2.37323	2.62028e-06	TBX5
								433184	chr11_120078222_120078942	CDC23	1	0.978486	predicted_enhancer				MA0808.1	MA0808.1	32	19150	19.7531	11.3997	1.73277	0.0013699	TEAD3
								433185	chr11_120078222_120078942	CDC25C	1	0.978486	predicted_enhancer				MA0810.1	MA0810.1	64	23183	39.5062	13.8005	2.86267	5.55886e-16	TFAP2A(var.2)
								433186	chr11_120078222_120078942	CDC42SE2	1	0.978486	predicted_enhancer				MA0811.1	MA0811.1	53	20106	32.716	11.9688	2.73345	3.35305e-12	TFAP2B
								433187	chr11_120078222_120078942	CDHR2	1	0.978486	predicted_enhancer				MA0812.1	MA0812.1	60	20130	37.037	11.9831	3.09078	2.17699e-16	TFAP2B(var.2)
								433188	chr11_120078222_120078942	CDK7	1	0.978486	predicted_enhancer				MA0813.1	MA0813.1	51	19555	31.4815	11.6408	2.70441	1.51637e-11	TFAP2B(var.3)
								433189	chr11_120078222_120078942	CDKL3	1	0.978486	predicted_enhancer				MA0524.2	MA0524.2	53	20455	32.716	12.1765	2.68681	6.50639e-12	TFAP2C
								433190	chr11_120078222_120078942	CDKN2AIPNL	1	0.978486	predicted_enhancer				MA0815.1	MA0815.1	49	17127	30.2469	10.1954	2.96671	1.60122e-12	TFAP2C(var.3)
								433191	chr11_120078222_120078942	CDO1	1	0.978486	predicted_enhancer				MA0464.2	MA0464.2	18	5372	11.1111	3.19787	3.47454	5.13045e-06	BHLHE40
								433192	chr11_120078222_120078942	CDX1	1	0.978486	predicted_enhancer				MA0817.1	MA0817.1	15	7273	9.25926	4.3295	2.13864	0.00474917	BHLHE23
								433193	chr11_120078222_120078942	CENPH	1	0.978486	predicted_enhancer				MA0818.1	MA0818.1	17	6140	10.4938	3.65504	2.87105	0.000101641	BHLHE22
								433194	chr11_120078222_120078942	CENPK	1	0.978486	predicted_enhancer				MA0819.1	MA0819.1	15	5518	9.25926	3.28478	2.81884	0.000319859	CLOCK
								433195	chr11_120078222_120078942	CEP120	1	0.978486	predicted_enhancer				MA0820.1	MA0820.1	40	18707	24.6914	11.136	2.21726	9.756e-07	FIGLA
								433196	chr11_120078222_120078942	CETN3	1	0.978486	predicted_enhancer				MA0821.1	MA0821.1	24	7112	14.8148	4.23366	3.49929	1.03807e-07	HES5
								433197	chr11_120078222_120078942	CHD1	1	0.978486	predicted_enhancer				MA0822.1	MA0822.1	23	7532	14.1975	4.48368	3.16649	1.09814e-06	HES7
								433198	chr11_120078222_120078942	CHSY3	1	0.978486	predicted_enhancer				MA0823.1	MA0823.1	23	7948	14.1975	4.73132	3.00076	2.69596e-06	HEY1
								433199	chr11_120078222_120078942	CKMT2	1	0.978486	predicted_enhancer				MA0058.3	MA0058.3	22	8879	13.5802	5.28553	2.56933	4.86284e-05	MAX
								433200	chr11_120078222_120078942	CLINT1	1	0.978486	predicted_enhancer				MA0825.1	MA0825.1	27	8729	16.6667	5.19624	3.20745	8.71665e-08	MNT
								433201	chr11_120078222_120078942	CLK4	1	0.978486	predicted_enhancer				MA0826.1	MA0826.1	16	6788	9.87654	4.04079	2.44421	0.000937342	OLIG1
								433202	chr11_120078222_120078942	CLTB	1	0.978486	predicted_enhancer				MA0827.1	MA0827.1	19	8340	11.7284	4.96467	2.36237	0.000468672	OLIG3
								433203	chr11_120078222_120078942	CMYA5	1	0.978486	predicted_enhancer				MA0828.1	MA0828.1	12	5042	7.40741	3.00142	2.46797	0.00376943	SREBF2(var.2)
								433204	chr11_120078222_120078942	CNOT6	1	0.978486	predicted_enhancer				MA0834.1	MA0834.1	12	6152	7.40741	3.66219	2.02267	0.0166115	ATF7
								433205	chr11_120078222_120078942	CNOT8	1	0.978486	predicted_enhancer				MA0466.2	MA0466.2	10	4544	6.17284	2.70497	2.28204	0.0132047	CEBPB
								433206	chr11_120078222_120078942	COL23A1	1	0.978486	predicted_enhancer				MA0837.1	MA0837.1	10	4115	6.17284	2.44959	2.51994	0.00692274	CEBPE
								433207	chr11_120078222_120078942	COL4A3BP	1	0.978486	predicted_enhancer				MA0838.1	MA0838.1	13	4357	8.02469	2.59365	3.09397	0.000340168	CEBPG
								433208	chr11_120078222_120078942	COMMD10	1	0.978486	predicted_enhancer				MA0839.1	MA0839.1	15	7712	9.25926	4.59083	2.0169	0.00797267	CREB3L1
								433209	chr11_120078222_120078942	COX7C	1	0.978486	predicted_enhancer				MA0841.1	MA0841.1	35	12552	21.6049	7.47201	2.89145	1.04087e-08	NFE2
								433210	chr11_120078222_120078942	CPEB4	1	0.978486	predicted_enhancer				MA0843.1	MA0843.1	15	5293	9.25926	3.15084	2.93866	0.000206134	TEF
								433211	chr11_120078222_120078942	CPLX2	1	0.978486	predicted_enhancer				MA0844.1	MA0844.1	15	4955	9.25926	2.94963	3.13912	0.000101154	XBP1
								433212	chr11_120078222_120078942	CREBRF	1	0.978486	predicted_enhancer				MA0845.1	MA0845.1	45	26833	27.7778	15.9733	1.73902	9.91528e-05	FOXB1
								433213	chr11_120078222_120078942	CRHBP	1	0.978486	predicted_enhancer				MA0032.2	MA0032.2	48	29283	29.6296	17.4317	1.69976	9.35991e-05	FOXC1
								433214	chr11_120078222_120078942	CSF1R	1	0.978486	predicted_enhancer				MA0846.1	MA0846.1	61	35859	37.6543	21.3463	1.76397	1.61436e-06	FOXC2
								433215	chr11_120078222_120078942	CSF2	1	0.978486	predicted_enhancer				MA0848.1	MA0848.1	43	16971	26.5432	10.1026	2.62737	2.47726e-09	FOXO4
								433216	chr11_120078222_120078942	CSNK1A1	1	0.978486	predicted_enhancer				MA0849.1	MA0849.1	43	16971	26.5432	10.1026	2.62737	2.47726e-09	FOXO6
								433217	chr11_120078222_120078942	CSNK1G3	1	0.978486	predicted_enhancer				MA0850.1	MA0850.1	43	16971	26.5432	10.1026	2.62737	2.47726e-09	FOXP3
								433218	chr11_120078222_120078942	CTNNA1	1	0.978486	predicted_enhancer				MA0855.1	MA0855.1	44	17475	27.1605	10.4026	2.61094	1.84025e-09	RXRB
								433219	chr11_120078222_120078942	CTXN3	1	0.978486	predicted_enhancer				MA0856.1	MA0856.1	42	17107	25.9259	10.1835	2.54587	1.01073e-08	RXRG
								433220	chr11_120078222_120078942	CWC27	1	0.978486	predicted_enhancer				MA0525.2	MA0525.2	12	5993	7.40741	3.56754	2.07634	0.0138072	TP63
								433221	chr11_120078222_120078942	CXCL14	1	0.978486	predicted_enhancer				MA0106.3	MA0106.3	19	7979	11.7284	4.74977	2.46925	0.000272259	TP53
								433222	chr11_120078222_120078942	CXXC5	1	0.978486	predicted_enhancer				MA0861.1	MA0861.1	22	7854	13.5802	4.67536	2.90464	7.57308e-06	TP73
								433223	chr11_120078222_120078942	CYFIP2	1	0.978486	predicted_enhancer				MA0862.1	MA0862.1	2	1577	1.23457	0.938763	1.3151	0.450009	GMEB2
								433224	chr11_120078222_120078942	CYSTM1	1	0.978486	predicted_enhancer				MA0863.1	MA0863.1	31	10679	19.1358	6.35704	3.01018	3.47553e-08	MTF1
								433225	chr11_120078222_120078942	DAB2	1	0.978486	predicted_enhancer				MA0024.3	MA0024.3	14	2401	8.64198	1.42928	6.0464	1.10331e-07	E2F1
								433226	chr11_120078222_120078942	DBN1	1	0.978486	predicted_enhancer				MA0865.1	MA0865.1	42	13018	25.9259	7.74941	3.34554	2.30008e-12	E2F8
								433227	chr11_120078222_120078942	DCANP1	1	0.978486	predicted_enhancer				MA0866.1	MA0866.1	30	16467	18.5185	9.80254	1.88915	0.000500852	SOX21
								433228	chr11_120078222_120078942	DCP2	1	0.978486	predicted_enhancer				MA0872.1	MA0872.1	50	17619	30.8642	10.4883	2.94272	1.17517e-12	TFAP2A(var.3)
								433229	chr11_120078222_120078942	DCTN4	1	0.978486	predicted_enhancer				MA0028.2	MA0028.2	23	6391	14.1975	3.80446	3.73181	6.32786e-08	ELK1
								433230	chr11_120078222_120078942	DDX4	1	0.978486	predicted_enhancer				MA0873.1	MA0873.1	27	6167	16.6667	3.67112	4.53994	5.64037e-11	HOXD12
								433231	chr11_120078222_120078942	DDX41	1	0.978486	predicted_enhancer				MA0875.1	MA0875.1	20	11310	12.3457	6.73266	1.8337	0.00647296	BARX1
								433232	chr11_120078222_120078942	DDX46	1	0.978486	predicted_enhancer				MA0876.1	MA0876.1	22	12369	13.5802	7.36307	1.84437	0.00402963	BSX
								433233	chr11_120078222_120078942	DEPDC1B	1	0.978486	predicted_enhancer				MA0882.1	MA0882.1	21	12308	12.963	7.32676	1.76926	0.00783415	DLX6
								433234	chr11_120078222_120078942	DHFR	1	0.978486	predicted_enhancer				MA0884.1	MA0884.1	26	19185	16.0494	11.4205	1.40531	0.0467349	DUXA
								433235	chr11_120078222_120078942	DHX29	1	0.978486	predicted_enhancer				MA0886.1	MA0886.1	27	11373	16.6667	6.77017	2.46178	1.30727e-05	EMX2
								433236	chr11_120078222_120078942	DIAPH1	1	0.978486	predicted_enhancer				MA0887.1	MA0887.1	20	10075	12.3457	5.99749	2.05848	0.00177888	EVX1
								433237	chr11_120078222_120078942	DIMT1	1	0.978486	predicted_enhancer				MA0888.1	MA0888.1	20	10732	12.3457	6.38859	1.93246	0.00365635	EVX2
								433238	chr11_120078222_120078942	DMGDH	1	0.978486	predicted_enhancer				MA0889.1	MA0889.1	20	12361	12.3457	7.35831	1.67779	0.0160445	GBX1
								433239	chr11_120078222_120078942	DMXL1	1	0.978486	predicted_enhancer				MA0890.1	MA0890.1	24	14542	14.8148	8.65662	1.71139	0.00673182	GBX2
								433240	chr11_120078222_120078942	DNAJC18	1	0.978486	predicted_enhancer				MA0891.1	MA0891.1	29	13237	17.9012	7.87978	2.27179	2.66499e-05	GSC2
								433241	chr11_120078222_120078942	DND1	1	0.978486	predicted_enhancer				MA0892.1	MA0892.1	31	19482	19.1358	11.5973	1.65002	0.00349674	GSX1
								433242	chr11_120078222_120078942	DOCK2	1	0.978486	predicted_enhancer				MA0894.1	MA0894.1	23	13815	14.1975	8.22385	1.72638	0.00721149	HESX1
								433243	chr11_120078222_120078942	DOK3	1	0.978486	predicted_enhancer				MA0895.1	MA0895.1	17	7300	10.4938	4.34557	2.41483	0.000740649	HMBOX1
								433244	chr11_120078222_120078942	DPYSL3	1	0.978486	predicted_enhancer				MA0899.1	MA0899.1	33	23979	20.3704	14.2743	1.42706	0.021155	HOXA10
								433245	chr11_120078222_120078942	DRD1	1	0.978486	predicted_enhancer				MA0903.1	MA0903.1	26	17543	16.0494	10.4431	1.53685	0.0178317	HOXB3
								433246	chr11_120078222_120078942	DTWD2	1	0.978486	predicted_enhancer				MA0905.1	MA0905.1	31	10348	19.1358	6.16	3.10646	1.70161e-08	HOXC10
								433247	chr11_120078222_120078942	DUSP1	1	0.978486	predicted_enhancer				MA0906.1	MA0906.1	23	6408	14.1975	3.81458	3.72191	6.63481e-08	HOXC12
								433248	chr11_120078222_120078942	EBF1	1	0.978486	predicted_enhancer				MA0907.1	MA0907.1	22	11030	13.5802	6.56598	2.06827	0.000979422	HOXC13
								433249	chr11_120078222_120078942	ECSCR	1	0.978486	predicted_enhancer				MA0908.1	MA0908.1	31	7525	19.1358	4.47951	4.27185	7.99391e-12	HOXD11
								433250	chr11_120078222_120078942	EDIL3	1	0.978486	predicted_enhancer				MA0914.1	MA0914.1	19	12613	11.7284	7.50832	1.56205	0.0355788	ISL2
								433251	chr11_120078222_120078942	EFCAB9	1	0.978486	predicted_enhancer				MA0852.2	MA0852.2	40	18624	24.6914	11.0866	2.22714	8.7134e-07	FOXK1
								433252	chr11_120078222_120078942	EFNA5	1	0.978486	predicted_enhancer				MA0036.3	MA0036.3	24	15097	14.8148	8.987	1.64847	0.0104458	GATA2
								433253	chr11_120078222_120078942	EGFLAM	1	0.978486	predicted_enhancer				MA1106.1	MA1106.1	26	5869	16.0494	3.49372	4.59378	1.04018e-10	HIF1A
								433254	chr11_120078222_120078942	EGR1	1	0.978486	predicted_enhancer				MA0147.3	MA0147.3	26	11080	16.0494	6.59575	2.43329	2.35802e-05	MYC
								433255	chr11_120078222_120078942	EIF4E1B	1	0.978486	predicted_enhancer				MA0100.3	MA0100.3	32	13946	19.7531	8.30183	2.37936	3.63677e-06	MYB
								433256	chr11_120078222_120078942	EIF4EBP3	1	0.978486	predicted_enhancer				MA0104.4	MA0104.4	22	8378	13.5802	4.98729	2.72297	2.04291e-05	MYCN
								433257	chr11_120078222_120078942	ELL2	1	0.978486	predicted_enhancer				MA1109.1	MA1109.1	58	34498	35.8025	20.5361	1.74339	5.03002e-06	NEUROD1
								433258	chr11_120078222_120078942	ELOVL7	1	0.978486	predicted_enhancer				MA0161.2	MA0161.2	44	22128	27.1605	13.1724	2.06192	1.70125e-06	NFIC
								433259	chr11_120078222_120078942	EMB	1	0.978486	predicted_enhancer				MA0060.3	MA0060.3	27	12059	16.6667	7.17853	2.32174	3.63855e-05	NFYA
								433260	chr11_120078222_120078942	ENC1	1	0.978486	predicted_enhancer				MA1110.1	MA1110.1	32	14063	19.7531	8.37148	2.35957	4.32635e-06	NR1H4
								433261	chr11_120078222_120078942	EPB41L4A	1	0.978486	predicted_enhancer				MA1111.1	MA1111.1	35	21190	21.6049	12.6141	1.71276	0.000960813	NR2F2
								433262	chr11_120078222_120078942	ERAP1	1	0.978486	predicted_enhancer				MA0014.3	MA0014.3	16	7499	9.87654	4.46404	2.21247	0.00256785	PAX5
								433263	chr11_120078222_120078942	ERAP2	1	0.978486	predicted_enhancer				MA1114.1	MA1114.1	62	29201	38.2716	17.3829	2.20168	2.3995e-10	PBX3
								433264	chr11_120078222_120078942	ERCC8	1	0.978486	predicted_enhancer				MA1115.1	MA1115.1	46	25238	28.3951	15.0238	1.89001	9.6914e-06	POU5F1
								433265	chr11_120078222_120078942	ERGIC1	1	0.978486	predicted_enhancer				MA1116.1	MA1116.1	82	33734	50.6173	20.0813	2.52062	4.99711e-18	RBPJ
								433266	chr11_120078222_120078942	ESM1	1	0.978486	predicted_enhancer				MA1117.1	MA1117.1	34	14719	20.9877	8.76199	2.39531	1.45213e-06	RELB
								433267	chr11_120078222_120078942	ETF1	1	0.978486	predicted_enhancer				MA1118.1	MA1118.1	37	14544	22.8395	8.65781	2.63802	3.93861e-08	SIX1
								433268	chr11_120078222_120078942	F12	1	0.978486	predicted_enhancer				MA1119.1	MA1119.1	37	19301	22.8395	11.4896	1.98785	3.25272e-05	SIX2
								433269	chr11_120078222_120078942	F2R	1	0.978486	predicted_enhancer				MA0442.2	MA0442.2	54	33160	33.3333	19.7396	1.68865	3.2528e-05	SOX10
								433270	chr11_120078222_120078942	F2RL1	1	0.978486	predicted_enhancer				MA1120.1	MA1120.1	30	16272	18.5185	9.68646	1.91179	0.000410878	SOX13
								433271	chr11_120078222_120078942	F2RL2	1	0.978486	predicted_enhancer				MA1121.1	MA1121.1	36	19996	22.2222	11.9033	1.8669	0.000154161	TEAD2
								433272	chr11_120078222_120078942	FABP6	1	0.978486	predicted_enhancer				MA1122.1	MA1122.1	67	13074	41.358	7.78275	5.31407	7.55916e-32	TFDP1
								433273	chr11_120078222_120078942	FAF2	1	0.978486	predicted_enhancer				MA0750.2	MA0750.2	65	16424	40.1235	9.77695	4.10388	1.81689e-24	ZBTB7A
								433274	chr11_120078222_120078942	FAM114A2	1	0.978486	predicted_enhancer				MA0103.3	MA0103.3	79	28138	48.7654	16.7501	2.91135	5.09991e-21	ZEB1
								433275	chr11_120078222_120078942	FAM13B	1	0.978486	predicted_enhancer				MA1124.1	MA1124.1	49	27183	30.2469	16.1816	1.86922	5.94215e-06	ZNF24
								433276	chr11_120078222_120078942	FAM151B	1	0.978486	predicted_enhancer				MA1125.1	MA1125.1	100	54383	61.7284	32.3733	1.90677	1.75353e-14	ZNF384
								433277	chr11_120078222_120078942	FAM153A	1	0.978486	predicted_enhancer				MA1154.1	MA1154.1	42	17359	25.9259	10.3335	2.50891	1.54073e-08	ZNF282
								433278	chr11_120078222_120078942	FAM153B	1	0.978486	predicted_enhancer				MA1155.1	MA1155.1	50	25372	30.8642	15.1035	2.04351	3.19801e-07	ZSCAN4
								433279	chr11_120078222_120078942	FAM153C	1	0.978486	predicted_enhancer				MA0037.3	MA0037.3	23	13477	14.1975	8.02264	1.76968	0.0053962	GATA3
								433280	chr11_120078222_120078942	FAM159B	1	0.978486	predicted_enhancer				MA0099.3	MA0099.3	37	15186	22.8395	9.03999	2.5265	1.17988e-07	FOS::JUN
								433281	chr11_120078222_120078942	FAM169A	1	0.978486	predicted_enhancer				MA1126.1	MA1126.1	20	9556	12.3457	5.68854	2.17027	0.000948187	FOS::JUN(var.2)
								433282	chr11_120078222_120078942	FAM170A	1	0.978486	predicted_enhancer				MA1127.1	MA1127.1	13	8137	8.02469	4.84383	1.65668	0.0520878	FOSB::JUN
								433283	chr11_120078222_120078942	FAM172A	1	0.978486	predicted_enhancer				MA1128.1	MA1128.1	42	16861	25.9259	10.0371	2.58301	6.63693e-09	FOSL1::JUN
								433284	chr11_120078222_120078942	FAM174A	1	0.978486	predicted_enhancer				MA1129.1	MA1129.1	9	5175	5.55556	3.0806	1.8034	0.0643371	FOSL1::JUN(var.2)
								433285	chr11_120078222_120078942	FAM193B	1	0.978486	predicted_enhancer				MA1130.1	MA1130.1	40	15655	24.6914	9.31917	2.64952	8.36131e-09	FOSL2::JUN
								433286	chr11_120078222_120078942	FAM196B	1	0.978486	predicted_enhancer				MA1131.1	MA1131.1	18	10238	11.1111	6.09452	1.82313	0.0102348	FOSL2::JUN(var.2)
								433287	chr11_120078222_120078942	FAM53C	1	0.978486	predicted_enhancer				MA1132.1	MA1132.1	27	12608	16.6667	7.50534	2.22064	7.73826e-05	JUN::JUNB
								433288	chr11_120078222_120078942	FAM71B	1	0.978486	predicted_enhancer				MA1133.1	MA1133.1	14	6987	8.64198	4.15925	2.07777	0.00803597	JUN::JUNB(var.2)
								433289	chr11_120078222_120078942	FAM81B	1	0.978486	predicted_enhancer				MA1134.1	MA1134.1	34	13754	20.9877	8.18754	2.56337	3.1113e-07	FOS::JUNB
								433290	chr11_120078222_120078942	FAT2	1	0.978486	predicted_enhancer				MA1135.1	MA1135.1	37	14302	22.8395	8.51375	2.68266	2.5559e-08	FOSB::JUNB
								433291	chr11_120078222_120078942	FAXDC2	1	0.978486	predicted_enhancer				MA1136.1	MA1136.1	11	6359	6.79012	3.78541	1.79376	0.044924	FOSB::JUNB(var.2)
								433292	chr11_120078222_120078942	FBN2	1	0.978486	predicted_enhancer				MA1137.1	MA1137.1	37	15556	22.8395	9.26024	2.46641	2.15225e-07	FOSL1::JUNB
								433293	chr11_120078222_120078942	FBXL17	1	0.978486	predicted_enhancer				MA1138.1	MA1138.1	35	14632	21.6049	8.7102	2.48042	4.35409e-07	FOSL2::JUNB
								433294	chr11_120078222_120078942	FBXL21	1	0.978486	predicted_enhancer				MA1139.1	MA1139.1	9	6222	5.55556	3.70386	1.49994	0.148758	FOSL2::JUNB(var.2)
								433295	chr11_120078222_120078942	FBXO38	1	0.978486	predicted_enhancer				MA1141.1	MA1141.1	42	17037	25.9259	10.1419	2.55633	8.97547e-09	FOS::JUND
								433296	chr11_120078222_120078942	FBXO4	1	0.978486	predicted_enhancer				MA1142.1	MA1142.1	40	16066	24.6914	9.56384	2.58174	1.71866e-08	FOSL1::JUND
								433297	chr11_120078222_120078942	FBXW11	1	0.978486	predicted_enhancer				MA1143.1	MA1143.1	11	5643	6.79012	3.35919	2.02136	0.0215007	FOSL1::JUND(var.2)
								433298	chr11_120078222_120078942	FCHO2	1	0.978486	predicted_enhancer				MA1144.1	MA1144.1	36	14607	22.2222	8.69532	2.55565	1.38016e-07	FOSL2::JUND
								433299	chr11_120078222_120078942	FCHSD1	1	0.978486	predicted_enhancer				MA1145.1	MA1145.1	16	8835	9.87654	5.25934	1.87791	0.0117696	FOSL2::JUND(var.2)
								433300	chr11_120078222_120078942	FEM1C	1	0.978486	predicted_enhancer				MA1146.1	MA1146.1	21	10159	12.963	6.04749	2.14353	0.000822849	NR1H4::RXRA
								433301	chr11_120078222_120078942	FER	1	0.978486	predicted_enhancer				MA1147.1	MA1147.1	20	9314	12.3457	5.54448	2.22666	0.000693149	NR4A2::RXRA
								433302	chr11_120078222_120078942	FGF1	1	0.978486	predicted_enhancer				MA1148.1	MA1148.1	40	19722	24.6914	11.7402	2.10315	3.64512e-06	PPARA::RXRA
								433303	chr11_120078222_120078942	FGF10	1	0.978486	predicted_enhancer				MA1149.1	MA1149.1	40	19931	24.6914	11.8646	2.08109	4.71492e-06	RARA::RXRG
								433304	chr11_120078222_120078942	FGF18	1	0.978486	predicted_enhancer				MA1150.1	MA1150.1	33	18974	20.3704	11.2949	1.8035	0.000571511	RORB
								433305	chr11_120078222_120078942	FGFR4	1	0.978486	predicted_enhancer				MA1151.1	MA1151.1	29	18945	17.9012	11.2777	1.58732	0.00812651	RORC
								433306	chr11_120078222_120078942	FLT4	1	0.978486	predicted_enhancer				MA1152.1	MA1152.1	60	31173	37.037	18.5568	1.99587	2.51653e-08	SOX15
								433307	chr11_120078222_120078942	FNDC9	1	0.978486	predicted_enhancer				MA0831.2	MA0831.2	14	6014	8.64198	3.58004	2.41393	0.00218881	TFE3
								433308	chr11_120078222_120078942	FNIP1	1	0.978486	predicted_enhancer				MA0693.2	MA0693.2	30	13640	18.5185	8.11968	2.2807	1.75322e-05	VDR
								433309	chr11_120078222_120078942	FOXD1	1	0.978486	predicted_enhancer				MA1418.1	MA1418.1	61	27606	37.6543	16.4334	2.29133	7.06338e-11	IRF3
								433310	chr11_120078222_120078942	FOXI1	1	0.978486	predicted_enhancer				MA1419.1	MA1419.1	23	10643	14.1975	6.33561	2.24091	0.000245132	IRF4
								433311	chr11_120078222_120078942	FST	1	0.978486	predicted_enhancer				MA1420.1	MA1420.1	20	8585	12.3457	5.11051	2.41574	0.000247695	IRF5
								433312	chr11_120078222_120078942	FSTL4	1	0.978486	predicted_enhancer				MA1421.1	MA1421.1	45	24193	27.7778	14.4017	1.92878	7.43721e-06	TCF7L1
								433313	chr11_120078222_120078942	FTMT	1	0.978486	predicted_enhancer				MA1463.1	MA1463.1	35	19510	21.6049	11.614	1.86025	0.0002085	ARGFX
								433314	chr11_120078222_120078942	G3BP1	1	0.978486	predicted_enhancer				MA1464.1	MA1464.1	19	6887	11.7284	4.09972	2.86078	4.0815e-05	ARNT2
								433315	chr11_120078222_120078942	GABRA1	1	0.978486	predicted_enhancer				MA1466.1	MA1466.1	11	5963	6.79012	3.54968	1.91288	0.0304634	ATF6
								433316	chr11_120078222_120078942	GABRA6	1	0.978486	predicted_enhancer				MA1467.1	MA1467.1	56	30314	34.5679	18.0454	1.9156	3.90306e-07	ATOH1(var.2)
								433317	chr11_120078222_120078942	GABRB2	1	0.978486	predicted_enhancer				MA1468.1	MA1468.1	36	14677	22.2222	8.73699	2.54347	1.55175e-07	ATOH7
								433318	chr11_120078222_120078942	GABRG2	1	0.978486	predicted_enhancer				MA1101.2	MA1101.2	27	11807	16.6667	7.02852	2.37129	2.5255e-05	BACH2
								433319	chr11_120078222_120078942	GABRP	1	0.978486	predicted_enhancer				MA1470.1	MA1470.1	14	6767	8.64198	4.02829	2.14532	0.00615051	BACH2(var.2)
								433320	chr11_120078222_120078942	GALNT10	1	0.978486	predicted_enhancer				MA1471.1	MA1471.1	34	21177	20.9877	12.6063	1.66485	0.0018647	BARX2
								433321	chr11_120078222_120078942	GAPT	1	0.978486	predicted_enhancer				MA1472.1	MA1472.1	52	25899	32.0988	15.4173	2.082	9.01054e-08	BHLHA15(var.2)
								433322	chr11_120078222_120078942	GCNT4	1	0.978486	predicted_enhancer				MA1473.1	MA1473.1	31	17176	19.1358	10.2246	1.87155	0.000466122	CDX4
								433323	chr11_120078222_120078942	GDF9	1	0.978486	predicted_enhancer				MA1474.1	MA1474.1	18	7536	11.1111	4.48606	2.47681	0.000383279	CREB3L4
								433324	chr11_120078222_120078942	GDNF	1	0.978486	predicted_enhancer				MA1475.1	MA1475.1	10	4359	6.17284	2.59484	2.37889	0.0101147	CREB3L4(var.2)
								433325	chr11_120078222_120078942	GDNF-AS1	1	0.978486	predicted_enhancer				MA1476.1	MA1476.1	19	10456	11.7284	6.22429	1.88429	0.00599377	DLX5
								433326	chr11_120078222_120078942	GEMIN5	1	0.978486	predicted_enhancer				MA1478.1	MA1478.1	20	12624	12.3457	7.51487	1.64283	0.0196656	DMRTA2
								433327	chr11_120078222_120078942	GFM2	1	0.978486	predicted_enhancer				MA1479.1	MA1479.1	25	14118	15.4321	8.40422	1.83623	0.00228743	DMRTC2
								433328	chr11_120078222_120078942	GFPT2	1	0.978486	predicted_enhancer				MA1480.1	MA1480.1	27	12029	16.6667	7.16067	2.32753	3.486e-05	DPRX
								433329	chr11_120078222_120078942	GFRA3	1	0.978486	predicted_enhancer				MA1481.1	MA1481.1	22	12345	13.5802	7.34878	1.84796	0.00393848	DRGX
								433330	chr11_120078222_120078942	GHR	1	0.978486	predicted_enhancer				MA1483.1	MA1483.1	36	8537	22.2222	5.08194	4.37278	5.93869e-14	ELF2
								433331	chr11_120078222_120078942	GIN1	1	0.978486	predicted_enhancer				MA1484.1	MA1484.1	23	8279	14.1975	4.92836	2.88078	5.26215e-06	ETS2
								433332	chr11_120078222_120078942	GLRA1	1	0.978486	predicted_enhancer				MA1485.1	MA1485.1	58	21048	35.8025	12.5295	2.85744	2.80703e-14	FERD3L
								433333	chr11_120078222_120078942	GLRX	1	0.978486	predicted_enhancer				MA1487.1	MA1487.1	51	26763	31.4815	15.9316	1.97604	6.55128e-07	FOXE1
								433334	chr11_120078222_120078942	GM2A	1	0.978486	predicted_enhancer				MA1489.1	MA1489.1	8	4955	4.93827	2.94963	1.6742	0.108002	FOXN3
								433335	chr11_120078222_120078942	GNPDA1	1	0.978486	predicted_enhancer				MA1491.1	MA1491.1	63	20566	38.8889	12.2426	3.17652	6.70405e-18	GLI3
								433336	chr11_120078222_120078942	GPBP1	1	0.978486	predicted_enhancer				MA1493.1	MA1493.1	23	8708	14.1975	5.18373	2.73886	1.18514e-05	HES6
								433337	chr11_120078222_120078942	GPR150	1	0.978486	predicted_enhancer				MA1494.1	MA1494.1	36	13739	22.2222	8.17861	2.71712	2.99998e-08	HNF4A(var.2)
								433338	chr11_120078222_120078942	GPR151	1	0.978486	predicted_enhancer				MA1495.1	MA1495.1	10	5873	6.17284	3.4961	1.76563	0.0592336	HOXA1
								433339	chr11_120078222_120078942	GPRIN1	1	0.978486	predicted_enhancer				MA1496.1	MA1496.1	17	11154	10.4938	6.6398	1.58044	0.0416384	HOXA4
								433340	chr11_120078222_120078942	GPX3	1	0.978486	predicted_enhancer				MA1497.1	MA1497.1	25	13091	15.4321	7.79286	1.98029	0.000807216	HOXA6
								433341	chr11_120078222_120078942	GPX8	1	0.978486	predicted_enhancer				MA1498.1	MA1498.1	15	6944	9.25926	4.13365	2.23997	0.00310911	HOXA7
								433342	chr11_120078222_120078942	GRIA1	1	0.978486	predicted_enhancer				MA1499.1	MA1499.1	17	11154	10.4938	6.6398	1.58044	0.0416384	HOXB4
								433343	chr11_120078222_120078942	GRK6	1	0.978486	predicted_enhancer				MA1500.1	MA1500.1	22	14102	13.5802	8.3947	1.61772	0.0171794	HOXB6
								433344	chr11_120078222_120078942	GRM6	1	0.978486	predicted_enhancer				MA1501.1	MA1501.1	21	13217	12.963	7.86787	1.64758	0.0164839	HOXB7
								433345	chr11_120078222_120078942	GRPEL2	1	0.978486	predicted_enhancer				MA1502.1	MA1502.1	15	6944	9.25926	4.13365	2.23997	0.00310911	HOXB8
								433346	chr11_120078222_120078942	GRXCR2	1	0.978486	predicted_enhancer				MA1503.1	MA1503.1	25	7168	15.4321	4.267	3.61662	2.89828e-08	HOXB9
								433347	chr11_120078222_120078942	GTF2H2	1	0.978486	predicted_enhancer				MA1504.1	MA1504.1	17	11154	10.4938	6.6398	1.58044	0.0416384	HOXC4
								433348	chr11_120078222_120078942	GTF2H2C	1	0.978486	predicted_enhancer				MA1505.1	MA1505.1	15	7820	9.25926	4.65512	1.98905	0.00898747	HOXC8
								433349	chr11_120078222_120078942	GZMA	1	0.978486	predicted_enhancer				MA1506.1	MA1506.1	28	7299	17.284	4.34498	3.97791	4.70491e-10	HOXD10
								433350	chr11_120078222_120078942	GZMK	1	0.978486	predicted_enhancer				MA1507.1	MA1507.1	17	11154	10.4938	6.6398	1.58044	0.0416384	HOXD4
								433351	chr11_120078222_120078942	H2AFY	1	0.978486	predicted_enhancer				MA1508.1	MA1508.1	91	41509	56.1728	24.7097	2.27332	1.36845e-17	IKZF1
								433352	chr11_120078222_120078942	HAND1	1	0.978486	predicted_enhancer				MA1509.1	MA1509.1	12	2848	7.40741	1.69537	4.3692	2.38873e-05	IRF6
								433353	chr11_120078222_120078942	HAPLN1	1	0.978486	predicted_enhancer				MA1511.1	MA1511.1	92	29798	56.7901	17.7383	3.20156	8.35003e-29	KLF10
								433354	chr11_120078222_120078942	HARS	1	0.978486	predicted_enhancer				MA1512.1	MA1512.1	92	29952	56.7901	17.83	3.1851	1.24331e-28	KLF11
								433355	chr11_120078222_120078942	HARS2	1	0.978486	predicted_enhancer				MA1513.1	MA1513.1	106	26318	65.4321	15.6667	4.17651	4.82325e-46	KLF15
								433356	chr11_120078222_120078942	HAVCR1	1	0.978486	predicted_enhancer				MA1514.1	MA1514.1	97	32365	59.8765	19.2664	3.10783	6.50473e-30	KLF17
								433357	chr11_120078222_120078942	HAVCR2	1	0.978486	predicted_enhancer				MA1515.1	MA1515.1	109	33072	67.284	19.6872	3.41764	2.11439e-39	KLF2
								433358	chr11_120078222_120078942	HBEGF	1	0.978486	predicted_enhancer				MA1516.1	MA1516.1	75	19385	46.2963	11.5396	4.01196	2.71016e-28	KLF3
								433359	chr11_120078222_120078942	HCN1	1	0.978486	predicted_enhancer				MA1517.1	MA1517.1	85	22936	52.4691	13.6534	3.84292	1.22345e-31	KLF6
								433360	chr11_120078222_120078942	HDAC3	1	0.978486	predicted_enhancer				MA1518.1	MA1518.1	20	9911	12.3457	5.89986	2.09254	0.00146698	LHX1
								433361	chr11_120078222_120078942	HEXB	1	0.978486	predicted_enhancer				MA1519.1	MA1519.1	28	14268	17.284	8.49351	2.03496	0.000243488	LHX5
								433362	chr11_120078222_120078942	HIGD2A	1	0.978486	predicted_enhancer				MA1520.1	MA1520.1	29	11836	17.9012	7.04578	2.5407	3.22464e-06	MAF
								433363	chr11_120078222_120078942	HINT1	1	0.978486	predicted_enhancer				MA1521.1	MA1521.1	27	11938	16.6667	7.1065	2.34527	3.05808e-05	MAFA
								433364	chr11_120078222_120078942	HK3	1	0.978486	predicted_enhancer				MA1522.1	MA1522.1	130	45602	80.2469	27.1461	2.95611	6.80271e-45	MAZ
								433365	chr11_120078222_120078942	HMGCR	1	0.978486	predicted_enhancer				MA1523.1	MA1523.1	46	16432	28.3951	9.78171	2.90287	2.05312e-11	MSANTD3
								433366	chr11_120078222_120078942	HMGCS1	1	0.978486	predicted_enhancer				MA1524.1	MA1524.1	24	10748	14.8148	6.39811	2.3155	0.000108407	MSGN1
								433367	chr11_120078222_120078942	HMGXB3	1	0.978486	predicted_enhancer				MA1525.1	MA1525.1	48	22872	29.6296	13.6153	2.17619	9.2212e-08	NFATC4
								433368	chr11_120078222_120078942	HMHB1	1	0.978486	predicted_enhancer				MA1527.1	MA1527.1	48	21149	29.6296	12.5897	2.35349	7.84733e-09	NFIC(var.2)
								433369	chr11_120078222_120078942	HMMR	1	0.978486	predicted_enhancer				MA1528.1	MA1528.1	42	20608	25.9259	12.2676	2.11336	1.68981e-06	NFIX(var.2)
								433370	chr11_120078222_120078942	HNRNPA0	1	0.978486	predicted_enhancer				MA1529.1	MA1529.1	66	22529	40.7407	13.4112	3.03782	7.13226e-18	NHLH2
								433371	chr11_120078222_120078942	HNRNPAB	1	0.978486	predicted_enhancer				MA1530.1	MA1530.1	25	17410	15.4321	10.3639	1.48902	0.0282671	NKX6-3
								433372	chr11_120078222_120078942	HNRNPH1	1	0.978486	predicted_enhancer				MA1531.1	MA1531.1	44	18446	27.1605	10.9806	2.4735	9.53315e-09	NR1D1
								433373	chr11_120078222_120078942	HOMER1	1	0.978486	predicted_enhancer				MA1532.1	MA1532.1	38	16067	23.4568	9.56443	2.4525	1.62813e-07	NR1D2
								433374	chr11_120078222_120078942	HRH2	1	0.978486	predicted_enhancer				MA1533.1	MA1533.1	40	11088	24.6914	6.60051	3.74083	2.70835e-13	NR1I2
								433375	chr11_120078222_120078942	HSD17B4	1	0.978486	predicted_enhancer				MA1534.1	MA1534.1	29	12265	17.9012	7.30116	2.45183	6.40695e-06	NR1I3
								433376	chr11_120078222_120078942	HSPA4	1	0.978486	predicted_enhancer				MA1535.1	MA1535.1	37	11579	22.8395	6.8928	3.31353	8.44211e-11	NR2C1
								433377	chr11_120078222_120078942	HSPA9	1	0.978486	predicted_enhancer				MA1536.1	MA1536.1	48	20945	29.6296	12.4682	2.37641	5.73973e-09	NR2C2(var.2)
								433378	chr11_120078222_120078942	HSPB3	1	0.978486	predicted_enhancer				MA1537.1	MA1537.1	47	19054	29.0123	11.3425	2.55783	8.23949e-10	NR2F1(var.2)
								433379	chr11_120078222_120078942	HTR1A	1	0.978486	predicted_enhancer				MA1538.1	MA1538.1	24	11184	14.8148	6.65766	2.22523	0.000196871	NR2F1(var.3)
								433380	chr11_120078222_120078942	HTR4	1	0.978486	predicted_enhancer				MA1539.1	MA1539.1	22	10415	13.5802	6.19988	2.1904	0.000460272	NR2F6(var.3)
								433381	chr11_120078222_120078942	IGIP	1	0.978486	predicted_enhancer				MA1540.1	MA1540.1	50	21335	30.8642	12.7004	2.43018	1.12243e-09	NR5A1
								433382	chr11_120078222_120078942	IK	1	0.978486	predicted_enhancer				MA1541.1	MA1541.1	32	17382	19.7531	10.3472	1.90902	0.00026126	NR6A1
								433383	chr11_120078222_120078942	IL12B	1	0.978486	predicted_enhancer				MA1542.1	MA1542.1	22	9040	13.5802	5.38137	2.52357	6.32744e-05	OSR1
								433384	chr11_120078222_120078942	IL13	1	0.978486	predicted_enhancer				MA1544.1	MA1544.1	8	2009	4.93827	1.19593	4.12925	0.000804935	OVOL1
								433385	chr11_120078222_120078942	IL17B	1	0.978486	predicted_enhancer				MA1545.1	MA1545.1	7	1856	4.32099	1.10485	3.91094	0.00230202	OVOL2
								433386	chr11_120078222_120078942	IL3	1	0.978486	predicted_enhancer				MA1546.1	MA1546.1	12	4698	7.40741	2.79664	2.64868	0.00213808	PAX3(var.2)
								433387	chr11_120078222_120078942	IL31RA	1	0.978486	predicted_enhancer				MA1547.1	MA1547.1	32	15430	19.7531	9.18523	2.15053	2.80622e-05	PITX2
								433388	chr11_120078222_120078942	IL4	1	0.978486	predicted_enhancer				MA1548.1	MA1548.1	53	18836	32.716	11.2128	2.91775	2.60182e-13	PLAGL2
								433389	chr11_120078222_120078942	IL5	1	0.978486	predicted_enhancer				MA1549.1	MA1549.1	26	18798	16.0494	11.1902	1.43424	0.0379403	POU6F1(var.2)
								433390	chr11_120078222_120078942	IL6ST	1	0.978486	predicted_enhancer				MA1550.1	MA1550.1	39	18597	24.0741	11.0705	2.17461	2.23778e-06	PPARD
								433391	chr11_120078222_120078942	IL9	1	0.978486	predicted_enhancer				MA1552.1	MA1552.1	27	8333	16.6667	4.9605	3.35987	3.41711e-08	RARB(var.3)
								433392	chr11_120078222_120078942	IPO11	1	0.978486	predicted_enhancer				MA1553.1	MA1553.1	22	8064	13.5802	4.80037	2.829	1.13984e-05	RARG(var.3)
								433393	chr11_120078222_120078942	IQGAP2	1	0.978486	predicted_enhancer				MA1554.1	MA1554.1	17	6518	10.4938	3.88006	2.70455	0.000205583	RFX7
								433394	chr11_120078222_120078942	IRF1	1	0.978486	predicted_enhancer				MA1555.1	MA1555.1	25	8591	15.4321	5.11409	3.01757	8.51133e-07	RXRB(var.2)
								433395	chr11_120078222_120078942	IRGM	1	0.978486	predicted_enhancer				MA1556.1	MA1556.1	31	11369	19.1358	6.76779	2.82748	1.40023e-07	RXRG(var.2)
								433396	chr11_120078222_120078942	ISL1	1	0.978486	predicted_enhancer				MA1557.1	MA1557.1	16	3679	9.87654	2.19005	4.50973	6.68095e-07	SMAD5
								433397	chr11_120078222_120078942	ISOC1	1	0.978486	predicted_enhancer				MA1558.1	MA1558.1	67	27770	41.358	16.531	2.50184	6.44008e-14	SNAI1
								433398	chr11_120078222_120078942	ITGA1	1	0.978486	predicted_enhancer				MA1559.1	MA1559.1	56	24079	34.5679	14.3338	2.41163	9.1454e-11	SNAI3
								433399	chr11_120078222_120078942	ITGA2	1	0.978486	predicted_enhancer				MA1560.1	MA1560.1	26	6455	16.0494	3.84256	4.17674	7.76058e-10	SOHLH2
								433400	chr11_120078222_120078942	ITK	1	0.978486	predicted_enhancer				MA1561.1	MA1561.1	14	5792	8.64198	3.44789	2.50646	0.00155146	SOX12
								433401	chr11_120078222_120078942	JADE2	1	0.978486	predicted_enhancer				MA1562.1	MA1562.1	21	11299	12.963	6.72612	1.92726	0.00299482	SOX14
								433402	chr11_120078222_120078942	JAKMIP2	1	0.978486	predicted_enhancer				MA1563.1	MA1563.1	22	9601	13.5802	5.71532	2.37611	0.000150104	SOX18
								433403	chr11_120078222_120078942	JMY	1	0.978486	predicted_enhancer				MA1564.1	MA1564.1	99	29826	61.1111	17.7549	3.44192	1.50308e-34	SP9
								433404	chr11_120078222_120078942	KCNIP1	1	0.978486	predicted_enhancer				MA1565.1	MA1565.1	65	24331	40.1235	14.4839	2.77022	1.45153e-15	TBX18
								433405	chr11_120078222_120078942	KCNMB1	1	0.978486	predicted_enhancer				MA1566.1	MA1566.1	40	18008	24.6914	10.7199	2.30332	3.66864e-07	TBX3
								433406	chr11_120078222_120078942	KCNN2	1	0.978486	predicted_enhancer				MA1567.1	MA1567.1	33	15930	20.3704	9.48288	2.14812	2.09384e-05	TBX6
								433407	chr11_120078222_120078942	KCTD16	1	0.978486	predicted_enhancer				MA1568.1	MA1568.1	20	8572	12.3457	5.10278	2.4194	0.000242887	TCF21(var.2)
								433408	chr11_120078222_120078942	KDM3B	1	0.978486	predicted_enhancer				MA1569.1	MA1569.1	51	16120	31.4815	9.59598	3.28069	9.29955e-15	TFAP2E
								433409	chr11_120078222_120078942	KIAA0141	1	0.978486	predicted_enhancer				MA1570.1	MA1570.1	21	8607	12.963	5.12361	2.53004	9.08713e-05	TFAP4(var.2)
								433410	chr11_120078222_120078942	KIAA0825	1	0.978486	predicted_enhancer				MA1571.1	MA1571.1	28	11922	17.284	7.09698	2.4354	1.07482e-05	TGIF2LX
								433411	chr11_120078222_120078942	KIAA1024L	1	0.978486	predicted_enhancer				MA1572.1	MA1572.1	23	11213	14.1975	6.67492	2.127	0.000509144	TGIF2LY
								433412	chr11_120078222_120078942	KIAA1191	1	0.978486	predicted_enhancer				MA1573.1	MA1573.1	63	20935	38.8889	12.4623	3.12053	1.61528e-17	THAP11
								433413	chr11_120078222_120078942	KIF20A	1	0.978486	predicted_enhancer				MA1574.1	MA1574.1	47	18512	29.0123	11.0199	2.63272	3.17497e-10	THRB
								433414	chr11_120078222_120078942	KIF2A	1	0.978486	predicted_enhancer				MA1575.1	MA1575.1	34	10889	20.9877	6.48205	3.23781	1.04723e-09	THRB(var.2)
								433415	chr11_120078222_120078942	KIF3A	1	0.978486	predicted_enhancer				MA1576.1	MA1576.1	45	18979	27.7778	11.2979	2.45867	7.32071e-09	THRB(var.3)
								433416	chr11_120078222_120078942	KIF4B	1	0.978486	predicted_enhancer				MA1577.1	MA1577.1	19	10068	11.7284	5.99332	1.95691	0.00402675	TLX2
								433417	chr11_120078222_120078942	KLHL3	1	0.978486	predicted_enhancer				MA1578.1	MA1578.1	46	13941	28.3951	8.29886	3.42156	6.60733e-14	VEZF1
								433418	chr11_120078222_120078942	LARP1	1	0.978486	predicted_enhancer				MA1579.1	MA1579.1	68	30248	41.9753	18.0062	2.33116	1.15467e-12	ZBTB26
								433419	chr11_120078222_120078942	LARS	1	0.978486	predicted_enhancer				MA1580.1	MA1580.1	21	11864	12.963	7.06245	1.83548	0.00522949	ZBTB32
								433420	chr11_120078222_120078942	LCP2	1	0.978486	predicted_enhancer				MA1581.1	MA1581.1	68	29056	41.9753	17.2966	2.4268	1.64877e-13	ZBTB6
								433421	chr11_120078222_120078942	LEAP2	1	0.978486	predicted_enhancer				MA1583.1	MA1583.1	26	6796	16.0494	4.04555	3.96717	2.25589e-09	ZFP57
								433422	chr11_120078222_120078942	LECT2	1	0.978486	predicted_enhancer				MA1584.1	MA1584.1	59	20026	36.4198	11.9212	3.05505	7.43496e-16	ZIC5
								433423	chr11_120078222_120078942	LHFPL2	1	0.978486	predicted_enhancer				MA1585.1	MA1585.1	31	9273	19.1358	5.52007	3.46659	1.32443e-09	ZKSCAN1
								433424	chr11_120078222_120078942	LIFR	1	0.978486	predicted_enhancer				MA1587.1	MA1587.1	96	34684	59.2593	20.6468	2.87014	1.01912e-26	ZNF135
								433425	chr11_120078222_120078942	LIX1	1	0.978486	predicted_enhancer				MA1588.1	MA1588.1	41	16154	25.3086	9.61622	2.63187	6.22781e-09	ZNF136
								433426	chr11_120078222_120078942	LMAN2	1	0.978486	predicted_enhancer				MA1589.1	MA1589.1	51	19501	31.4815	11.6086	2.7119	1.36932e-11	ZNF140
								433427	chr11_120078222_120078942	LMBRD2	1	0.978486	predicted_enhancer				MA1592.1	MA1592.1	48	15705	29.6296	9.34894	3.1693	2.6873e-13	ZNF274
								433428	chr11_120078222_120078942	LMNB1	1	0.978486	predicted_enhancer				MA1593.1	MA1593.1	48	28625	29.6296	17.04	1.73883	5.26344e-05	ZNF317
								433429	chr11_120078222_120078942	LNPEP	1	0.978486	predicted_enhancer				MA1594.1	MA1594.1	30	15358	18.5185	9.14237	2.02557	0.00015284	ZNF382
								433430	chr11_120078222_120078942	LOX	1	0.978486	predicted_enhancer				MA1596.1	MA1596.1	133	48723	82.0988	29.004	2.8306	1.43704e-44	ZNF460
								433431	chr11_120078222_120078942	LRRC70	1	0.978486	predicted_enhancer				MA1597.1	MA1597.1	50	27047	30.8642	16.1007	1.91695	2.19144e-06	ZNF528
								433432	chr11_120078222_120078942	LRRTM2	1	0.978486	predicted_enhancer				MA1599.1	MA1599.1	85	27944	52.4691	16.6346	3.15421	1.71371e-25	ZNF682
								433433	chr11_120078222_120078942	LSM11	1	0.978486	predicted_enhancer				MA1600.1	MA1600.1	53	23155	32.716	13.7838	2.37351	6.63246e-10	ZNF684
								433434	chr11_120078222_120078942	LTC4S	1	0.978486	predicted_enhancer				MA1601.1	MA1601.1	60	29693	37.037	17.6758	2.09536	3.93017e-09	ZNF75D
								433435	chr11_120078222_120078942	LYRM7	1	0.978486	predicted_enhancer				MA1602.1	MA1602.1	15	5919	9.25926	3.52349	2.62787	0.000658624	ZSCAN29
								433436	chr11_120078222_120078942	LYSMD3	1	0.978486	predicted_enhancer				MA1100.2	MA1100.2	59	27632	36.4198	16.4489	2.21412	6.78801e-10	ASCL1
								433437	chr11_120078222_120078942	MAML1	1	0.978486	predicted_enhancer				MA0605.2	MA0605.2	8	7619	4.93827	4.53547	1.08881	0.454116	ATF3
								433438	chr11_120078222_120078942	MAN2A1	1	0.978486	predicted_enhancer				MA0877.2	MA0877.2	8	3424	4.93827	2.03825	2.4228	0.0186096	BARHL1
								433439	chr11_120078222_120078942	MAP1B	1	0.978486	predicted_enhancer				MA0462.2	MA0462.2	45	20424	27.7778	12.1581	2.28472	6.64517e-08	BATF::JUN
								433440	chr11_120078222_120078942	MAP3K1	1	0.978486	predicted_enhancer				MA0463.2	MA0463.2	37	14739	22.8395	8.77389	2.60312	5.53788e-08	BCL6
								433441	chr11_120078222_120078942	MAPK9	1	0.978486	predicted_enhancer				MA0878.2	MA0878.2	24	15796	14.8148	9.40311	1.57552	0.0173431	CDX1
								433442	chr11_120078222_120078942	2003-03-01	1	0.978486	predicted_enhancer				MA0864.2	MA0864.2	13	3008	8.02469	1.79061	4.48153	8.30952e-06	E2F2
								433443	chr11_120078222_120078942	MARVELD2	1	0.978486	predicted_enhancer				MA0469.3	MA0469.3	16	1685	9.87654	1.00305	9.84647	1.24482e-11	E2F3
								433444	chr11_120078222_120078942	MAST4	1	0.978486	predicted_enhancer				MA0470.2	MA0470.2	12	2570	7.40741	1.52988	4.84182	8.7352e-06	E2F4
								433445	chr11_120078222_120078942	MAT2B	1	0.978486	predicted_enhancer				MA0612.2	MA0612.2	14	6716	8.64198	3.99793	2.16161	0.0057689	EMX1
								433446	chr11_120078222_120078942	MATR3	1	0.978486	predicted_enhancer				MA0847.2	MA0847.2	42	26732	25.9259	15.9131	1.62922	0.000736759	FOXD2
								433447	chr11_120078222_120078942	MBLAC2	1	0.978486	predicted_enhancer				MA0766.2	MA0766.2	21	12678	12.963	7.54701	1.71763	0.0107429	GATA5
								433448	chr11_120078222_120078942	MCC	1	0.978486	predicted_enhancer				MA0038.2	MA0038.2	44	19622	27.1605	11.6807	2.32525	5.90807e-08	GFI1
								433449	chr11_120078222_120078942	MCCC2	1	0.978486	predicted_enhancer				MA0734.2	MA0734.2	63	20703	38.8889	12.3242	3.1555	9.31479e-18	GLI2
								433450	chr11_120078222_120078942	MCIDAS	1	0.978486	predicted_enhancer				MA0893.2	MA0893.2	18	9967	11.1111	5.9332	1.8727	0.00789894	GSX2
								433451	chr11_120078222_120078942	MCTP1	1	0.978486	predicted_enhancer				MA1099.2	MA1099.2	39	9295	24.0741	5.53317	4.35087	4.95316e-15	HES1
								433452	chr11_120078222_120078942	MED7	1	0.978486	predicted_enhancer				MA0616.2	MA0616.2	29	6733	17.9012	4.00805	4.46632	1.46121e-11	HES2
								433453	chr11_120078222_120078942	MEF2C	1	0.978486	predicted_enhancer				MA0650.2	MA0650.2	29	16940	17.9012	10.0841	1.77519	0.00165575	HOXA13
								433454	chr11_120078222_120078942	MEGF10	1	0.978486	predicted_enhancer				MA0900.2	MA0900.2	18	8356	11.1111	4.97419	2.23375	0.00125073	HOXA2
								433455	chr11_120078222_120078942	MFAP3	1	0.978486	predicted_enhancer				MA0158.2	MA0158.2	17	8291	10.4938	4.9355	2.12619	0.00284695	HOXA5
								433456	chr11_120078222_120078942	MGAT1	1	0.978486	predicted_enhancer				MA0594.2	MA0594.2	10	1743	6.17284	1.03758	5.94926	8.77196e-06	HOXA9
								433457	chr11_120078222_120078942	MGAT4B	1	0.978486	predicted_enhancer				MA0902.2	MA0902.2	24	10368	14.8148	6.17191	2.40036	6.23848e-05	HOXB2
								433458	chr11_120078222_120078942	MIER3	1	0.978486	predicted_enhancer				MA0904.2	MA0904.2	10	5873	6.17284	3.4961	1.76563	0.0592336	HOXB5
								433459	chr11_120078222_120078942	MOCS2	1	0.978486	predicted_enhancer				MA0485.2	MA0485.2	23	6952	14.1975	4.13842	3.43067	2.78367e-07	HOXC9
								433460	chr11_120078222_120078942	MROH2B	1	0.978486	predicted_enhancer				MA0909.2	MA0909.2	24	12820	14.8148	7.63154	1.94126	0.00135658	HOXD13
								433461	chr11_120078222_120078942	MRPL22	1	0.978486	predicted_enhancer				MA0912.2	MA0912.2	18	9967	11.1111	5.9332	1.8727	0.00789894	HOXD3
								433462	chr11_120078222_120078942	MRPS27	1	0.978486	predicted_enhancer				MA0910.2	MA0910.2	15	6944	9.25926	4.13365	2.23997	0.00310911	HOXD8
								433463	chr11_120078222_120078942	MRPS30	1	0.978486	predicted_enhancer				MA0913.2	MA0913.2	22	19814	13.5802	11.795	1.15136	0.273147	HOXD9
								433464	chr11_120078222_120078942	MRPS36	1	0.978486	predicted_enhancer				MA1140.2	MA1140.2	10	5932	6.17284	3.53123	1.74807	0.0624571	JUNB(var.2)
								433465	chr11_120078222_120078942	MSH3	1	0.978486	predicted_enhancer				MA0701.2	MA0701.2	34	14449	20.9877	8.60126	2.44007	9.58838e-07	LHX9
								433466	chr11_120078222_120078942	MSX2	1	0.978486	predicted_enhancer				MA0702.2	MA0702.2	29	20644	17.9012	12.289	1.45668	0.024009	LMX1A
								433467	chr11_120078222_120078942	MTX3	1	0.978486	predicted_enhancer				MA0703.2	MA0703.2	30	22821	18.5185	13.585	1.36316	0.047143	LMX1B
								433468	chr11_120078222_120078942	MXD3	1	0.978486	predicted_enhancer				MA0623.2	MA0623.2	18	7302	11.1111	4.34676	2.55618	0.00026345	NEUROG1
								433469	chr11_120078222_120078942	MYOT	1	0.978486	predicted_enhancer				MA0842.2	MA0842.2	27	14907	16.6667	8.8739	1.87817	0.00108325	NRL
								433470	chr11_120078222_120078942	MYOZ3	1	0.978486	predicted_enhancer				MA0682.2	MA0682.2	36	14660	22.2222	8.72687	2.54642	1.50833e-07	PITX1
								433471	chr11_120078222_120078942	MZB1	1	0.978486	predicted_enhancer				MA0075.3	MA0075.3	28	13282	17.284	7.90656	2.18603	7.33097e-05	PRRX2
								433472	chr11_120078222_120078942	N4BP3	1	0.978486	predicted_enhancer				MA0867.2	MA0867.2	47	29219	29.0123	17.3936	1.66799	0.00018044	SOX4
								433473	chr11_120078222_120078942	NAIP	1	0.978486	predicted_enhancer				MA0868.2	MA0868.2	33	18733	20.3704	11.1515	1.8267	0.000456087	SOX8
								433474	chr11_120078222_120078942	NDFIP1	1	0.978486	predicted_enhancer				MA0079.4	MA0079.4	95	27681	58.642	16.4781	3.55879	7.96295e-34	SP1
								433475	chr11_120078222_120078942	NDST1	1	0.978486	predicted_enhancer				MA0516.2	MA0516.2	108	33583	66.6667	19.9914	3.33476	7.51914e-38	SP2
								433476	chr11_120078222_120078942	NDUFA2	1	0.978486	predicted_enhancer				MA0746.2	MA0746.2	99	30114	61.1111	17.9264	3.409	3.42389e-34	SP3
								433477	chr11_120078222_120078942	NDUFAF2	1	0.978486	predicted_enhancer				MA0632.2	MA0632.2	47	9438	29.0123	5.61829	5.16391	3.86022e-21	TCFL5
								433478	chr11_120078222_120078942	NDUFS4	1	0.978486	predicted_enhancer				MA0871.2	MA0871.2	22	8603	13.5802	5.12123	2.65176	3.04392e-05	TFEC
								433479	chr11_120078222_120078942	NEURL1B	1	0.978486	predicted_enhancer				MA0753.2	MA0753.2	92	30259	56.7901	18.0127	3.15278	2.72889e-28	ZNF740
								433480	chr11_120078222_120078942	NEUROG1	1	0.978486	predicted_enhancer				MA1631.1	MA1631.1	82	34757	50.6173	20.6903	2.44643	3.18624e-17	ASCL1(var.2)
								433481	chr11_120078222_120078942	NHP2	1	0.978486	predicted_enhancer				MA1632.1	MA1632.1	32	19092	19.7531	11.3652	1.73804	0.00130363	ATF2
								433482	chr11_120078222_120078942	NIM1K	1	0.978486	predicted_enhancer				MA1633.1	MA1633.1	44	22009	27.1605	13.1016	2.07307	1.47152e-06	BACH1
								433483	chr11_120078222_120078942	NIPAL4	1	0.978486	predicted_enhancer				MA1634.1	MA1634.1	44	20431	27.1605	12.1623	2.23318	1.88131e-07	BATF
								433484	chr11_120078222_120078942	NIPBL	1	0.978486	predicted_enhancer				MA1635.1	MA1635.1	60	27764	37.037	16.5275	2.24094	2.74351e-10	BHLHE22(var.2)
								433485	chr11_120078222_120078942	NKX2-5	1	0.978486	predicted_enhancer				MA1636.1	MA1636.1	28	16828	17.284	10.0174	1.72539	0.0030215	CEBPG(var.2)
								433486	chr11_120078222_120078942	NLN	1	0.978486	predicted_enhancer				MA1637.1	MA1637.1	76	29879	46.9136	17.7865	2.6376	1.66585e-17	EBF3
								433487	chr11_120078222_120078942	NME5	1	0.978486	predicted_enhancer				MA1638.1	MA1638.1	52	29052	32.0988	17.2942	1.85604	3.29344e-06	HAND2
								433488	chr11_120078222_120078942	NMUR2	1	0.978486	predicted_enhancer				MA1639.1	MA1639.1	26	18221	16.0494	10.8467	1.47966	0.0272328	MEIS1(var.2)
								433489	chr11_120078222_120078942	NNT	1	0.978486	predicted_enhancer				MA1640.1	MA1640.1	36	21335	22.2222	12.7004	1.74973	0.000538577	MEIS2(var.2)
								433490	chr11_120078222_120078942	NOP16	1	0.978486	predicted_enhancer				MA1641.1	MA1641.1	43	22081	26.5432	13.1445	2.01934	4.00748e-06	MYF5
								433491	chr11_120078222_120078942	NPM1	1	0.978486	predicted_enhancer				MA1642.1	MA1642.1	58	33808	35.8025	20.1254	1.77897	2.61078e-06	NEUROG2(var.2)
								433492	chr11_120078222_120078942	NR2F1	1	0.978486	predicted_enhancer				MA1643.1	MA1643.1	59	28067	36.4198	16.7078	2.1798	1.25183e-09	NFIB
								433493	chr11_120078222_120078942	NR3C1	1	0.978486	predicted_enhancer				MA1644.1	MA1644.1	27	13607	16.6667	8.10003	2.05761	0.000267997	NFYC
								433494	chr11_120078222_120078942	NREP	1	0.978486	predicted_enhancer				MA1645.1	MA1645.1	43	20646	26.5432	12.2902	2.1597	6.79634e-07	NKX2-2
								433495	chr11_120078222_120078942	NRG2	1	0.978486	predicted_enhancer				MA1646.1	MA1646.1	66	31001	40.7407	18.4544	2.20764	3.7269e-11	OSR2
								433496	chr11_120078222_120078942	NSA2	1	0.978486	predicted_enhancer				MA1647.1	MA1647.1	67	30978	41.358	18.4407	2.24276	1.15281e-11	PRDM4
								433497	chr11_120078222_120078942	NSD1	1	0.978486	predicted_enhancer				MA1648.1	MA1648.1	78	30683	48.1481	18.2651	2.63607	4.58022e-18	TCF12(var.2)
								433498	chr11_120078222_120078942	NUDCD2	1	0.978486	predicted_enhancer				MA1649.1	MA1649.1	51	18903	31.4815	11.2527	2.79769	4.30476e-12	ZBTB12
								433499	chr11_120078222_120078942	NUDT12	1	0.978486	predicted_enhancer				MA1650.1	MA1650.1	76	14422	46.9136	8.58519	5.46448	1.06571e-37	ZBTB14
								433500	chr11_120078222_120078942	NUP155	1	0.978486	predicted_enhancer				MA1651.1	MA1651.1	46	18433	28.3951	10.9729	2.58775	9.17898e-10	ZFP42
								433501	chr11_120078222_120078942	OCLN	1	0.978486	predicted_enhancer				MA1652.1	MA1652.1	108	44005	66.6667	26.1955	2.54497	5.06077e-27	ZKSCAN5
								433502	chr11_120078222_120078942	OR2V1	1	0.978486	predicted_enhancer				MA1653.1	MA1653.1	139	50135	85.8025	29.8446	2.87498	1.38327e-49	ZNF148
								433503	chr11_120078222_120078942	OR2V2	1	0.978486	predicted_enhancer				MA1654.1	MA1654.1	59	30096	36.4198	17.9157	2.03284	1.7941e-08	ZNF16
								433504	chr11_120078222_120078942	OR2Y1	1	0.978486	predicted_enhancer				MA1655.1	MA1655.1	38	22026	23.4568	13.1117	1.78899	0.000232177	ZNF341
								433505	chr11_120078222_120078942	OR4F3	1	0.978486	predicted_enhancer				MA1656.1	MA1656.1	67	25001	41.358	14.8827	2.77893	3.44428e-16	ZNF449
								433506	chr11_120078222_120078942	OSMR	1	0.978486	predicted_enhancer				MA1657.1	MA1657.1	35	17488	21.6049	10.4103	2.07534	2.30522e-05	ZNF652
								433507	chr11_120078222_120078942	OTP	1	0.978486	predicted_enhancer				MA1683.1	MA1683.1	43	19031	26.5432	11.3289	2.34297	7.10407e-08	FOXA3
								433508	chr11_120078222_120078942	OXCT1	1	0.978486	predicted_enhancer				MA0833.2	MA0833.2	27	15906	16.6667	9.46859	1.76021	0.00274156	ATF4
								433509	chr11_120078222_120078942	P4HA2	1	0.978486	predicted_enhancer				MA0835.2	MA0835.2	47	20725	29.0123	12.3373	2.3516	1.2273e-08	BATF3
								433510	chr11_120078222_120078942	PAIP1	1	0.978486	predicted_enhancer				MA0465.2	MA0465.2	29	24635	17.9012	14.6648	1.22069	0.146331	CDX2
								433511	chr11_120078222_120078942	PAIP2	1	0.978486	predicted_enhancer				MA0102.4	MA0102.4	29	15942	17.9012	9.49002	1.88632	0.000645592	CEBPA
								433512	chr11_120078222_120078942	PAM	1	0.978486	predicted_enhancer				MA0836.2	MA0836.2	21	12896	12.963	7.67678	1.68859	0.0128303	CEBPD
								433513	chr11_120078222_120078942	PANK3	1	0.978486	predicted_enhancer				MA0018.4	MA0018.4	33	18526	20.3704	11.0282	1.84711	0.000374055	CREB1
								433514	chr11_120078222_120078942	PAPD4	1	0.978486	predicted_enhancer				MA1102.2	MA1102.2	90	30632	55.5556	18.2347	3.04669	2.33991e-26	CTCFL
								433515	chr11_120078222_120078942	PARP8	1	0.978486	predicted_enhancer				MA0471.2	MA0471.2	113	33389	69.7531	19.8759	3.50942	8.88658e-43	E2F6
								433516	chr11_120078222_120078942	PCBD2	1	0.978486	predicted_enhancer				MA0154.4	MA0154.4	81	32815	50	19.5342	2.55961	3.72052e-18	EBF1
								433517	chr11_120078222_120078942	PCDH1	1	0.978486	predicted_enhancer				MA0162.4	MA0162.4	93	26598	57.4074	15.8334	3.62572	1.61755e-33	EGR1
								433518	chr11_120078222_120078942	PCDH12	1	0.978486	predicted_enhancer				MA0598.3	MA0598.3	73	31799	45.0617	18.9294	2.38051	2.93976e-14	EHF
								433519	chr11_120078222_120078942	PCDHA1	1	0.978486	predicted_enhancer				MA0473.3	MA0473.3	82	34267	50.6173	20.3986	2.48141	1.3247e-17	ELF1
								433520	chr11_120078222_120078942	PCDHA10	1	0.978486	predicted_enhancer				MA0640.2	MA0640.2	75	35832	46.2963	21.3302	2.17046	1.3432e-12	ELF3
								433521	chr11_120078222_120078942	PCDHA11	1	0.978486	predicted_enhancer				MA0592.3	MA0592.3	42	21825	25.9259	12.9921	1.99552	7.26501e-06	ESRRA
								433522	chr11_120078222_120078942	PCDHA12	1	0.978486	predicted_enhancer				MA0761.2	MA0761.2	80	34101	49.3827	20.2998	2.43267	1.54073e-16	ETV1
								433523	chr11_120078222_120078942	PCDHA13	1	0.978486	predicted_enhancer				MA0764.2	MA0764.2	93	40841	57.4074	24.312	2.36128	2.64953e-19	ETV4
								433524	chr11_120078222_120078942	PCDHA2	1	0.978486	predicted_enhancer				MA0765.2	MA0765.2	41	9981	25.3086	5.94153	4.25962	1.70793e-15	ETV5
								433525	chr11_120078222_120078942	PCDHA3	1	0.978486	predicted_enhancer				MA0477.2	MA0477.2	38	16945	23.4568	10.0871	2.32543	6.18598e-07	FOSL1
								433526	chr11_120078222_120078942	PCDHA4	1	0.978486	predicted_enhancer				MA0148.4	MA0148.4	46	22322	28.3951	13.2879	2.13691	3.23792e-07	FOXA1
								433527	chr11_120078222_120078942	PCDHA5	1	0.978486	predicted_enhancer				MA0047.3	MA0047.3	48	21656	29.6296	12.8915	2.29839	1.67348e-08	FOXA2
								433528	chr11_120078222_120078942	PCDHA6	1	0.978486	predicted_enhancer				MA1103.2	MA1103.2	45	17577	27.7778	10.4633	2.65478	6.64899e-10	FOXK2
								433529	chr11_120078222_120078942	PCDHA7	1	0.978486	predicted_enhancer				MA0481.3	MA0481.3	47	20778	29.0123	12.3688	2.3456	1.32977e-08	FOXP1
								433530	chr11_120078222_120078942	PCDHA8	1	0.978486	predicted_enhancer				MA0062.3	MA0062.3	78	34505	48.1481	20.5403	2.34408	4.29987e-15	GABPA
								433531	chr11_120078222_120078942	PCDHA9	1	0.978486	predicted_enhancer				MA0035.4	MA0035.4	24	14639	14.8148	8.71436	1.70005	0.00728713	GATA1
								433532	chr11_120078222_120078942	PCDHAC1	1	0.978486	predicted_enhancer				MA0482.2	MA0482.2	28	16866	17.284	10.0401	1.7215	0.00311921	GATA4
								433533	chr11_120078222_120078942	PCDHAC2	1	0.978486	predicted_enhancer				MA1104.2	MA1104.2	23	18712	14.1975	11.139	1.27458	0.133993	GATA6
								433534	chr11_120078222_120078942	PCDHB1	1	0.978486	predicted_enhancer				MA1105.2	MA1105.2	34	17338	20.9877	10.321	2.03348	4.68137e-05	GRHL2
								433535	chr11_120078222_120078942	PCDHB10	1	0.978486	predicted_enhancer				MA0043.3	MA0043.3	28	11970	17.284	7.12555	2.42563	1.15693e-05	HLF
								433536	chr11_120078222_120078942	PCDHB11	1	0.978486	predicted_enhancer				MA0114.4	MA0114.4	51	20749	31.4815	12.3516	2.54879	1.31007e-10	HNF4A
								433537	chr11_120078222_120078942	PCDHB12	1	0.978486	predicted_enhancer				MA0484.2	MA0484.2	50	20369	30.8642	12.1253	2.54543	2.25045e-10	HNF4G
								433538	chr11_120078222_120078942	PCDHB13	1	0.978486	predicted_enhancer				MA0901.2	MA0901.2	55	35484	33.9506	21.1231	1.60728	0.000107041	HOXB13
								433539	chr11_120078222_120078942	PCDHB14	1	0.978486	predicted_enhancer				MA0490.2	MA0490.2	34	15610	20.9877	9.29239	2.25859	5.26803e-06	JUNB
								433540	chr11_120078222_120078942	PCDHB15	1	0.978486	predicted_enhancer				MA0491.2	MA0491.2	33	14522	20.3704	8.64472	2.3564	3.05246e-06	JUND
								433541	chr11_120078222_120078942	PCDHB16	1	0.978486	predicted_enhancer				MA0039.4	MA0039.4	129	48041	79.6296	28.598	2.78444	3.14439e-41	KLF4
								433542	chr11_120078222_120078942	PCDHB2	1	0.978486	predicted_enhancer				MA1107.2	MA1107.2	110	44225	67.9012	26.3264	2.5792	2.36935e-28	KLF9
								433543	chr11_120078222_120078942	PCDHB3	1	0.978486	predicted_enhancer				MA0700.2	MA0700.2	28	18593	17.284	11.0681	1.5616	0.0114731	LHX2
								433544	chr11_120078222_120078942	PCDHB4	1	0.978486	predicted_enhancer				MA0495.3	MA0495.3	40	23612	24.6914	14.0558	1.75666	0.000222825	MAFF
								433545	chr11_120078222_120078942	PCDHB5	1	0.978486	predicted_enhancer				MA0659.2	MA0659.2	43	23176	26.5432	13.7963	1.92394	1.36332e-05	MAFG
								433546	chr11_120078222_120078942	PCDHB6	1	0.978486	predicted_enhancer				MA0496.3	MA0496.3	54	27753	33.3333	16.5209	2.01764	1.29127e-07	MAFK
								433547	chr11_120078222_120078942	PCDHB7	1	0.978486	predicted_enhancer				MA0052.4	MA0052.4	77	40950	47.5309	24.3769	1.94983	1.36847e-10	MEF2A
								433548	chr11_120078222_120078942	PCDHB8	1	0.978486	predicted_enhancer				MA0620.3	MA0620.3	19	7431	11.7284	4.42356	2.65135	0.000110626	MITF
								433549	chr11_120078222_120078942	PCDHB9	1	0.978486	predicted_enhancer				MA1108.2	MA1108.2	36	19904	22.2222	11.8485	1.87552	0.000140628	MXI1
								433550	chr11_120078222_120078942	PCDHGA1	1	0.978486	predicted_enhancer				MA0499.2	MA0499.2	61	28438	37.6543	16.9287	2.22429	2.41483e-10	MYOD1
								433551	chr11_120078222_120078942	PCDHGA10	1	0.978486	predicted_enhancer				MA0500.2	MA0500.2	58	25596	35.8025	15.2369	2.34972	9.98894e-11	MYOG
								433552	chr11_120078222_120078942	PCDHGA11	1	0.978486	predicted_enhancer				MA0056.2	MA0056.2	51	22269	31.4815	13.2564	2.37482	1.58524e-09	MZF1
								433553	chr11_120078222_120078942	PCDHGA12	1	0.978486	predicted_enhancer				MA0089.2	MA0089.2	45	20187	27.7778	12.017	2.31154	4.70722e-08	NFE2L1
								433554	chr11_120078222_120078942	PCDHGA2	1	0.978486	predicted_enhancer				MA0025.2	MA0025.2	32	15334	19.7531	9.12809	2.16399	2.48313e-05	NFIL3
								433555	chr11_120078222_120078942	PCDHGA3	1	0.978486	predicted_enhancer				MA0502.2	MA0502.2	29	14349	17.9012	8.54173	2.09574	0.000111996	NFYB
								433556	chr11_120078222_120078942	PCDHGA4	1	0.978486	predicted_enhancer				MA0063.2	MA0063.2	24	14231	14.8148	8.47149	1.74879	0.00518283	NKX2-5
								433557	chr11_120078222_120078942	PCDHGA5	1	0.978486	predicted_enhancer				MA1112.2	MA1112.2	46	26716	28.3951	15.9036	1.78545	4.18887e-05	NR4A1
								433558	chr11_120078222_120078942	PCDHGA6	1	0.978486	predicted_enhancer				MA0679.2	MA0679.2	39	27114	24.0741	16.1405	1.49153	0.00583323	ONECUT1
								433559	chr11_120078222_120078942	PCDHGA7	1	0.978486	predicted_enhancer				MA0712.2	MA0712.2	44	22278	27.1605	13.2617	2.04803	2.03873e-06	OTX2
								433560	chr11_120078222_120078942	PCDHGA8	1	0.978486	predicted_enhancer				MA1113.2	MA1113.2	35	21451	21.6049	12.7694	1.69193	0.00119224	PBX2
								433561	chr11_120078222_120078942	PCDHGA9	1	0.978486	predicted_enhancer				MA0681.2	MA0681.2	63	39988	38.8889	23.8042	1.6337	1.37017e-05	PHOX2B
								433562	chr11_120078222_120078942	PCDHGB1	1	0.978486	predicted_enhancer				MA0782.2	MA0782.2	46	26373	28.3951	15.6994	1.80867	3.02442e-05	PKNOX1
								433563	chr11_120078222_120078942	PCDHGB2	1	0.978486	predicted_enhancer				MA0627.2	MA0627.2	47	26609	29.0123	15.8399	1.8316	1.7178e-05	POU2F3
								433564	chr11_120078222_120078942	PCDHGB3	1	0.978486	predicted_enhancer				MA0508.3	MA0508.3	83	39016	51.2346	23.2256	2.20595	9.51458e-15	PRDM1
								433565	chr11_120078222_120078942	PCDHGB4	1	0.978486	predicted_enhancer				MA0509.2	MA0509.2	41	17685	25.3086	10.5276	2.40403	7.86647e-08	RFX1
								433566	chr11_120078222_120078942	PCDHGB5	1	0.978486	predicted_enhancer				MA0798.2	MA0798.2	48	17600	29.6296	10.477	2.82806	1.60577e-11	RFX3
								433567	chr11_120078222_120078942	PCDHGB6	1	0.978486	predicted_enhancer				MA0684.2	MA0684.2	36	18195	22.2222	10.8312	2.05169	2.18798e-05	RUNX3
								433568	chr11_120078222_120078942	PCDHGB7	1	0.978486	predicted_enhancer				MA0743.2	MA0743.2	37	14627	22.8395	8.70722	2.62305	4.55718e-08	SCRT1
								433569	chr11_120078222_120078942	PCDHGC3	1	0.978486	predicted_enhancer				MA0744.2	MA0744.2	40	15387	24.6914	9.15964	2.69567	5.14804e-09	SCRT2
								433570	chr11_120078222_120078942	PCDHGC4	1	0.978486	predicted_enhancer				MA0745.2	MA0745.2	45	21768	27.7778	12.9581	2.14365	4.18356e-07	SNAI2
								433571	chr11_120078222_120078942	PCDHGC5	1	0.978486	predicted_enhancer				MA0143.4	MA0143.4	27	16447	16.6667	9.79064	1.70231	0.00432782	SOX2
								433572	chr11_120078222_120078942	PCSK1	1	0.978486	predicted_enhancer				MA0080.5	MA0080.5	106	56124	65.4321	33.4097	1.95847	8.61922e-17	SPI1
								433573	chr11_120078222_120078942	PCYOX1L	1	0.978486	predicted_enhancer				MA0081.2	MA0081.2	98	45084	60.4938	26.8378	2.25405	2.7582e-19	SPIB
								433574	chr11_120078222_120078942	PDE4D	1	0.978486	predicted_enhancer				MA0829.2	MA0829.2	38	12389	23.4568	7.37498	3.18059	1.42977e-10	SREBF1(var.2)
								433575	chr11_120078222_120078942	PDE6A	1	0.978486	predicted_enhancer				MA0522.3	MA0522.3	74	30129	45.679	17.9353	2.54688	4.28604e-16	TCF3
								433576	chr11_120078222_120078942	PDE8B	1	0.978486	predicted_enhancer				MA0830.2	MA0830.2	69	30920	42.5926	18.4062	2.31404	9.99101e-13	TCF4
								433577	chr11_120078222_120078942	PDGFRB	1	0.978486	predicted_enhancer				MA0769.2	MA0769.2	46	21154	28.3951	12.5926	2.25489	6.65567e-08	TCF7
								433578	chr11_120078222_120078942	PDLIM4	1	0.978486	predicted_enhancer				MA0090.3	MA0090.3	38	22537	23.4568	13.4159	1.74843	0.000367724	TEAD1
								433579	chr11_120078222_120078942	PDLIM7	1	0.978486	predicted_enhancer				MA0809.2	MA0809.2	39	22746	24.0741	13.5403	1.77795	0.000213302	TEAD4
								433580	chr11_120078222_120078942	PELO	1	0.978486	predicted_enhancer				MA0003.4	MA0003.4	78	32605	48.1481	19.4092	2.48068	1.65021e-16	TFAP2A
								433581	chr11_120078222_120078942	PFDN1	1	0.978486	predicted_enhancer				MA0814.2	MA0814.2	93	31911	57.4074	18.9961	3.02206	2.78801e-27	TFAP2C(var.2)
								433582	chr11_120078222_120078942	PFN3	1	0.978486	predicted_enhancer				MA1123.2	MA1123.2	42	25514	25.9259	15.1881	1.70699	0.000276017	TWIST1
								433583	chr11_120078222_120078942	PGGT1B	1	0.978486	predicted_enhancer				MA0093.3	MA0093.3	39	15570	24.0741	9.26857	2.59739	2.32159e-08	USF1
								433584	chr11_120078222_120078942	PHAX	1	0.978486	predicted_enhancer				MA0526.3	MA0526.3	37	15080	22.8395	8.97689	2.54426	9.89158e-08	USF2
								433585	chr11_120078222_120078942	PHYKPL	1	0.978486	predicted_enhancer				MA0748.2	MA0748.2	37	8521	22.8395	5.07242	4.50269	1.01133e-14	YY2
								433586	chr11_120078222_120078942	PIK3R1	1	0.978486	predicted_enhancer				MA0528.2	MA0528.2	117	44473	72.2222	26.4741	2.72804	7.95484e-34	ZNF263
								433587	chr11_120078222_120078942	PITX1	1	0.978486	predicted_enhancer				MA0609.2	MA0609.2	21	6838	12.963	4.07055	3.18457	3.08681e-06	CREM
								433588	chr11_120078222_120078942	PJA2	1	0.978486	predicted_enhancer
								433589	chr11_120078222_120078942	PKD2L2	1	0.978486	predicted_enhancer
								433590	chr11_120078222_120078942	PLAC8L1	1	0.978486	predicted_enhancer
								433591	chr11_120078222_120078942	PLCXD3	1	0.978486	predicted_enhancer
								433592	chr11_120078222_120078942	PLK2	1	0.978486	predicted_enhancer
								433593	chr11_120078222_120078942	POC5	1	0.978486	predicted_enhancer
								433594	chr11_120078222_120078942	POLK	1	0.978486	predicted_enhancer
								433595	chr11_120078222_120078942	POLR3G	1	0.978486	predicted_enhancer
								433596	chr11_120078222_120078942	POU4F3	1	0.978486	predicted_enhancer
								433597	chr11_120078222_120078942	POU5F2	1	0.978486	predicted_enhancer
								433598	chr11_120078222_120078942	PPARGC1B	1	0.978486	predicted_enhancer
								433599	chr11_120078222_120078942	PPIC	1	0.978486	predicted_enhancer
								433600	chr11_120078222_120078942	PPIP5K2	1	0.978486	predicted_enhancer
								433601	chr11_120078222_120078942	PPP2CA	1	0.978486	predicted_enhancer
								433602	chr11_120078222_120078942	PPP2R2B	1	0.978486	predicted_enhancer
								433603	chr11_120078222_120078942	PPWD1	1	0.978486	predicted_enhancer
								433604	chr11_120078222_120078942	PRDM6	1	0.978486	predicted_enhancer
								433605	chr11_120078222_120078942	PRELID1	1	0.978486	predicted_enhancer
								433606	chr11_120078222_120078942	PRELID2	1	0.978486	predicted_enhancer
								433607	chr11_120078222_120078942	PRKAA1	1	0.978486	predicted_enhancer
								433608	chr11_120078222_120078942	PROB1	1	0.978486	predicted_enhancer
								433609	chr11_120078222_120078942	PROP1	1	0.978486	predicted_enhancer
								433610	chr11_120078222_120078942	PRR16	1	0.978486	predicted_enhancer
								433611	chr11_120078222_120078942	PRR7	1	0.978486	predicted_enhancer
								433612	chr11_120078222_120078942	PRRC1	1	0.978486	predicted_enhancer
								433613	chr11_120078222_120078942	PSD2	1	0.978486	predicted_enhancer
								433614	chr11_120078222_120078942	PTCD2	1	0.978486	predicted_enhancer
								433615	chr11_120078222_120078942	PTGER4	1	0.978486	predicted_enhancer
								433616	chr11_120078222_120078942	PTTG1	1	0.978486	predicted_enhancer
								433617	chr11_120078222_120078942	PURA	1	0.978486	predicted_enhancer
								433618	chr11_120078222_120078942	PWWP2A	1	0.978486	predicted_enhancer
								433619	chr11_120078222_120078942	RAB24	1	0.978486	predicted_enhancer
								433620	chr11_120078222_120078942	RAB3C	1	0.978486	predicted_enhancer
								433621	chr11_120078222_120078942	RAD17	1	0.978486	predicted_enhancer
								433622	chr11_120078222_120078942	RAD50	1	0.978486	predicted_enhancer
								433623	chr11_120078222_120078942	RANBP17	1	0.978486	predicted_enhancer
								433624	chr11_120078222_120078942	RAPGEF6	1	0.978486	predicted_enhancer
								433625	chr11_120078222_120078942	RARS	1	0.978486	predicted_enhancer
								433626	chr11_120078222_120078942	RASA1	1	0.978486	predicted_enhancer
								433627	chr11_120078222_120078942	RASGEF1C	1	0.978486	predicted_enhancer
								433628	chr11_120078222_120078942	RASGRF2	1	0.978486	predicted_enhancer
								433629	chr11_120078222_120078942	RBM22	1	0.978486	predicted_enhancer
								433630	chr11_120078222_120078942	RBM27	1	0.978486	predicted_enhancer
								433631	chr11_120078222_120078942	REEP2	1	0.978486	predicted_enhancer
								433632	chr11_120078222_120078942	REEP5	1	0.978486	predicted_enhancer
								433633	chr11_120078222_120078942	RELL2	1	0.978486	predicted_enhancer
								433634	chr11_120078222_120078942	RFESD	1	0.978486	predicted_enhancer
								433635	chr11_120078222_120078942	RGMB	1	0.978486	predicted_enhancer
								433636	chr11_120078222_120078942	RGS14	1	0.978486	predicted_enhancer
								433637	chr11_120078222_120078942	RGS7BP	1	0.978486	predicted_enhancer
								433638	chr11_120078222_120078942	RHOBTB3	1	0.978486	predicted_enhancer
								433639	chr11_120078222_120078942	RICTOR	1	0.978486	predicted_enhancer
								433640	chr11_120078222_120078942	RIOK2	1	0.978486	predicted_enhancer
								433641	chr11_120078222_120078942	RMND5B	1	0.978486	predicted_enhancer
								433642	chr11_120078222_120078942	RNF130	1	0.978486	predicted_enhancer
								433643	chr11_120078222_120078942	RNF14	1	0.978486	predicted_enhancer
								433644	chr11_120078222_120078942	RNF145	1	0.978486	predicted_enhancer
								433645	chr11_120078222_120078942	RNF180	1	0.978486	predicted_enhancer
								433646	chr11_120078222_120078942	RNF44	1	0.978486	predicted_enhancer
								433647	chr11_120078222_120078942	RPL26L1	1	0.978486	predicted_enhancer
								433648	chr11_120078222_120078942	RPL37	1	0.978486	predicted_enhancer
								433649	chr11_120078222_120078942	RPS14	1	0.978486	predicted_enhancer
								433650	chr11_120078222_120078942	RPS23	1	0.978486	predicted_enhancer
								433651	chr11_120078222_120078942	RUFY1	1	0.978486	predicted_enhancer
								433652	chr11_120078222_120078942	S100Z	1	0.978486	predicted_enhancer
								433653	chr11_120078222_120078942	SAP30L	1	0.978486	predicted_enhancer
								433654	chr11_120078222_120078942	SAR1B	1	0.978486	predicted_enhancer
								433655	chr11_120078222_120078942	SCAMP1	1	0.978486	predicted_enhancer
								433656	chr11_120078222_120078942	SCGB3A1	1	0.978486	predicted_enhancer
								433657	chr11_120078222_120078942	SCGB3A2	1	0.978486	predicted_enhancer
								433658	chr11_120078222_120078942	SEC24A	1	0.978486	predicted_enhancer
								433659	chr11_120078222_120078942	SEMA6A	1	0.978486	predicted_enhancer
								433660	chr11_120078222_120078942	2008-09-01	1	0.978486	predicted_enhancer
								433661	chr11_120078222_120078942	SERF1A	1	0.978486	predicted_enhancer
								433662	chr11_120078222_120078942	SERF1B	1	0.978486	predicted_enhancer
								433663	chr11_120078222_120078942	SERINC5	1	0.978486	predicted_enhancer
								433664	chr11_120078222_120078942	SETD9	1	0.978486	predicted_enhancer
								433665	chr11_120078222_120078942	SFXN1	1	0.978486	predicted_enhancer
								433666	chr11_120078222_120078942	SGCD	1	0.978486	predicted_enhancer
								433667	chr11_120078222_120078942	SGTB	1	0.978486	predicted_enhancer
								433668	chr11_120078222_120078942	SH3PXD2B	1	0.978486	predicted_enhancer
								433669	chr11_120078222_120078942	SH3RF2	1	0.978486	predicted_enhancer
								433670	chr11_120078222_120078942	SH3TC2	1	0.978486	predicted_enhancer
								433671	chr11_120078222_120078942	SHROOM1	1	0.978486	predicted_enhancer
								433672	chr11_120078222_120078942	SIL1	1	0.978486	predicted_enhancer
								433673	chr11_120078222_120078942	SIMC1	1	0.978486	predicted_enhancer
								433674	chr11_120078222_120078942	SKIV2L2	1	0.978486	predicted_enhancer
								433675	chr11_120078222_120078942	SKP1	1	0.978486	predicted_enhancer
								433676	chr11_120078222_120078942	SLC12A2	1	0.978486	predicted_enhancer
								433677	chr11_120078222_120078942	SLC1A3	1	0.978486	predicted_enhancer
								433678	chr11_120078222_120078942	SLC22A4	1	0.978486	predicted_enhancer
								433679	chr11_120078222_120078942	SLC22A5	1	0.978486	predicted_enhancer
								433680	chr11_120078222_120078942	SLC23A1	1	0.978486	predicted_enhancer
								433681	chr11_120078222_120078942	SLC25A2	1	0.978486	predicted_enhancer
								433682	chr11_120078222_120078942	SLC25A46	1	0.978486	predicted_enhancer
								433683	chr11_120078222_120078942	SLC25A48	1	0.978486	predicted_enhancer
								433684	chr11_120078222_120078942	SLC26A2	1	0.978486	predicted_enhancer
								433685	chr11_120078222_120078942	SLC27A6	1	0.978486	predicted_enhancer
								433686	chr11_120078222_120078942	SLC30A5	1	0.978486	predicted_enhancer
								433687	chr11_120078222_120078942	SLC34A1	1	0.978486	predicted_enhancer
								433688	chr11_120078222_120078942	SLC35A4	1	0.978486	predicted_enhancer
								433689	chr11_120078222_120078942	SLC36A1	1	0.978486	predicted_enhancer
								433690	chr11_120078222_120078942	SLC36A2	1	0.978486	predicted_enhancer
								433691	chr11_120078222_120078942	SLC36A3	1	0.978486	predicted_enhancer
								433692	chr11_120078222_120078942	SLC38A9	1	0.978486	predicted_enhancer
								433693	chr11_120078222_120078942	SLC4A9	1	0.978486	predicted_enhancer
								433694	chr11_120078222_120078942	SLC6A7	1	0.978486	predicted_enhancer
								433695	chr11_120078222_120078942	SLCO4C1	1	0.978486	predicted_enhancer
								433696	chr11_120078222_120078942	SLCO6A1	1	0.978486	predicted_enhancer
								433697	chr11_120078222_120078942	SLIT3	1	0.978486	predicted_enhancer
								433698	chr11_120078222_120078942	SLU7	1	0.978486	predicted_enhancer
								433699	chr11_120078222_120078942	SMAD5	1	0.978486	predicted_enhancer
								433700	chr11_120078222_120078942	SMIM15	1	0.978486	predicted_enhancer
								433701	chr11_120078222_120078942	SMIM3	1	0.978486	predicted_enhancer
								433702	chr11_120078222_120078942	SMN1	1	0.978486	predicted_enhancer
								433703	chr11_120078222_120078942	SNCAIP	1	0.978486	predicted_enhancer
								433704	chr11_120078222_120078942	SNCB	1	0.978486	predicted_enhancer
								433705	chr11_120078222_120078942	SNX18	1	0.978486	predicted_enhancer
								433706	chr11_120078222_120078942	SNX2	1	0.978486	predicted_enhancer
								433707	chr11_120078222_120078942	SNX24	1	0.978486	predicted_enhancer
								433708	chr11_120078222_120078942	SOWAHA	1	0.978486	predicted_enhancer
								433709	chr11_120078222_120078942	SOX30	1	0.978486	predicted_enhancer
								433710	chr11_120078222_120078942	SPARC	1	0.978486	predicted_enhancer
								433711	chr11_120078222_120078942	SPATA24	1	0.978486	predicted_enhancer
								433712	chr11_120078222_120078942	SPATA9	1	0.978486	predicted_enhancer
								433713	chr11_120078222_120078942	SPDL1	1	0.978486	predicted_enhancer
								433714	chr11_120078222_120078942	SPINK1	1	0.978486	predicted_enhancer
								433715	chr11_120078222_120078942	SPINK13	1	0.978486	predicted_enhancer
								433716	chr11_120078222_120078942	SPINK14	1	0.978486	predicted_enhancer
								433717	chr11_120078222_120078942	SPINK5	1	0.978486	predicted_enhancer
								433718	chr11_120078222_120078942	SPINK6	1	0.978486	predicted_enhancer
								433719	chr11_120078222_120078942	SPINK7	1	0.978486	predicted_enhancer
								433720	chr11_120078222_120078942	SPINK9	1	0.978486	predicted_enhancer
								433721	chr11_120078222_120078942	SPOCK1	1	0.978486	predicted_enhancer
								433722	chr11_120078222_120078942	SPRY4	1	0.978486	predicted_enhancer
								433723	chr11_120078222_120078942	SPZ1	1	0.978486	predicted_enhancer
								433724	chr11_120078222_120078942	SQSTM1	1	0.978486	predicted_enhancer
								433725	chr11_120078222_120078942	SRA1	1	0.978486	predicted_enhancer
								433726	chr11_120078222_120078942	SREK1	1	0.978486	predicted_enhancer
								433727	chr11_120078222_120078942	SREK1IP1	1	0.978486	predicted_enhancer
								433728	chr11_120078222_120078942	SRFBP1	1	0.978486	predicted_enhancer
								433729	chr11_120078222_120078942	SRP19	1	0.978486	predicted_enhancer
								433730	chr11_120078222_120078942	SSBP2	1	0.978486	predicted_enhancer
								433731	chr11_120078222_120078942	ST8SIA4	1	0.978486	predicted_enhancer
								433732	chr11_120078222_120078942	STARD4	1	0.978486	predicted_enhancer
								433733	chr11_120078222_120078942	STC2	1	0.978486	predicted_enhancer
								433734	chr11_120078222_120078942	STK10	1	0.978486	predicted_enhancer
								433735	chr11_120078222_120078942	STK32A	1	0.978486	predicted_enhancer
								433736	chr11_120078222_120078942	SV2C	1	0.978486	predicted_enhancer
								433737	chr11_120078222_120078942	SYNPO	1	0.978486	predicted_enhancer
								433738	chr11_120078222_120078942	TAF7	1	0.978486	predicted_enhancer
								433739	chr11_120078222_120078942	TAF9	1	0.978486	predicted_enhancer
								433740	chr11_120078222_120078942	TBC1D9B	1	0.978486	predicted_enhancer
								433741	chr11_120078222_120078942	TBCA	1	0.978486	predicted_enhancer
								433742	chr11_120078222_120078942	TCERG1	1	0.978486	predicted_enhancer
								433743	chr11_120078222_120078942	TCF7	1	0.978486	predicted_enhancer
								433744	chr11_120078222_120078942	TCOF1	1	0.978486	predicted_enhancer
								433745	chr11_120078222_120078942	TENM2	1	0.978486	predicted_enhancer
								433746	chr11_120078222_120078942	TEX43	1	0.978486	predicted_enhancer
								433747	chr11_120078222_120078942	TGFBI	1	0.978486	predicted_enhancer
								433748	chr11_120078222_120078942	THBS4	1	0.978486	predicted_enhancer
								433749	chr11_120078222_120078942	THG1L	1	0.978486	predicted_enhancer
								433750	chr11_120078222_120078942	THOC3	1	0.978486	predicted_enhancer
								433751	chr11_120078222_120078942	TICAM2	1	0.978486	predicted_enhancer
								433752	chr11_120078222_120078942	TIFAB	1	0.978486	predicted_enhancer
								433753	chr11_120078222_120078942	TIGD6	1	0.978486	predicted_enhancer
								433754	chr11_120078222_120078942	TIMD4	1	0.978486	predicted_enhancer
								433755	chr11_120078222_120078942	TLX3	1	0.978486	predicted_enhancer
								433756	chr11_120078222_120078942	TMCO6	1	0.978486	predicted_enhancer
								433757	chr11_120078222_120078942	TMED7	1	0.978486	predicted_enhancer
								433758	chr11_120078222_120078942	TMED7-TICAM2	1	0.978486	predicted_enhancer
								433759	chr11_120078222_120078942	TMED9	1	0.978486	predicted_enhancer
								433760	chr11_120078222_120078942	TMEM161B	1	0.978486	predicted_enhancer
								433761	chr11_120078222_120078942	TMEM167A	1	0.978486	predicted_enhancer
								433762	chr11_120078222_120078942	TMEM171	1	0.978486	predicted_enhancer
								433763	chr11_120078222_120078942	TMEM173	1	0.978486	predicted_enhancer
								433764	chr11_120078222_120078942	TMEM174	1	0.978486	predicted_enhancer
								433765	chr11_120078222_120078942	TMEM232	1	0.978486	predicted_enhancer
								433766	chr11_120078222_120078942	TNFAIP8	1	0.978486	predicted_enhancer
								433767	chr11_120078222_120078942	TNIP1	1	0.978486	predicted_enhancer
								433768	chr11_120078222_120078942	TNPO1	1	0.978486	predicted_enhancer
								433769	chr11_120078222_120078942	TRAPPC13	1	0.978486	predicted_enhancer
								433770	chr11_120078222_120078942	TRIM23	1	0.978486	predicted_enhancer
								433771	chr11_120078222_120078942	TRIM36	1	0.978486	predicted_enhancer
								433772	chr11_120078222_120078942	TRIM41	1	0.978486	predicted_enhancer
								433773	chr11_120078222_120078942	TRIM52	1	0.978486	predicted_enhancer
								433774	chr11_120078222_120078942	TRIM7	1	0.978486	predicted_enhancer
								433775	chr11_120078222_120078942	TRPC7	1	0.978486	predicted_enhancer
								433776	chr11_120078222_120078942	TSLP	1	0.978486	predicted_enhancer
								433777	chr11_120078222_120078942	TSPAN17	1	0.978486	predicted_enhancer
								433778	chr11_120078222_120078942	TSSK1B	1	0.978486	predicted_enhancer
								433779	chr11_120078222_120078942	TTC1	1	0.978486	predicted_enhancer
								433780	chr11_120078222_120078942	TTC33	1	0.978486	predicted_enhancer
								433781	chr11_120078222_120078942	TTC37	1	0.978486	predicted_enhancer
								433782	chr11_120078222_120078942	TXNDC15	1	0.978486	predicted_enhancer
								433783	chr11_120078222_120078942	UBE2B	1	0.978486	predicted_enhancer
								433784	chr11_120078222_120078942	UBE2D2	1	0.978486	predicted_enhancer
								433785	chr11_120078222_120078942	UBLCP1	1	0.978486	predicted_enhancer
								433786	chr11_120078222_120078942	UBTD2	1	0.978486	predicted_enhancer
								433787	chr11_120078222_120078942	UIMC1	1	0.978486	predicted_enhancer
								433788	chr11_120078222_120078942	UNC5A	1	0.978486	predicted_enhancer
								433789	chr11_120078222_120078942	UQCRQ	1	0.978486	predicted_enhancer
								433790	chr11_120078222_120078942	UTP15	1	0.978486	predicted_enhancer
								433791	chr11_120078222_120078942	VCAN	1	0.978486	predicted_enhancer
								433792	chr11_120078222_120078942	VDAC1	1	0.978486	predicted_enhancer
								433793	chr11_120078222_120078942	WDR36	1	0.978486	predicted_enhancer
								433794	chr11_120078222_120078942	WDR41	1	0.978486	predicted_enhancer
								433795	chr11_120078222_120078942	WDR55	1	0.978486	predicted_enhancer
								433796	chr11_120078222_120078942	WDR70	1	0.978486	predicted_enhancer
								433797	chr11_120078222_120078942	WNT8A	1	0.978486	predicted_enhancer
								433798	chr11_120078222_120078942	WWC1	1	0.978486	predicted_enhancer
								433799	chr11_120078222_120078942	XRCC4	1	0.978486	predicted_enhancer
								433800	chr11_120078222_120078942	YIPF5	1	0.978486	predicted_enhancer
								433801	chr11_120078222_120078942	YTHDC2	1	0.978486	predicted_enhancer
								433802	chr11_120078222_120078942	ZBED3	1	0.978486	predicted_enhancer
								433803	chr11_120078222_120078942	ZBED8	1	0.978486	predicted_enhancer
								433804	chr11_120078222_120078942	ZCCHC10	1	0.978486	predicted_enhancer
								433805	chr11_120078222_120078942	ZCCHC9	1	0.978486	predicted_enhancer
								433806	chr11_120078222_120078942	ZFP2	1	0.978486	predicted_enhancer
								433807	chr11_120078222_120078942	ZFP62	1	0.978486	predicted_enhancer
								433808	chr11_120078222_120078942	ZFYVE16	1	0.978486	predicted_enhancer
								433809	chr11_120078222_120078942	ZMAT2	1	0.978486	predicted_enhancer
								433810	chr11_120078222_120078942	ZNF131	1	0.978486	predicted_enhancer
								433811	chr11_120078222_120078942	ZNF300	1	0.978486	predicted_enhancer
								433812	chr11_120078222_120078942	ZNF346	1	0.978486	predicted_enhancer
								433813	chr11_120078222_120078942	ZNF354A	1	0.978486	predicted_enhancer
								433814	chr11_120078222_120078942	ZNF354B	1	0.978486	predicted_enhancer
								433815	chr11_120078222_120078942	ZNF354C	1	0.978486	predicted_enhancer
								433816	chr11_120078222_120078942	ZNF366	1	0.978486	predicted_enhancer
								433817	chr11_120078222_120078942	ZNF454	1	0.978486	predicted_enhancer
								433818	chr11_120078222_120078942	ZNF474	1	0.978486	predicted_enhancer
								433819	chr11_120078222_120078942	ZNF608	1	0.978486	predicted_enhancer
								433820	chr11_120078222_120078942	ZNF879	1	0.978486	predicted_enhancer
								433821	chr11_120078222_120078942	ZRSR1	1	0.978486	predicted_enhancer
								433822	chr11_120078222_120078942	ZSWIM6	1	0.978486	predicted_enhancer
								433823	chr9_35756314_35757872	CDK5RAP3	1	0.70006	predicted_enhancer
								433824	chr9_35756314_35757872	COPZ2	1	0.70006	predicted_enhancer
								433825	chr9_35756314_35757872	KPNB1	1	0.70006	predicted_enhancer
								433826	chr9_35756314_35757872	LRRC46	1	0.70006	predicted_enhancer
								433827	chr9_35756314_35757872	NFE2L1	1	0.70006	predicted_enhancer
								433828	chr9_35756314_35757872	PNPO	1	0.70006	predicted_enhancer
								433829	chr9_35756314_35757872	PRR15L	1	0.70006	predicted_enhancer
								433830	chr9_35756314_35757872	SCRN2	1	0.70006	predicted_enhancer
								433831	chr9_35756314_35757872	SP2	1	0.70006	predicted_enhancer
								433832	chr9_35756314_35757872	SP6	1	0.70006	predicted_enhancer
								433833	chr9_35756314_35757872	TBKBP1	1	0.70006	predicted_enhancer
								433834	chr9_35756314_35757872	TBX21	1	0.70006	predicted_enhancer
								433835	chr8_138369052_138370031	AC138647.1	1	0.908497	predicted_enhancer
								433836	chr8_138369052_138370031	ADCK5	1	0.908497	predicted_enhancer
								433837	chr8_138369052_138370031	AGO2	1	0.908497	predicted_enhancer
								433838	chr8_138369052_138370031	ARC	1	0.908497	predicted_enhancer
								433839	chr8_138369052_138370031	ARHGAP39	1	0.908497	predicted_enhancer
								433840	chr8_138369052_138370031	BOP1	1	0.908497	predicted_enhancer
								433841	chr8_138369052_138370031	C8orf17	1	0.908497	predicted_enhancer
								433842	chr8_138369052_138370031	C8orf31	1	0.908497	predicted_enhancer
								433843	chr8_138369052_138370031	C8orf33	1	0.908497	predicted_enhancer
								433844	chr8_138369052_138370031	C8orf82	1	0.908497	predicted_enhancer
								433845	chr8_138369052_138370031	CCDC166	1	0.908497	predicted_enhancer
								433846	chr8_138369052_138370031	CHRAC1	1	0.908497	predicted_enhancer
								433847	chr8_138369052_138370031	COL22A1	1	0.908497	predicted_enhancer
								433848	chr8_138369052_138370031	COMMD5	1	0.908497	predicted_enhancer
								433849	chr8_138369052_138370031	CPSF1	1	0.908497	predicted_enhancer
								433850	chr8_138369052_138370031	CYC1	1	0.908497	predicted_enhancer
								433851	chr8_138369052_138370031	CYHR1	1	0.908497	predicted_enhancer
								433852	chr8_138369052_138370031	CYP11B1	1	0.908497	predicted_enhancer
								433853	chr8_138369052_138370031	CYP11B2	1	0.908497	predicted_enhancer
								433854	chr8_138369052_138370031	DENND3	1	0.908497	predicted_enhancer
								433855	chr8_138369052_138370031	DGAT1	1	0.908497	predicted_enhancer
								433856	chr8_138369052_138370031	EEF1D	1	0.908497	predicted_enhancer
								433857	chr8_138369052_138370031	EPPK1	1	0.908497	predicted_enhancer
								433858	chr8_138369052_138370031	EXOSC4	1	0.908497	predicted_enhancer
								433859	chr8_138369052_138370031	FAM135B	1	0.908497	predicted_enhancer
								433860	chr8_138369052_138370031	FAM83H	1	0.908497	predicted_enhancer
								433861	chr8_138369052_138370031	FBXL6	1	0.908497	predicted_enhancer
								433862	chr8_138369052_138370031	FOXH1	1	0.908497	predicted_enhancer
								433863	chr8_138369052_138370031	GLI4	1	0.908497	predicted_enhancer
								433864	chr8_138369052_138370031	GML	1	0.908497	predicted_enhancer
								433865	chr8_138369052_138370031	GPAA1	1	0.908497	predicted_enhancer
								433866	chr8_138369052_138370031	GPIHBP1	1	0.908497	predicted_enhancer
								433867	chr8_138369052_138370031	GPR20	1	0.908497	predicted_enhancer
								433868	chr8_138369052_138370031	GPT	1	0.908497	predicted_enhancer
								433869	chr8_138369052_138370031	GRINA	1	0.908497	predicted_enhancer
								433870	chr8_138369052_138370031	GSDMD	1	0.908497	predicted_enhancer
								433871	chr8_138369052_138370031	HGH1	1	0.908497	predicted_enhancer
								433872	chr8_138369052_138370031	HSF1	1	0.908497	predicted_enhancer
								433873	chr8_138369052_138370031	JRK	1	0.908497	predicted_enhancer
								433874	chr8_138369052_138370031	KCNK9	1	0.908497	predicted_enhancer
								433875	chr8_138369052_138370031	KIFC2	1	0.908497	predicted_enhancer
								433876	chr8_138369052_138370031	LRRC14	1	0.908497	predicted_enhancer
								433877	chr8_138369052_138370031	LRRC24	1	0.908497	predicted_enhancer
								433878	chr8_138369052_138370031	LY6D	1	0.908497	predicted_enhancer
								433879	chr8_138369052_138370031	LY6E	1	0.908497	predicted_enhancer
								433880	chr8_138369052_138370031	LY6H	1	0.908497	predicted_enhancer
								433881	chr8_138369052_138370031	LY6K	1	0.908497	predicted_enhancer
								433882	chr8_138369052_138370031	LYNX1	1	0.908497	predicted_enhancer
								433883	chr8_138369052_138370031	LYPD2	1	0.908497	predicted_enhancer
								433884	chr8_138369052_138370031	MAF1	1	0.908497	predicted_enhancer
								433885	chr8_138369052_138370031	MAFA	1	0.908497	predicted_enhancer
								433886	chr8_138369052_138370031	MAPK15	1	0.908497	predicted_enhancer
								433887	chr8_138369052_138370031	MFSD3	1	0.908497	predicted_enhancer
								433888	chr8_138369052_138370031	MROH1	1	0.908497	predicted_enhancer
								433889	chr8_138369052_138370031	MROH5	1	0.908497	predicted_enhancer
								433890	chr8_138369052_138370031	MROH6	1	0.908497	predicted_enhancer
								433891	chr8_138369052_138370031	NAPRT	1	0.908497	predicted_enhancer
								433892	chr8_138369052_138370031	NRBP2	1	0.908497	predicted_enhancer
								433893	chr8_138369052_138370031	OPLAH	1	0.908497	predicted_enhancer
								433894	chr8_138369052_138370031	PARP10	1	0.908497	predicted_enhancer
								433895	chr8_138369052_138370031	PLEC	1	0.908497	predicted_enhancer
								433896	chr8_138369052_138370031	PPP1R16A	1	0.908497	predicted_enhancer
								433897	chr8_138369052_138370031	PSCA	1	0.908497	predicted_enhancer
								433898	chr8_138369052_138370031	PTK2	1	0.908497	predicted_enhancer
								433899	chr8_138369052_138370031	PTP4A3	1	0.908497	predicted_enhancer
								433900	chr8_138369052_138370031	PUF60	1	0.908497	predicted_enhancer
								433901	chr8_138369052_138370031	RECQL4	1	0.908497	predicted_enhancer
								433902	chr8_138369052_138370031	RHPN1	1	0.908497	predicted_enhancer
								433903	chr8_138369052_138370031	RPL8	1	0.908497	predicted_enhancer
								433904	chr8_138369052_138370031	SCRIB	1	0.908497	predicted_enhancer
								433905	chr8_138369052_138370031	SCRT1	1	0.908497	predicted_enhancer
								433906	chr8_138369052_138370031	SHARPIN	1	0.908497	predicted_enhancer
								433907	chr8_138369052_138370031	SLC39A4	1	0.908497	predicted_enhancer
								433908	chr8_138369052_138370031	SLC45A4	1	0.908497	predicted_enhancer
								433909	chr8_138369052_138370031	SLC52A2	1	0.908497	predicted_enhancer
								433910	chr8_138369052_138370031	SLURP1	1	0.908497	predicted_enhancer
								433911	chr8_138369052_138370031	SPATC1	1	0.908497	predicted_enhancer
								433912	chr8_138369052_138370031	THEM6	1	0.908497	predicted_enhancer
								433913	chr8_138369052_138370031	TIGD5	1	0.908497	predicted_enhancer
								433914	chr8_138369052_138370031	TMEM249	1	0.908497	predicted_enhancer
								433915	chr8_138369052_138370031	TONSL	1	0.908497	predicted_enhancer
								433916	chr8_138369052_138370031	TOP1MT	1	0.908497	predicted_enhancer
								433917	chr8_138369052_138370031	TRAPPC9	1	0.908497	predicted_enhancer
								433918	chr8_138369052_138370031	TSNARE1	1	0.908497	predicted_enhancer
								433919	chr8_138369052_138370031	TSTA3	1	0.908497	predicted_enhancer
								433920	chr8_138369052_138370031	VPS28	1	0.908497	predicted_enhancer
								433921	chr8_138369052_138370031	ZC3H3	1	0.908497	predicted_enhancer
								433922	chr8_138369052_138370031	ZFP41	1	0.908497	predicted_enhancer
								433923	chr8_138369052_138370031	ZNF16	1	0.908497	predicted_enhancer
								433924	chr8_138369052_138370031	ZNF250	1	0.908497	predicted_enhancer
								433925	chr8_138369052_138370031	ZNF251	1	0.908497	predicted_enhancer
								433926	chr8_138369052_138370031	ZNF34	1	0.908497	predicted_enhancer
								433927	chr8_138369052_138370031	ZNF517	1	0.908497	predicted_enhancer
								433928	chr8_138369052_138370031	ZNF623	1	0.908497	predicted_enhancer
								433929	chr8_138369052_138370031	ZNF696	1	0.908497	predicted_enhancer
								433930	chr8_138369052_138370031	ZNF7	1	0.908497	predicted_enhancer
								433931	chr8_138369052_138370031	ZNF707	1	0.908497	predicted_enhancer
								433932	chr8_22053734_220604582	AARD	1	0.557002	predicted_enhancer
								433933	chr8_22053734_220604582	ABRA	1	0.557002	predicted_enhancer
								433934	chr8_22053734_220604582	AC023590.1	1	0.557002	predicted_enhancer
								433935	chr8_22053734_220604582	AC023632.1	1	0.557002	predicted_enhancer
								433936	chr8_22053734_220604582	AC117834.1	1	0.557002	predicted_enhancer
								433937	chr8_22053734_220604582	AC138647.1	1	0.557002	predicted_enhancer
								433938	chr8_22053734_220604582	ADCK5	1	0.557002	predicted_enhancer
								433939	chr8_22053734_220604582	ADCY8	1	0.557002	predicted_enhancer
								433940	chr8_22053734_220604582	AGO2	1	0.557002	predicted_enhancer
								433941	chr8_22053734_220604582	ANGPT1	1	0.557002	predicted_enhancer
								433942	chr8_22053734_220604582	ANKRD46	1	0.557002	predicted_enhancer
								433943	chr8_22053734_220604582	ANXA13	1	0.557002	predicted_enhancer
								433944	chr8_22053734_220604582	ARC	1	0.557002	predicted_enhancer
								433945	chr8_22053734_220604582	ARHGAP39	1	0.557002	predicted_enhancer
								433946	chr8_22053734_220604582	ASAP1	1	0.557002	predicted_enhancer
								433947	chr8_22053734_220604582	ATAD2	1	0.557002	predicted_enhancer
								433948	chr8_22053734_220604582	ATP6V1C1	1	0.557002	predicted_enhancer
								433949	chr8_22053734_220604582	AZIN1	1	0.557002	predicted_enhancer
								433950	chr8_22053734_220604582	BAALC	1	0.557002	predicted_enhancer
								433951	chr8_22053734_220604582	BOP1	1	0.557002	predicted_enhancer
								433952	chr8_22053734_220604582	C8orf17	1	0.557002	predicted_enhancer
								433953	chr8_22053734_220604582	C8orf31	1	0.557002	predicted_enhancer
								433954	chr8_22053734_220604582	C8orf33	1	0.557002	predicted_enhancer
								433955	chr8_22053734_220604582	C8orf37	1	0.557002	predicted_enhancer
								433956	chr8_22053734_220604582	C8orf76	1	0.557002	predicted_enhancer
								433957	chr8_22053734_220604582	C8orf82	1	0.557002	predicted_enhancer
								433958	chr8_22053734_220604582	C8orf87	1	0.557002	predicted_enhancer
								433959	chr8_22053734_220604582	CCDC166	1	0.557002	predicted_enhancer
								433960	chr8_22053734_220604582	CCNE2	1	0.557002	predicted_enhancer
								433961	chr8_22053734_220604582	CDH17	1	0.557002	predicted_enhancer
								433962	chr8_22053734_220604582	CHRAC1	1	0.557002	predicted_enhancer
								433963	chr8_22053734_220604582	COL14A1	1	0.557002	predicted_enhancer
								433964	chr8_22053734_220604582	COL22A1	1	0.557002	predicted_enhancer
								433965	chr8_22053734_220604582	COLEC10	1	0.557002	predicted_enhancer
								433966	chr8_22053734_220604582	COMMD5	1	0.557002	predicted_enhancer
								433967	chr8_22053734_220604582	COX6C	1	0.557002	predicted_enhancer
								433968	chr8_22053734_220604582	CPQ	1	0.557002	predicted_enhancer
								433969	chr8_22053734_220604582	CPSF1	1	0.557002	predicted_enhancer
								433970	chr8_22053734_220604582	CSMD3	1	0.557002	predicted_enhancer
								433971	chr8_22053734_220604582	CTHRC1	1	0.557002	predicted_enhancer
								433972	chr8_22053734_220604582	CYC1	1	0.557002	predicted_enhancer
								433973	chr8_22053734_220604582	CYHR1	1	0.557002	predicted_enhancer
								433974	chr8_22053734_220604582	CYP11B1	1	0.557002	predicted_enhancer
								433975	chr8_22053734_220604582	CYP11B2	1	0.557002	predicted_enhancer
								433976	chr8_22053734_220604582	DCAF13	1	0.557002	predicted_enhancer
								433977	chr8_22053734_220604582	DCSTAMP	1	0.557002	predicted_enhancer
								433978	chr8_22053734_220604582	DENND3	1	0.557002	predicted_enhancer
								433979	chr8_22053734_220604582	DEPTOR	1	0.557002	predicted_enhancer
								433980	chr8_22053734_220604582	DERL1	1	0.557002	predicted_enhancer
								433981	chr8_22053734_220604582	DGAT1	1	0.557002	predicted_enhancer
								433982	chr8_22053734_220604582	DPY19L4	1	0.557002	predicted_enhancer
								433983	chr8_22053734_220604582	DPYS	1	0.557002	predicted_enhancer
								433984	chr8_22053734_220604582	DSCC1	1	0.557002	predicted_enhancer
								433985	chr8_22053734_220604582	EBAG9	1	0.557002	predicted_enhancer
								433986	chr8_22053734_220604582	EEF1D	1	0.557002	predicted_enhancer
								433987	chr8_22053734_220604582	EFR3A	1	0.557002	predicted_enhancer
								433988	chr8_22053734_220604582	EIF3E	1	0.557002	predicted_enhancer
								433989	chr8_22053734_220604582	EIF3H	1	0.557002	predicted_enhancer
								433990	chr8_22053734_220604582	EMC2	1	0.557002	predicted_enhancer
								433991	chr8_22053734_220604582	ENPP2	1	0.557002	predicted_enhancer
								433992	chr8_22053734_220604582	ENY2	1	0.557002	predicted_enhancer
								433993	chr8_22053734_220604582	EPPK1	1	0.557002	predicted_enhancer
								433994	chr8_22053734_220604582	ESRP1	1	0.557002	predicted_enhancer
								433995	chr8_22053734_220604582	EXOSC4	1	0.557002	predicted_enhancer
								433996	chr8_22053734_220604582	EXT1	1	0.557002	predicted_enhancer
								433997	chr8_22053734_220604582	FAM135B	1	0.557002	predicted_enhancer
								433998	chr8_22053734_220604582	FAM49B	1	0.557002	predicted_enhancer
								433999	chr8_22053734_220604582	FAM83A	1	0.557002	predicted_enhancer
								434000	chr8_22053734_220604582	FAM83H	1	0.557002	predicted_enhancer
								434001	chr8_22053734_220604582	FAM84B	1	0.557002	predicted_enhancer
								434002	chr8_22053734_220604582	FAM91A1	1	0.557002	predicted_enhancer
								434003	chr8_22053734_220604582	FBXL6	1	0.557002	predicted_enhancer
								434004	chr8_22053734_220604582	FBXO32	1	0.557002	predicted_enhancer
								434005	chr8_22053734_220604582	FBXO43	1	0.557002	predicted_enhancer
								434006	chr8_22053734_220604582	FER1L6	1	0.557002	predicted_enhancer
								434007	chr8_22053734_220604582	FOXH1	1	0.557002	predicted_enhancer
								434008	chr8_22053734_220604582	FZD6	1	0.557002	predicted_enhancer
								434009	chr8_22053734_220604582	GDF6	1	0.557002	predicted_enhancer
								434010	chr8_22053734_220604582	GEM	1	0.557002	predicted_enhancer
								434011	chr8_22053734_220604582	GLI4	1	0.557002	predicted_enhancer
								434012	chr8_22053734_220604582	GML	1	0.557002	predicted_enhancer
								434013	chr8_22053734_220604582	GPAA1	1	0.557002	predicted_enhancer
								434014	chr8_22053734_220604582	GPIHBP1	1	0.557002	predicted_enhancer
								434015	chr8_22053734_220604582	GPR20	1	0.557002	predicted_enhancer
								434016	chr8_22053734_220604582	GPT	1	0.557002	predicted_enhancer
								434017	chr8_22053734_220604582	GRHL2	1	0.557002	predicted_enhancer
								434018	chr8_22053734_220604582	GRINA	1	0.557002	predicted_enhancer
								434019	chr8_22053734_220604582	GSDMC	1	0.557002	predicted_enhancer
								434020	chr8_22053734_220604582	GSDMD	1	0.557002	predicted_enhancer
								434021	chr8_22053734_220604582	HAS2	1	0.557002	predicted_enhancer
								434022	chr8_22053734_220604582	HGH1	1	0.557002	predicted_enhancer
								434023	chr8_22053734_220604582	HHLA1	1	0.557002	predicted_enhancer
								434024	chr8_22053734_220604582	HSF1	1	0.557002	predicted_enhancer
								434025	chr8_22053734_220604582	INTS8	1	0.557002	predicted_enhancer
								434026	chr8_22053734_220604582	JRK	1	0.557002	predicted_enhancer
								434027	chr8_22053734_220604582	KCNK9	1	0.557002	predicted_enhancer
								434028	chr8_22053734_220604582	KCNQ3	1	0.557002	predicted_enhancer
								434029	chr8_22053734_220604582	KCNS2	1	0.557002	predicted_enhancer
								434030	chr8_22053734_220604582	KCNV1	1	0.557002	predicted_enhancer
								434031	chr8_22053734_220604582	KHDRBS3	1	0.557002	predicted_enhancer
								434032	chr8_22053734_220604582	KIFC2	1	0.557002	predicted_enhancer
								434033	chr8_22053734_220604582	KLF10	1	0.557002	predicted_enhancer
								434034	chr8_22053734_220604582	KLHL38	1	0.557002	predicted_enhancer
								434035	chr8_22053734_220604582	LAPTM4B	1	0.557002	predicted_enhancer
								434036	chr8_22053734_220604582	LRP12	1	0.557002	predicted_enhancer
								434037	chr8_22053734_220604582	LRRC14	1	0.557002	predicted_enhancer
								434038	chr8_22053734_220604582	LRRC24	1	0.557002	predicted_enhancer
								434039	chr8_22053734_220604582	LRRC6	1	0.557002	predicted_enhancer
								434040	chr8_22053734_220604582	LY6D	1	0.557002	predicted_enhancer
								434041	chr8_22053734_220604582	LY6E	1	0.557002	predicted_enhancer
								434042	chr8_22053734_220604582	LY6H	1	0.557002	predicted_enhancer
								434043	chr8_22053734_220604582	LY6K	1	0.557002	predicted_enhancer
								434044	chr8_22053734_220604582	LYNX1	1	0.557002	predicted_enhancer
								434045	chr8_22053734_220604582	LYPD2	1	0.557002	predicted_enhancer
								434046	chr8_22053734_220604582	MAF1	1	0.557002	predicted_enhancer
								434047	chr8_22053734_220604582	MAFA	1	0.557002	predicted_enhancer
								434048	chr8_22053734_220604582	MAL2	1	0.557002	predicted_enhancer
								434049	chr8_22053734_220604582	MAPK15	1	0.557002	predicted_enhancer
								434050	chr8_22053734_220604582	MATN2	1	0.557002	predicted_enhancer
								434051	chr8_22053734_220604582	MED30	1	0.557002	predicted_enhancer
								434052	chr8_22053734_220604582	MFSD3	1	0.557002	predicted_enhancer
								434053	chr8_22053734_220604582	MROH1	1	0.557002	predicted_enhancer
								434054	chr8_22053734_220604582	MROH5	1	0.557002	predicted_enhancer
								434055	chr8_22053734_220604582	MROH6	1	0.557002	predicted_enhancer
								434056	chr8_22053734_220604582	MRPL13	1	0.557002	predicted_enhancer
								434057	chr8_22053734_220604582	MTBP	1	0.557002	predicted_enhancer
								434058	chr8_22053734_220604582	MTDH	1	0.557002	predicted_enhancer
								434059	chr8_22053734_220604582	MTERF3	1	0.557002	predicted_enhancer
								434060	chr8_22053734_220604582	MTSS1	1	0.557002	predicted_enhancer
								434061	chr8_22053734_220604582	MYC	1	0.557002	predicted_enhancer
								434062	chr8_22053734_220604582	NAPRT	1	0.557002	predicted_enhancer
								434063	chr8_22053734_220604582	NCALD	1	0.557002	predicted_enhancer
								434064	chr8_22053734_220604582	NDRG1	1	0.557002	predicted_enhancer
								434065	chr8_22053734_220604582	NDUFAF6	1	0.557002	predicted_enhancer
								434066	chr8_22053734_220604582	NDUFB9	1	0.557002	predicted_enhancer
								434067	chr8_22053734_220604582	NIPAL2	1	0.557002	predicted_enhancer
								434068	chr8_22053734_220604582	NOV	1	0.557002	predicted_enhancer
								434069	chr8_22053734_220604582	NRBP2	1	0.557002	predicted_enhancer
								434070	chr8_22053734_220604582	NSMCE2	1	0.557002	predicted_enhancer
								434071	chr8_22053734_220604582	NUDCD1	1	0.557002	predicted_enhancer
								434072	chr8_22053734_220604582	OC90	1	0.557002	predicted_enhancer
								434073	chr8_22053734_220604582	ODF1	1	0.557002	predicted_enhancer
								434074	chr8_22053734_220604582	OPLAH	1	0.557002	predicted_enhancer
								434075	chr8_22053734_220604582	OSR2	1	0.557002	predicted_enhancer
								434076	chr8_22053734_220604582	OXR1	1	0.557002	predicted_enhancer
								434077	chr8_22053734_220604582	PABPC1	1	0.557002	predicted_enhancer
								434078	chr8_22053734_220604582	PARP10	1	0.557002	predicted_enhancer
								434079	chr8_22053734_220604582	PDP1	1	0.557002	predicted_enhancer
								434080	chr8_22053734_220604582	PHF20L1	1	0.557002	predicted_enhancer
								434081	chr8_22053734_220604582	PKHD1L1	1	0.557002	predicted_enhancer
								434082	chr8_22053734_220604582	PLEC	1	0.557002	predicted_enhancer
								434083	chr8_22053734_220604582	PLEKHF2	1	0.557002	predicted_enhancer
								434084	chr8_22053734_220604582	POLR2K	1	0.557002	predicted_enhancer
								434085	chr8_22053734_220604582	POP1	1	0.557002	predicted_enhancer
								434086	chr8_22053734_220604582	POU5F1B	1	0.557002	predicted_enhancer
								434087	chr8_22053734_220604582	PPP1R16A	1	0.557002	predicted_enhancer
								434088	chr8_22053734_220604582	PSCA	1	0.557002	predicted_enhancer
								434089	chr8_22053734_220604582	PTDSS1	1	0.557002	predicted_enhancer
								434090	chr8_22053734_220604582	PTK2	1	0.557002	predicted_enhancer
								434091	chr8_22053734_220604582	PTP4A3	1	0.557002	predicted_enhancer
								434092	chr8_22053734_220604582	PUF60	1	0.557002	predicted_enhancer
								434093	chr8_22053734_220604582	RAD21	1	0.557002	predicted_enhancer
								434094	chr8_22053734_220604582	RAD54B	1	0.557002	predicted_enhancer
								434095	chr8_22053734_220604582	RBM12B	1	0.557002	predicted_enhancer
								434096	chr8_22053734_220604582	RBM12B-AS1	1	0.557002	predicted_enhancer
								434097	chr8_22053734_220604582	RECQL4	1	0.557002	predicted_enhancer
								434098	chr8_22053734_220604582	RGS22	1	0.557002	predicted_enhancer
								434099	chr8_22053734_220604582	RHPN1	1	0.557002	predicted_enhancer
								434100	chr8_22053734_220604582	RIMS2	1	0.557002	predicted_enhancer
								434101	chr8_22053734_220604582	RNF139	1	0.557002	predicted_enhancer
								434102	chr8_22053734_220604582	RNF19A	1	0.557002	predicted_enhancer
								434103	chr8_22053734_220604582	RPL30	1	0.557002	predicted_enhancer
								434104	chr8_22053734_220604582	RPL8	1	0.557002	predicted_enhancer
								434105	chr8_22053734_220604582	RRM2B	1	0.557002	predicted_enhancer
								434106	chr8_22053734_220604582	RSPO2	1	0.557002	predicted_enhancer
								434107	chr8_22053734_220604582	RUNX1T1	1	0.557002	predicted_enhancer
								434108	chr8_22053734_220604582	SAMD12	1	0.557002	predicted_enhancer
								434109	chr8_22053734_220604582	SCRIB	1	0.557002	predicted_enhancer
								434110	chr8_22053734_220604582	SCRT1	1	0.557002	predicted_enhancer
								434111	chr8_22053734_220604582	SDC2	1	0.557002	predicted_enhancer
								434112	chr8_22053734_220604582	SHARPIN	1	0.557002	predicted_enhancer
								434113	chr8_22053734_220604582	SLA	1	0.557002	predicted_enhancer
								434114	chr8_22053734_220604582	SLC25A32	1	0.557002	predicted_enhancer
								434115	chr8_22053734_220604582	SLC30A8	1	0.557002	predicted_enhancer
								434116	chr8_22053734_220604582	SLC39A4	1	0.557002	predicted_enhancer
								434117	chr8_22053734_220604582	SLC45A4	1	0.557002	predicted_enhancer
								434118	chr8_22053734_220604582	SLC52A2	1	0.557002	predicted_enhancer
								434119	chr8_22053734_220604582	SLURP1	1	0.557002	predicted_enhancer
								434120	chr8_22053734_220604582	SNTB1	1	0.557002	predicted_enhancer
								434121	chr8_22053734_220604582	SNX31	1	0.557002	predicted_enhancer
								434122	chr8_22053734_220604582	SPAG1	1	0.557002	predicted_enhancer
								434123	chr8_22053734_220604582	SPATC1	1	0.557002	predicted_enhancer
								434124	chr8_22053734_220604582	SQLE	1	0.557002	predicted_enhancer
								434125	chr8_22053734_220604582	ST3GAL1	1	0.557002	predicted_enhancer
								434126	chr8_22053734_220604582	STK3	1	0.557002	predicted_enhancer
								434127	chr8_22053734_220604582	SYBU	1	0.557002	predicted_enhancer
								434128	chr8_22053734_220604582	TAF2	1	0.557002	predicted_enhancer
								434129	chr8_22053734_220604582	TATDN1	1	0.557002	predicted_enhancer
								434130	chr8_22053734_220604582	TBC1D31	1	0.557002	predicted_enhancer
								434131	chr8_22053734_220604582	TG	1	0.557002	predicted_enhancer
								434132	chr8_22053734_220604582	THEM6	1	0.557002	predicted_enhancer
								434133	chr8_22053734_220604582	TIGD5	1	0.557002	predicted_enhancer
								434134	chr8_22053734_220604582	TMEM249	1	0.557002	predicted_enhancer
								434135	chr8_22053734_220604582	TMEM65	1	0.557002	predicted_enhancer
								434136	chr8_22053734_220604582	TMEM67	1	0.557002	predicted_enhancer
								434137	chr8_22053734_220604582	TMEM71	1	0.557002	predicted_enhancer
								434138	chr8_22053734_220604582	TMEM74	1	0.557002	predicted_enhancer
								434139	chr8_22053734_220604582	TMEM75	1	0.557002	predicted_enhancer
								434140	chr8_22053734_220604582	TNFRSF11B	1	0.557002	predicted_enhancer
								434141	chr8_22053734_220604582	TONSL	1	0.557002	predicted_enhancer
								434142	chr8_22053734_220604582	TOP1MT	1	0.557002	predicted_enhancer
								434143	chr8_22053734_220604582	TP53INP1	1	0.557002	predicted_enhancer
								434144	chr8_22053734_220604582	TRAPPC9	1	0.557002	predicted_enhancer
								434145	chr8_22053734_220604582	TRHR	1	0.557002	predicted_enhancer
								434146	chr8_22053734_220604582	TRIB1	1	0.557002	predicted_enhancer
								434147	chr8_22053734_220604582	TRIQK	1	0.557002	predicted_enhancer
								434148	chr8_22053734_220604582	TRMT12	1	0.557002	predicted_enhancer
								434149	chr8_22053734_220604582	TRPS1	1	0.557002	predicted_enhancer
								434150	chr8_22053734_220604582	TSNARE1	1	0.557002	predicted_enhancer
								434151	chr8_22053734_220604582	TSPYL5	1	0.557002	predicted_enhancer
								434152	chr8_22053734_220604582	TSTA3	1	0.557002	predicted_enhancer
								434153	chr8_22053734_220604582	UBR5	1	0.557002	predicted_enhancer
								434154	chr8_22053734_220604582	UQCRB	1	0.557002	predicted_enhancer
								434155	chr8_22053734_220604582	UTP23	1	0.557002	predicted_enhancer
								434156	chr8_22053734_220604582	VPS13B	1	0.557002	predicted_enhancer
								434157	chr8_22053734_220604582	VPS28	1	0.557002	predicted_enhancer
								434158	chr8_22053734_220604582	WDYHV1	1	0.557002	predicted_enhancer
								434159	chr8_22053734_220604582	WISP1	1	0.557002	predicted_enhancer
								434160	chr8_22053734_220604582	YWHAZ	1	0.557002	predicted_enhancer
								434161	chr8_22053734_220604582	ZC3H3	1	0.557002	predicted_enhancer
								434162	chr8_22053734_220604582	ZFAT	1	0.557002	predicted_enhancer
								434163	chr8_22053734_220604582	ZFP41	1	0.557002	predicted_enhancer
								434164	chr8_22053734_220604582	ZFPM2	1	0.557002	predicted_enhancer
								434165	chr8_22053734_220604582	ZHX1	1	0.557002	predicted_enhancer
								434166	chr8_22053734_220604582	ZHX1-C8orf76	1	0.557002	predicted_enhancer
								434167	chr8_22053734_220604582	ZHX2	1	0.557002	predicted_enhancer
								434168	chr8_22053734_220604582	ZNF16	1	0.557002	predicted_enhancer
								434169	chr8_22053734_220604582	ZNF250	1	0.557002	predicted_enhancer
								434170	chr8_22053734_220604582	ZNF251	1	0.557002	predicted_enhancer
								434171	chr8_22053734_220604582	ZNF34	1	0.557002	predicted_enhancer
								434172	chr8_22053734_220604582	ZNF517	1	0.557002	predicted_enhancer
								434173	chr8_22053734_220604582	ZNF572	1	0.557002	predicted_enhancer
								434174	chr8_22053734_220604582	ZNF623	1	0.557002	predicted_enhancer
								434175	chr8_22053734_220604582	ZNF696	1	0.557002	predicted_enhancer
								434176	chr8_22053734_220604582	ZNF7	1	0.557002	predicted_enhancer
								434177	chr8_22053734_220604582	ZNF706	1	0.557002	predicted_enhancer
								434178	chr8_22053734_220604582	ZNF707	1	0.557002	predicted_enhancer
								434179	chr18_656800_659116	NA	1	0.582937	predicted_enhancer
								434180	chr21_33893861_33895443	NA	1	0.901029	predicted_enhancer
								434181	chr10_46105840_46107427	NA	1	0.587884	predicted_enhancer
								434182	chr19_19577914_19580397	AC010536.1	1	0.745765	predicted_enhancer
								434183	chr19_19577914_19580397	AC025287.1	1	0.745765	predicted_enhancer
								434184	chr19_19577914_19580397	ACSF3	1	0.745765	predicted_enhancer
								434185	chr19_19577914_19580397	ADAD2	1	0.745765	predicted_enhancer
								434186	chr19_19577914_19580397	ADAMTS18	1	0.745765	predicted_enhancer
								434187	chr19_19577914_19580397	ADAT1	1	0.745765	predicted_enhancer
								434188	chr19_19577914_19580397	ANKRD11	1	0.745765	predicted_enhancer
								434189	chr19_19577914_19580397	APRT	1	0.745765	predicted_enhancer
								434190	chr19_19577914_19580397	ATMIN	1	0.745765	predicted_enhancer
								434191	chr19_19577914_19580397	ATP2C2	1	0.745765	predicted_enhancer
								434192	chr19_19577914_19580397	BANP	1	0.745765	predicted_enhancer
								434193	chr19_19577914_19580397	BCAR1	1	0.745765	predicted_enhancer
								434194	chr19_19577914_19580397	BCO1	1	0.745765	predicted_enhancer
								434195	chr19_19577914_19580397	C16orf46	1	0.745765	predicted_enhancer
								434196	chr19_19577914_19580397	C16orf74	1	0.745765	predicted_enhancer
								434197	chr19_19577914_19580397	C16orf95	1	0.745765	predicted_enhancer
								434198	chr19_19577914_19580397	CA5A	1	0.745765	predicted_enhancer
								434199	chr19_19577914_19580397	CBFA2T3	1	0.745765	predicted_enhancer
								434200	chr19_19577914_19580397	CDH13	1	0.745765	predicted_enhancer
								434201	chr19_19577914_19580397	CDH15	1	0.745765	predicted_enhancer
								434202	chr19_19577914_19580397	CDK10	1	0.745765	predicted_enhancer
								434203	chr19_19577914_19580397	CDT1	1	0.745765	predicted_enhancer
								434204	chr19_19577914_19580397	CDYL2	1	0.745765	predicted_enhancer
								434205	chr19_19577914_19580397	CENPBD1	1	0.745765	predicted_enhancer
								434206	chr19_19577914_19580397	CENPN	1	0.745765	predicted_enhancer
								434207	chr19_19577914_19580397	CFDP1	1	0.745765	predicted_enhancer
								434208	chr19_19577914_19580397	CHMP1A	1	0.745765	predicted_enhancer
								434209	chr19_19577914_19580397	CHST5	1	0.745765	predicted_enhancer
								434210	chr19_19577914_19580397	CHST6	1	0.745765	predicted_enhancer
								434211	chr19_19577914_19580397	CLEC3A	1	0.745765	predicted_enhancer
								434212	chr19_19577914_19580397	CMC2	1	0.745765	predicted_enhancer
								434213	chr19_19577914_19580397	CMIP	1	0.745765	predicted_enhancer
								434214	chr19_19577914_19580397	CNTNAP4	1	0.745765	predicted_enhancer
								434215	chr19_19577914_19580397	COTL1	1	0.745765	predicted_enhancer
								434216	chr19_19577914_19580397	COX4I1	1	0.745765	predicted_enhancer
								434217	chr19_19577914_19580397	CPNE7	1	0.745765	predicted_enhancer
								434218	chr19_19577914_19580397	CRISPLD2	1	0.745765	predicted_enhancer
								434219	chr19_19577914_19580397	CTRB1	1	0.745765	predicted_enhancer
								434220	chr19_19577914_19580397	CTRB2	1	0.745765	predicted_enhancer
								434221	chr19_19577914_19580397	CTU2	1	0.745765	predicted_enhancer
								434222	chr19_19577914_19580397	CYBA	1	0.745765	predicted_enhancer
								434223	chr19_19577914_19580397	DBNDD1	1	0.745765	predicted_enhancer
								434224	chr19_19577914_19580397	DEF8	1	0.745765	predicted_enhancer
								434225	chr19_19577914_19580397	DNAAF1	1	0.745765	predicted_enhancer
								434226	chr19_19577914_19580397	DPEP1	1	0.745765	predicted_enhancer
								434227	chr19_19577914_19580397	DYNLRB2	1	0.745765	predicted_enhancer
								434228	chr19_19577914_19580397	EMC8	1	0.745765	predicted_enhancer
								434229	chr19_19577914_19580397	FAM92B	1	0.745765	predicted_enhancer
								434230	chr19_19577914_19580397	FANCA	1	0.745765	predicted_enhancer
								434231	chr19_19577914_19580397	FBXO31	1	0.745765	predicted_enhancer
								434232	chr19_19577914_19580397	FOXC2	1	0.745765	predicted_enhancer
								434233	chr19_19577914_19580397	FOXF1	1	0.745765	predicted_enhancer
								434234	chr19_19577914_19580397	FOXL1	1	0.745765	predicted_enhancer
								434235	chr19_19577914_19580397	GABARAPL2	1	0.745765	predicted_enhancer
								434236	chr19_19577914_19580397	GALNS	1	0.745765	predicted_enhancer
								434237	chr19_19577914_19580397	GAN	1	0.745765	predicted_enhancer
								434238	chr19_19577914_19580397	GAS8	1	0.745765	predicted_enhancer
								434239	chr19_19577914_19580397	GCSH	1	0.745765	predicted_enhancer
								434240	chr19_19577914_19580397	GINS2	1	0.745765	predicted_enhancer
								434241	chr19_19577914_19580397	GSE1	1	0.745765	predicted_enhancer
								434242	chr19_19577914_19580397	HSBP1	1	0.745765	predicted_enhancer
								434243	chr19_19577914_19580397	HSD17B2	1	0.745765	predicted_enhancer
								434244	chr19_19577914_19580397	HSDL1	1	0.745765	predicted_enhancer
								434245	chr19_19577914_19580397	IL17C	1	0.745765	predicted_enhancer
								434246	chr19_19577914_19580397	IRF8	1	0.745765	predicted_enhancer
								434247	chr19_19577914_19580397	JPH3	1	0.745765	predicted_enhancer
								434248	chr19_19577914_19580397	KARS	1	0.745765	predicted_enhancer
								434249	chr19_19577914_19580397	KCNG4	1	0.745765	predicted_enhancer
								434250	chr19_19577914_19580397	KIAA0513	1	0.745765	predicted_enhancer
								434251	chr19_19577914_19580397	KLHDC4	1	0.745765	predicted_enhancer
								434252	chr19_19577914_19580397	KLHL36	1	0.745765	predicted_enhancer
								434253	chr19_19577914_19580397	LDHD	1	0.745765	predicted_enhancer
								434254	chr19_19577914_19580397	MAF	1	0.745765	predicted_enhancer
								434255	chr19_19577914_19580397	MAP1LC3B	1	0.745765	predicted_enhancer
								434256	chr19_19577914_19580397	MBTPS1	1	0.745765	predicted_enhancer
								434257	chr19_19577914_19580397	MC1R	1	0.745765	predicted_enhancer
								434258	chr19_19577914_19580397	MLYCD	1	0.745765	predicted_enhancer
								434259	chr19_19577914_19580397	MON1B	1	0.745765	predicted_enhancer
								434260	chr19_19577914_19580397	MPHOSPH6	1	0.745765	predicted_enhancer
								434261	chr19_19577914_19580397	MTHFSD	1	0.745765	predicted_enhancer
								434262	chr19_19577914_19580397	MVD	1	0.745765	predicted_enhancer
								434263	chr19_19577914_19580397	NECAB2	1	0.745765	predicted_enhancer
								434264	chr19_19577914_19580397	NUDT7	1	0.745765	predicted_enhancer
								434265	chr19_19577914_19580397	OSGIN1	1	0.745765	predicted_enhancer
								434266	chr19_19577914_19580397	PABPN1L	1	0.745765	predicted_enhancer
								434267	chr19_19577914_19580397	PIEZO1	1	0.745765	predicted_enhancer
								434268	chr19_19577914_19580397	PKD1L2	1	0.745765	predicted_enhancer
								434269	chr19_19577914_19580397	PLCG2	1	0.745765	predicted_enhancer
								434270	chr19_19577914_19580397	PRDM7	1	0.745765	predicted_enhancer
								434271	chr19_19577914_19580397	RNF166	1	0.745765	predicted_enhancer
								434272	chr19_19577914_19580397	RPL13	1	0.745765	predicted_enhancer
								434273	chr19_19577914_19580397	SDR42E1	1	0.745765	predicted_enhancer
								434274	chr19_19577914_19580397	SLC22A31	1	0.745765	predicted_enhancer
								434275	chr19_19577914_19580397	SLC38A8	1	0.745765	predicted_enhancer
								434276	chr19_19577914_19580397	SLC7A5	1	0.745765	predicted_enhancer
								434277	chr19_19577914_19580397	SNAI3	1	0.745765	predicted_enhancer
								434278	chr19_19577914_19580397	SPATA2L	1	0.745765	predicted_enhancer
								434279	chr19_19577914_19580397	SPATA33	1	0.745765	predicted_enhancer
								434280	chr19_19577914_19580397	SPG7	1	0.745765	predicted_enhancer
								434281	chr19_19577914_19580397	SPIRE2	1	0.745765	predicted_enhancer
								434282	chr19_19577914_19580397	SYCE1L	1	0.745765	predicted_enhancer
								434283	chr19_19577914_19580397	TAF1C	1	0.745765	predicted_enhancer
								434284	chr19_19577914_19580397	TCF25	1	0.745765	predicted_enhancer
								434285	chr19_19577914_19580397	TERF2IP	1	0.745765	predicted_enhancer
								434286	chr19_19577914_19580397	TLDC1	1	0.745765	predicted_enhancer
								434287	chr19_19577914_19580397	TMEM170A	1	0.745765	predicted_enhancer
								434288	chr19_19577914_19580397	TMEM231	1	0.745765	predicted_enhancer
								434289	chr19_19577914_19580397	TRAPPC2L	1	0.745765	predicted_enhancer
								434290	chr19_19577914_19580397	TUBB3	1	0.745765	predicted_enhancer
								434291	chr19_19577914_19580397	USP10	1	0.745765	predicted_enhancer
								434292	chr19_19577914_19580397	VAT1L	1	0.745765	predicted_enhancer
								434293	chr19_19577914_19580397	VPS9D1	1	0.745765	predicted_enhancer
								434294	chr19_19577914_19580397	WDR59	1	0.745765	predicted_enhancer
								434295	chr19_19577914_19580397	WFDC1	1	0.745765	predicted_enhancer
								434296	chr19_19577914_19580397	WWOX	1	0.745765	predicted_enhancer
								434297	chr19_19577914_19580397	ZC3H18	1	0.745765	predicted_enhancer
								434298	chr19_19577914_19580397	ZCCHC14	1	0.745765	predicted_enhancer
								434299	chr19_19577914_19580397	ZDHHC7	1	0.745765	predicted_enhancer
								434300	chr19_19577914_19580397	ZFP1	1	0.745765	predicted_enhancer
								434301	chr19_19577914_19580397	ZFPM1	1	0.745765	predicted_enhancer
								434302	chr19_19577914_19580397	ZNF276	1	0.745765	predicted_enhancer
								434303	chr19_19577914_19580397	ZNF469	1	0.745765	predicted_enhancer
								434304	chr19_19577914_19580397	ZNF778	1	0.745765	predicted_enhancer
								434305	chr19_19577914_19580397	ZNRF1	1	0.745765	predicted_enhancer
								434306	chr6_1870901_1874181	ABCC4	1	0.986576	predicted_enhancer
								434307	chr6_1870901_1874181	ABHD13	1	0.986576	predicted_enhancer
								434308	chr6_1870901_1874181	ADPRHL1	1	0.986576	predicted_enhancer
								434309	chr6_1870901_1874181	ANKRD10	1	0.986576	predicted_enhancer
								434310	chr6_1870901_1874181	ARGLU1	1	0.986576	predicted_enhancer
								434311	chr6_1870901_1874181	ARHGEF7	1	0.986576	predicted_enhancer
								434312	chr6_1870901_1874181	ATP11A	1	0.986576	predicted_enhancer
								434313	chr6_1870901_1874181	ATP11AUN	1	0.986576	predicted_enhancer
								434314	chr6_1870901_1874181	ATP4B	1	0.986576	predicted_enhancer
								434315	chr6_1870901_1874181	BIVM	1	0.986576	predicted_enhancer
								434316	chr6_1870901_1874181	BIVM-ERCC5	1	0.986576	predicted_enhancer
								434317	chr6_1870901_1874181	CARS2	1	0.986576	predicted_enhancer
								434318	chr6_1870901_1874181	CCDC168	1	0.986576	predicted_enhancer
								434319	chr6_1870901_1874181	CDC16	1	0.986576	predicted_enhancer
								434320	chr6_1870901_1874181	CHAMP1	1	0.986576	predicted_enhancer
								434321	chr6_1870901_1874181	CLDN10	1	0.986576	predicted_enhancer
								434322	chr6_1870901_1874181	CLYBL	1	0.986576	predicted_enhancer
								434323	chr6_1870901_1874181	COL4A1	1	0.986576	predicted_enhancer
								434324	chr6_1870901_1874181	COL4A2	1	0.986576	predicted_enhancer
								434325	chr6_1870901_1874181	CUL4A	1	0.986576	predicted_enhancer
								434326	chr6_1870901_1874181	DAOA	1	0.986576	predicted_enhancer
								434327	chr6_1870901_1874181	DCT	1	0.986576	predicted_enhancer
								434328	chr6_1870901_1874181	DCUN1D2	1	0.986576	predicted_enhancer
								434329	chr6_1870901_1874181	DNAJC3	1	0.986576	predicted_enhancer
								434330	chr6_1870901_1874181	DOCK9	1	0.986576	predicted_enhancer
								434331	chr6_1870901_1874181	DZIP1	1	0.986576	predicted_enhancer
								434332	chr6_1870901_1874181	EFNB2	1	0.986576	predicted_enhancer
								434333	chr6_1870901_1874181	ERCC5	1	0.986576	predicted_enhancer
								434334	chr6_1870901_1874181	F10	1	0.986576	predicted_enhancer
								434335	chr6_1870901_1874181	F7	1	0.986576	predicted_enhancer
								434336	chr6_1870901_1874181	FAM155A	1	0.986576	predicted_enhancer
								434337	chr6_1870901_1874181	FARP1	1	0.986576	predicted_enhancer
								434338	chr6_1870901_1874181	FGF14	1	0.986576	predicted_enhancer
								434339	chr6_1870901_1874181	GAS6	1	0.986576	predicted_enhancer
								434340	chr6_1870901_1874181	GGACT	1	0.986576	predicted_enhancer
								434341	chr6_1870901_1874181	GPC5	1	0.986576	predicted_enhancer
								434342	chr6_1870901_1874181	GPC6	1	0.986576	predicted_enhancer
								434343	chr6_1870901_1874181	GPR18	1	0.986576	predicted_enhancer
								434344	chr6_1870901_1874181	GPR180	1	0.986576	predicted_enhancer
								434345	chr6_1870901_1874181	GPR183	1	0.986576	predicted_enhancer
								434346	chr6_1870901_1874181	GRK1	1	0.986576	predicted_enhancer
								434347	chr6_1870901_1874181	GRTP1	1	0.986576	predicted_enhancer
								434348	chr6_1870901_1874181	HS6ST3	1	0.986576	predicted_enhancer
								434349	chr6_1870901_1874181	ING1	1	0.986576	predicted_enhancer
								434350	chr6_1870901_1874181	IPO5	1	0.986576	predicted_enhancer
								434351	chr6_1870901_1874181	IRS2	1	0.986576	predicted_enhancer
								434352	chr6_1870901_1874181	ITGBL1	1	0.986576	predicted_enhancer
								434353	chr6_1870901_1874181	KDELC1	1	0.986576	predicted_enhancer
								434354	chr6_1870901_1874181	LAMP1	1	0.986576	predicted_enhancer
								434355	chr6_1870901_1874181	LIG4	1	0.986576	predicted_enhancer
								434356	chr6_1870901_1874181	LINC00346	1	0.986576	predicted_enhancer
								434357	chr6_1870901_1874181	LINC00452	1	0.986576	predicted_enhancer
								434358	chr6_1870901_1874181	MBNL2	1	0.986576	predicted_enhancer
								434359	chr6_1870901_1874181	MCF2L	1	0.986576	predicted_enhancer
								434360	chr6_1870901_1874181	METTL21C	1	0.986576	predicted_enhancer
								434361	chr6_1870901_1874181	MYO16	1	0.986576	predicted_enhancer
								434362	chr6_1870901_1874181	NALCN	1	0.986576	predicted_enhancer
								434363	chr6_1870901_1874181	OXGR1	1	0.986576	predicted_enhancer
								434364	chr6_1870901_1874181	PCCA	1	0.986576	predicted_enhancer
								434365	chr6_1870901_1874181	PCID2	1	0.986576	predicted_enhancer
								434366	chr6_1870901_1874181	PROZ	1	0.986576	predicted_enhancer
								434367	chr6_1870901_1874181	RAB20	1	0.986576	predicted_enhancer
								434368	chr6_1870901_1874181	RAP2A	1	0.986576	predicted_enhancer
								434369	chr6_1870901_1874181	RASA3	1	0.986576	predicted_enhancer
								434370	chr6_1870901_1874181	RNF113B	1	0.986576	predicted_enhancer
								434371	chr6_1870901_1874181	SLC10A2	1	0.986576	predicted_enhancer
								434372	chr6_1870901_1874181	SLC15A1	1	0.986576	predicted_enhancer
								434373	chr6_1870901_1874181	SOX1	1	0.986576	predicted_enhancer
								434374	chr6_1870901_1874181	SOX21	1	0.986576	predicted_enhancer
								434375	chr6_1870901_1874181	SPACA7	1	0.986576	predicted_enhancer
								434376	chr6_1870901_1874181	STK24	1	0.986576	predicted_enhancer
								434377	chr6_1870901_1874181	TEX29	1	0.986576	predicted_enhancer
								434378	chr6_1870901_1874181	TEX30	1	0.986576	predicted_enhancer
								434379	chr6_1870901_1874181	TFDP1	1	0.986576	predicted_enhancer
								434380	chr6_1870901_1874181	TGDS	1	0.986576	predicted_enhancer
								434381	chr6_1870901_1874181	TM9SF2	1	0.986576	predicted_enhancer
								434382	chr6_1870901_1874181	TMCO3	1	0.986576	predicted_enhancer
								434383	chr6_1870901_1874181	TMEM255B	1	0.986576	predicted_enhancer
								434384	chr6_1870901_1874181	TMTC4	1	0.986576	predicted_enhancer
								434385	chr6_1870901_1874181	TNFSF13B	1	0.986576	predicted_enhancer
								434386	chr6_1870901_1874181	TPP2	1	0.986576	predicted_enhancer
								434387	chr6_1870901_1874181	TUBGCP3	1	0.986576	predicted_enhancer
								434388	chr6_1870901_1874181	UBAC2	1	0.986576	predicted_enhancer
								434389	chr6_1870901_1874181	UGGT2	1	0.986576	predicted_enhancer
								434390	chr6_1870901_1874181	UPF3A	1	0.986576	predicted_enhancer
								434391	chr6_1870901_1874181	ZIC2	1	0.986576	predicted_enhancer
								434392	chr6_1870901_1874181	ZIC5	1	0.986576	predicted_enhancer
								434393	chr16_84677378_84678626	NA	1	0.660689	predicted_enhancer
								434394	chr1_153565427_1535693221	DSCR3	1	0.56292	predicted_enhancer
								434395	chr1_153565427_1535693221	DYRK1A	1	0.56292	predicted_enhancer
								434396	chr1_153565427_1535693221	HLCS	1	0.56292	predicted_enhancer
								434397	chr1_153565427_1535693221	PIGP	1	0.56292	predicted_enhancer
								434398	chr1_153565427_1535693221	TTC3	1	0.56292	predicted_enhancer
								434399	chr13_49651770_49653186	IGSF6	1	1.01623	predicted_enhancer
								434400	chr13_49651770_49653186	LYRM1	1	1.01623	predicted_enhancer
								434401	chr13_49651770_49653186	METTL9	1	1.01623	predicted_enhancer
								434402	chr13_49651770_49653186	OTOA	1	1.01623	predicted_enhancer
								434403	chr7_131133848_1311349981	ABHD5	1	0.8298	predicted_enhancer
								434404	chr7_131133848_1311349981	ACAA1	1	0.8298	predicted_enhancer
								434405	chr7_131133848_1311349981	ACKR2	1	0.8298	predicted_enhancer
								434406	chr7_131133848_1311349981	ACVR2B	1	0.8298	predicted_enhancer
								434407	chr7_131133848_1311349981	ALS2CL	1	0.8298	predicted_enhancer
								434408	chr7_131133848_1311349981	AMIGO3	1	0.8298	predicted_enhancer
								434409	chr7_131133848_1311349981	AMT	1	0.8298	predicted_enhancer
								434410	chr7_131133848_1311349981	ANKRD28	1	0.8298	predicted_enhancer
								434411	chr7_131133848_1311349981	ANO10	1	0.8298	predicted_enhancer
								434412	chr7_131133848_1311349981	APEH	1	0.8298	predicted_enhancer
								434413	chr7_131133848_1311349981	ARIH2	1	0.8298	predicted_enhancer
								434414	chr7_131133848_1311349981	ARIH2OS	1	0.8298	predicted_enhancer
								434415	chr7_131133848_1311349981	ARL8B	1	0.8298	predicted_enhancer
								434416	chr7_131133848_1311349981	ARPC4	1	0.8298	predicted_enhancer
								434417	chr7_131133848_1311349981	ARPC4-TTLL3	1	0.8298	predicted_enhancer
								434418	chr7_131133848_1311349981	ARPP21	1	0.8298	predicted_enhancer
								434419	chr7_131133848_1311349981	ATG7	1	0.8298	predicted_enhancer
								434420	chr7_131133848_1311349981	ATP2B2	1	0.8298	predicted_enhancer
								434421	chr7_131133848_1311349981	ATRIP	1	0.8298	predicted_enhancer
								434422	chr7_131133848_1311349981	AZI2	1	0.8298	predicted_enhancer
								434423	chr7_131133848_1311349981	BHLHE40	1	0.8298	predicted_enhancer
								434424	chr7_131133848_1311349981	BRK1	1	0.8298	predicted_enhancer
								434425	chr7_131133848_1311349981	BRPF1	1	0.8298	predicted_enhancer
								434426	chr7_131133848_1311349981	BSN	1	0.8298	predicted_enhancer
								434427	chr7_131133848_1311349981	BTD	1	0.8298	predicted_enhancer
								434428	chr7_131133848_1311349981	C3orf18	1	0.8298	predicted_enhancer
								434429	chr7_131133848_1311349981	C3orf20	1	0.8298	predicted_enhancer
								434430	chr7_131133848_1311349981	C3orf35	1	0.8298	predicted_enhancer
								434431	chr7_131133848_1311349981	C3orf62	1	0.8298	predicted_enhancer
								434432	chr7_131133848_1311349981	C3orf84	1	0.8298	predicted_enhancer
								434433	chr7_131133848_1311349981	CACNA2D2	1	0.8298	predicted_enhancer
								434434	chr7_131133848_1311349981	CAMK1	1	0.8298	predicted_enhancer
								434435	chr7_131133848_1311349981	CAMKV	1	0.8298	predicted_enhancer
								434436	chr7_131133848_1311349981	CAMP	1	0.8298	predicted_enhancer
								434437	chr7_131133848_1311349981	CAND2	1	0.8298	predicted_enhancer
								434438	chr7_131133848_1311349981	CAPN7	1	0.8298	predicted_enhancer
								434439	chr7_131133848_1311349981	CAV3	1	0.8298	predicted_enhancer
								434440	chr7_131133848_1311349981	CCDC12	1	0.8298	predicted_enhancer
								434441	chr7_131133848_1311349981	CCDC13	1	0.8298	predicted_enhancer
								434442	chr7_131133848_1311349981	CCDC174	1	0.8298	predicted_enhancer
								434443	chr7_131133848_1311349981	CCDC36	1	0.8298	predicted_enhancer
								434444	chr7_131133848_1311349981	CCDC51	1	0.8298	predicted_enhancer
								434445	chr7_131133848_1311349981	CCDC71	1	0.8298	predicted_enhancer
								434446	chr7_131133848_1311349981	CCK	1	0.8298	predicted_enhancer
								434447	chr7_131133848_1311349981	CCR1	1	0.8298	predicted_enhancer
								434448	chr7_131133848_1311349981	CCR2	1	0.8298	predicted_enhancer
								434449	chr7_131133848_1311349981	CCR3	1	0.8298	predicted_enhancer
								434450	chr7_131133848_1311349981	CCR4	1	0.8298	predicted_enhancer
								434451	chr7_131133848_1311349981	CCR5	1	0.8298	predicted_enhancer
								434452	chr7_131133848_1311349981	CCR8	1	0.8298	predicted_enhancer
								434453	chr7_131133848_1311349981	CCR9	1	0.8298	predicted_enhancer
								434454	chr7_131133848_1311349981	CCRL2	1	0.8298	predicted_enhancer
								434455	chr7_131133848_1311349981	CDC25A	1	0.8298	predicted_enhancer
								434456	chr7_131133848_1311349981	CDCP1	1	0.8298	predicted_enhancer
								434457	chr7_131133848_1311349981	CDHR4	1	0.8298	predicted_enhancer
								434458	chr7_131133848_1311349981	CELSR3	1	0.8298	predicted_enhancer
								434459	chr7_131133848_1311349981	CHCHD4	1	0.8298	predicted_enhancer
								434460	chr7_131133848_1311349981	CIDEC	1	0.8298	predicted_enhancer
								434461	chr7_131133848_1311349981	CLASP2	1	0.8298	predicted_enhancer
								434462	chr7_131133848_1311349981	CLEC3B	1	0.8298	predicted_enhancer
								434463	chr7_131133848_1311349981	CMC1	1	0.8298	predicted_enhancer
								434464	chr7_131133848_1311349981	CMTM6	1	0.8298	predicted_enhancer
								434465	chr7_131133848_1311349981	CMTM7	1	0.8298	predicted_enhancer
								434466	chr7_131133848_1311349981	CMTM8	1	0.8298	predicted_enhancer
								434467	chr7_131133848_1311349981	CNOT10	1	0.8298	predicted_enhancer
								434468	chr7_131133848_1311349981	COL7A1	1	0.8298	predicted_enhancer
								434469	chr7_131133848_1311349981	COLQ	1	0.8298	predicted_enhancer
								434470	chr7_131133848_1311349981	CPNE9	1	0.8298	predicted_enhancer
								434471	chr7_131133848_1311349981	CRELD1	1	0.8298	predicted_enhancer
								434472	chr7_131133848_1311349981	CRTAP	1	0.8298	predicted_enhancer
								434473	chr7_131133848_1311349981	CSPG5	1	0.8298	predicted_enhancer
								434474	chr7_131133848_1311349981	CSRNP1	1	0.8298	predicted_enhancer
								434475	chr7_131133848_1311349981	CTDSPL	1	0.8298	predicted_enhancer
								434476	chr7_131133848_1311349981	CTNNB1	1	0.8298	predicted_enhancer
								434477	chr7_131133848_1311349981	CX3CR1	1	0.8298	predicted_enhancer
								434478	chr7_131133848_1311349981	CXCR6	1	0.8298	predicted_enhancer
								434479	chr7_131133848_1311349981	CYB561D2	1	0.8298	predicted_enhancer
								434480	chr7_131133848_1311349981	CYP8B1	1	0.8298	predicted_enhancer
								434481	chr7_131133848_1311349981	DAG1	1	0.8298	predicted_enhancer
								434482	chr7_131133848_1311349981	DALRD3	1	0.8298	predicted_enhancer
								434483	chr7_131133848_1311349981	DAZL	1	0.8298	predicted_enhancer
								434484	chr7_131133848_1311349981	DCLK3	1	0.8298	predicted_enhancer
								434485	chr7_131133848_1311349981	DHX30	1	0.8298	predicted_enhancer
								434486	chr7_131133848_1311349981	DLEC1	1	0.8298	predicted_enhancer
								434487	chr7_131133848_1311349981	DPH3	1	0.8298	predicted_enhancer
								434488	chr7_131133848_1311349981	DYNC1LI1	1	0.8298	predicted_enhancer
								434489	chr7_131133848_1311349981	EAF1	1	0.8298	predicted_enhancer
								434490	chr7_131133848_1311349981	EDEM1	1	0.8298	predicted_enhancer
								434491	chr7_131133848_1311349981	EFHB	1	0.8298	predicted_enhancer
								434492	chr7_131133848_1311349981	EIF1B	1	0.8298	predicted_enhancer
								434493	chr7_131133848_1311349981	ELP6	1	0.8298	predicted_enhancer
								434494	chr7_131133848_1311349981	EMC3	1	0.8298	predicted_enhancer
								434495	chr7_131133848_1311349981	ENTPD3	1	0.8298	predicted_enhancer
								434496	chr7_131133848_1311349981	EOMES	1	0.8298	predicted_enhancer
								434497	chr7_131133848_1311349981	EPM2AIP1	1	0.8298	predicted_enhancer
								434498	chr7_131133848_1311349981	EXOG	1	0.8298	predicted_enhancer
								434499	chr7_131133848_1311349981	EXOSC7	1	0.8298	predicted_enhancer
								434500	chr7_131133848_1311349981	FAM198A	1	0.8298	predicted_enhancer
								434501	chr7_131133848_1311349981	FAM212A	1	0.8298	predicted_enhancer
								434502	chr7_131133848_1311349981	FANCD2	1	0.8298	predicted_enhancer
								434503	chr7_131133848_1311349981	FANCD2OS	1	0.8298	predicted_enhancer
								434504	chr7_131133848_1311349981	FBLN2	1	0.8298	predicted_enhancer
								434505	chr7_131133848_1311349981	FBXL2	1	0.8298	predicted_enhancer
								434506	chr7_131133848_1311349981	FBXW12	1	0.8298	predicted_enhancer
								434507	chr7_131133848_1311349981	FGD5	1	0.8298	predicted_enhancer
								434508	chr7_131133848_1311349981	FYCO1	1	0.8298	predicted_enhancer
								434509	chr7_131133848_1311349981	GADL1	1	0.8298	predicted_enhancer
								434510	chr7_131133848_1311349981	GALNT15	1	0.8298	predicted_enhancer
								434511	chr7_131133848_1311349981	GHRL	1	0.8298	predicted_enhancer
								434512	chr7_131133848_1311349981	GLB1	1	0.8298	predicted_enhancer
								434513	chr7_131133848_1311349981	GMPPB	1	0.8298	predicted_enhancer
								434514	chr7_131133848_1311349981	GNAI2	1	0.8298	predicted_enhancer
								434515	chr7_131133848_1311349981	GNAT1	1	0.8298	predicted_enhancer
								434516	chr7_131133848_1311349981	GOLGA4	1	0.8298	predicted_enhancer
								434517	chr7_131133848_1311349981	GORASP1	1	0.8298	predicted_enhancer
								434518	chr7_131133848_1311349981	GPD1L	1	0.8298	predicted_enhancer
								434519	chr7_131133848_1311349981	GPX1	1	0.8298	predicted_enhancer
								434520	chr7_131133848_1311349981	GRIP2	1	0.8298	predicted_enhancer
								434521	chr7_131133848_1311349981	GRM7	1	0.8298	predicted_enhancer
								434522	chr7_131133848_1311349981	HACL1	1	0.8298	predicted_enhancer
								434523	chr7_131133848_1311349981	HDAC11	1	0.8298	predicted_enhancer
								434524	chr7_131133848_1311349981	HHATL	1	0.8298	predicted_enhancer
								434525	chr7_131133848_1311349981	HIGD1A	1	0.8298	predicted_enhancer
								434526	chr7_131133848_1311349981	HRH1	1	0.8298	predicted_enhancer
								434527	chr7_131133848_1311349981	HYAL1	1	0.8298	predicted_enhancer
								434528	chr7_131133848_1311349981	HYAL2	1	0.8298	predicted_enhancer
								434529	chr7_131133848_1311349981	HYAL3	1	0.8298	predicted_enhancer
								434530	chr7_131133848_1311349981	IFRD2	1	0.8298	predicted_enhancer
								434531	chr7_131133848_1311349981	IL17RC	1	0.8298	predicted_enhancer
								434532	chr7_131133848_1311349981	IL17RE	1	0.8298	predicted_enhancer
								434533	chr7_131133848_1311349981	IMPDH2	1	0.8298	predicted_enhancer
								434534	chr7_131133848_1311349981	IP6K1	1	0.8298	predicted_enhancer
								434535	chr7_131133848_1311349981	IP6K2	1	0.8298	predicted_enhancer
								434536	chr7_131133848_1311349981	IQSEC1	1	0.8298	predicted_enhancer
								434537	chr7_131133848_1311349981	IRAK2	1	0.8298	predicted_enhancer
								434538	chr7_131133848_1311349981	ITGA9	1	0.8298	predicted_enhancer
								434539	chr7_131133848_1311349981	ITPR1	1	0.8298	predicted_enhancer
								434540	chr7_131133848_1311349981	JAGN1	1	0.8298	predicted_enhancer
								434541	chr7_131133848_1311349981	KAT2B	1	0.8298	predicted_enhancer
								434542	chr7_131133848_1311349981	KCNH8	1	0.8298	predicted_enhancer
								434543	chr7_131133848_1311349981	KIAA1143	1	0.8298	predicted_enhancer
								434544	chr7_131133848_1311349981	KIF15	1	0.8298	predicted_enhancer
								434545	chr7_131133848_1311349981	KIF9	1	0.8298	predicted_enhancer
								434546	chr7_131133848_1311349981	KLHDC8B	1	0.8298	predicted_enhancer
								434547	chr7_131133848_1311349981	KLHL18	1	0.8298	predicted_enhancer
								434548	chr7_131133848_1311349981	KLHL40	1	0.8298	predicted_enhancer
								434549	chr7_131133848_1311349981	KRBOX1	1	0.8298	predicted_enhancer
								434550	chr7_131133848_1311349981	LAMB2	1	0.8298	predicted_enhancer
								434551	chr7_131133848_1311349981	LARS2	1	0.8298	predicted_enhancer
								434552	chr7_131133848_1311349981	LHFPL4	1	0.8298	predicted_enhancer
								434553	chr7_131133848_1311349981	LIMD1	1	0.8298	predicted_enhancer
								434554	chr7_131133848_1311349981	LINC00692	1	0.8298	predicted_enhancer
								434555	chr7_131133848_1311349981	LMCD1	1	0.8298	predicted_enhancer
								434556	chr7_131133848_1311349981	LRRC2	1	0.8298	predicted_enhancer
								434557	chr7_131133848_1311349981	LRRC3B	1	0.8298	predicted_enhancer
								434558	chr7_131133848_1311349981	LRRFIP2	1	0.8298	predicted_enhancer
								434559	chr7_131133848_1311349981	LSM3	1	0.8298	predicted_enhancer
								434560	chr7_131133848_1311349981	LSMEM2	1	0.8298	predicted_enhancer
								434561	chr7_131133848_1311349981	LTF	1	0.8298	predicted_enhancer
								434562	chr7_131133848_1311349981	LYZL4	1	0.8298	predicted_enhancer
								434563	chr7_131133848_1311349981	LZTFL1	1	0.8298	predicted_enhancer
								434564	chr7_131133848_1311349981	MAP4	1	0.8298	predicted_enhancer
								434565	chr7_131133848_1311349981	METTL6	1	0.8298	predicted_enhancer
								434566	chr7_131133848_1311349981	MKRN2	1	0.8298	predicted_enhancer
								434567	chr7_131133848_1311349981	MKRN2OS	1	0.8298	predicted_enhancer
								434568	chr7_131133848_1311349981	MLH1	1	0.8298	predicted_enhancer
								434569	chr7_131133848_1311349981	MOBP	1	0.8298	predicted_enhancer
								434570	chr7_131133848_1311349981	MON1A	1	0.8298	predicted_enhancer
								434571	chr7_131133848_1311349981	MRPS25	1	0.8298	predicted_enhancer
								434572	chr7_131133848_1311349981	MST1	1	0.8298	predicted_enhancer
								434573	chr7_131133848_1311349981	MST1R	1	0.8298	predicted_enhancer
								434574	chr7_131133848_1311349981	MTMR14	1	0.8298	predicted_enhancer
								434575	chr7_131133848_1311349981	MYD88	1	0.8298	predicted_enhancer
								434576	chr7_131133848_1311349981	MYL3	1	0.8298	predicted_enhancer
								434577	chr7_131133848_1311349981	MYRIP	1	0.8298	predicted_enhancer
								434578	chr7_131133848_1311349981	NAT6	1	0.8298	predicted_enhancer
								434579	chr7_131133848_1311349981	NBEAL2	1	0.8298	predicted_enhancer
								434580	chr7_131133848_1311349981	NCKIPSD	1	0.8298	predicted_enhancer
								434581	chr7_131133848_1311349981	NDUFAF3	1	0.8298	predicted_enhancer
								434582	chr7_131133848_1311349981	NEK10	1	0.8298	predicted_enhancer
								434583	chr7_131133848_1311349981	NGLY1	1	0.8298	predicted_enhancer
								434584	chr7_131133848_1311349981	NICN1	1	0.8298	predicted_enhancer
								434585	chr7_131133848_1311349981	NKIRAS1	1	0.8298	predicted_enhancer
								434586	chr7_131133848_1311349981	NKTR	1	0.8298	predicted_enhancer
								434587	chr7_131133848_1311349981	NME6	1	0.8298	predicted_enhancer
								434588	chr7_131133848_1311349981	NPRL2	1	0.8298	predicted_enhancer
								434589	chr7_131133848_1311349981	NR1D2	1	0.8298	predicted_enhancer
								434590	chr7_131133848_1311349981	NR2C2	1	0.8298	predicted_enhancer
								434591	chr7_131133848_1311349981	NUP210	1	0.8298	predicted_enhancer
								434592	chr7_131133848_1311349981	OGG1	1	0.8298	predicted_enhancer
								434593	chr7_131133848_1311349981	OSBPL10	1	0.8298	predicted_enhancer
								434594	chr7_131133848_1311349981	OXNAD1	1	0.8298	predicted_enhancer
								434595	chr7_131133848_1311349981	OXSM	1	0.8298	predicted_enhancer
								434596	chr7_131133848_1311349981	OXSR1	1	0.8298	predicted_enhancer
								434597	chr7_131133848_1311349981	OXTR	1	0.8298	predicted_enhancer
								434598	chr7_131133848_1311349981	P4HTM	1	0.8298	predicted_enhancer
								434599	chr7_131133848_1311349981	PDCD6IP	1	0.8298	predicted_enhancer
								434600	chr7_131133848_1311349981	PFKFB4	1	0.8298	predicted_enhancer
								434601	chr7_131133848_1311349981	PLCD1	1	0.8298	predicted_enhancer
								434602	chr7_131133848_1311349981	PLCL2	1	0.8298	predicted_enhancer
								434603	chr7_131133848_1311349981	PLXNB1	1	0.8298	predicted_enhancer
								434604	chr7_131133848_1311349981	POMGNT2	1	0.8298	predicted_enhancer
								434605	chr7_131133848_1311349981	PP2D1	1	0.8298	predicted_enhancer
								434606	chr7_131133848_1311349981	PPARG	1	0.8298	predicted_enhancer
								434607	chr7_131133848_1311349981	PRKAR2A	1	0.8298	predicted_enhancer
								434608	chr7_131133848_1311349981	PRRT3	1	0.8298	predicted_enhancer
								434609	chr7_131133848_1311349981	PRSS42	1	0.8298	predicted_enhancer
								434610	chr7_131133848_1311349981	PRSS45	1	0.8298	predicted_enhancer
								434611	chr7_131133848_1311349981	PRSS46	1	0.8298	predicted_enhancer
								434612	chr7_131133848_1311349981	PRSS50	1	0.8298	predicted_enhancer
								434613	chr7_131133848_1311349981	PTH1R	1	0.8298	predicted_enhancer
								434614	chr7_131133848_1311349981	PTPN23	1	0.8298	predicted_enhancer
								434615	chr7_131133848_1311349981	QARS	1	0.8298	predicted_enhancer
								434616	chr7_131133848_1311349981	QRICH1	1	0.8298	predicted_enhancer
								434617	chr7_131133848_1311349981	RAB5A	1	0.8298	predicted_enhancer
								434618	chr7_131133848_1311349981	RAD18	1	0.8298	predicted_enhancer
								434619	chr7_131133848_1311349981	RAF1	1	0.8298	predicted_enhancer
								434620	chr7_131133848_1311349981	RARB	1	0.8298	predicted_enhancer
								434621	chr7_131133848_1311349981	RASSF1	1	0.8298	predicted_enhancer
								434622	chr7_131133848_1311349981	RBM5	1	0.8298	predicted_enhancer
								434623	chr7_131133848_1311349981	RBM6	1	0.8298	predicted_enhancer
								434624	chr7_131133848_1311349981	RBMS3	1	0.8298	predicted_enhancer
								434625	chr7_131133848_1311349981	RFTN1	1	0.8298	predicted_enhancer
								434626	chr7_131133848_1311349981	RHOA	1	0.8298	predicted_enhancer
								434627	chr7_131133848_1311349981	RNF123	1	0.8298	predicted_enhancer
								434628	chr7_131133848_1311349981	RPL14	1	0.8298	predicted_enhancer
								434629	chr7_131133848_1311349981	RPL15	1	0.8298	predicted_enhancer
								434630	chr7_131133848_1311349981	RPL32	1	0.8298	predicted_enhancer
								434631	chr7_131133848_1311349981	RPSA	1	0.8298	predicted_enhancer
								434632	chr7_131133848_1311349981	RPUSD3	1	0.8298	predicted_enhancer
								434633	chr7_131133848_1311349981	RTP3	1	0.8298	predicted_enhancer
								434634	chr7_131133848_1311349981	SACM1L	1	0.8298	predicted_enhancer
								434635	chr7_131133848_1311349981	SATB1	1	0.8298	predicted_enhancer
								434636	chr7_131133848_1311349981	SCAP	1	0.8298	predicted_enhancer
								434637	chr7_131133848_1311349981	SCN10A	1	0.8298	predicted_enhancer
								434638	chr7_131133848_1311349981	SCN11A	1	0.8298	predicted_enhancer
								434639	chr7_131133848_1311349981	SCN5A	1	0.8298	predicted_enhancer
								434640	chr7_131133848_1311349981	SEC13	1	0.8298	predicted_enhancer
								434641	chr7_131133848_1311349981	SEC22C	1	0.8298	predicted_enhancer
								434642	chr7_131133848_1311349981	SEMA3B	1	0.8298	predicted_enhancer
								434643	chr7_131133848_1311349981	SEMA3F	1	0.8298	predicted_enhancer
								434644	chr7_131133848_1311349981	SETD2	1	0.8298	predicted_enhancer
								434645	chr7_131133848_1311349981	SETD5	1	0.8298	predicted_enhancer
								434646	chr7_131133848_1311349981	SH3BP5	1	0.8298	predicted_enhancer
								434647	chr7_131133848_1311349981	SHISA5	1	0.8298	predicted_enhancer
								434648	chr7_131133848_1311349981	SLC22A13	1	0.8298	predicted_enhancer
								434649	chr7_131133848_1311349981	SLC22A14	1	0.8298	predicted_enhancer
								434650	chr7_131133848_1311349981	SLC25A20	1	0.8298	predicted_enhancer
								434651	chr7_131133848_1311349981	SLC25A38	1	0.8298	predicted_enhancer
								434652	chr7_131133848_1311349981	SLC26A6	1	0.8298	predicted_enhancer
								434653	chr7_131133848_1311349981	SLC38A3	1	0.8298	predicted_enhancer
								434654	chr7_131133848_1311349981	SLC4A7	1	0.8298	predicted_enhancer
								434655	chr7_131133848_1311349981	SLC6A1	1	0.8298	predicted_enhancer
								434656	chr7_131133848_1311349981	SLC6A11	1	0.8298	predicted_enhancer
								434657	chr7_131133848_1311349981	SLC6A20	1	0.8298	predicted_enhancer
								434658	chr7_131133848_1311349981	SLC6A6	1	0.8298	predicted_enhancer
								434659	chr7_131133848_1311349981	SMARCC1	1	0.8298	predicted_enhancer
								434660	chr7_131133848_1311349981	SNRK	1	0.8298	predicted_enhancer
								434661	chr7_131133848_1311349981	SPINK8	1	0.8298	predicted_enhancer
								434662	chr7_131133848_1311349981	SRGAP3	1	0.8298	predicted_enhancer
								434663	chr7_131133848_1311349981	SS18L2	1	0.8298	predicted_enhancer
								434664	chr7_131133848_1311349981	SSUH2	1	0.8298	predicted_enhancer
								434665	chr7_131133848_1311349981	STAC	1	0.8298	predicted_enhancer
								434666	chr7_131133848_1311349981	STT3B	1	0.8298	predicted_enhancer
								434667	chr7_131133848_1311349981	SUSD5	1	0.8298	predicted_enhancer
								434668	chr7_131133848_1311349981	SYN2	1	0.8298	predicted_enhancer
								434669	chr7_131133848_1311349981	TADA3	1	0.8298	predicted_enhancer
								434670	chr7_131133848_1311349981	TAMM41	1	0.8298	predicted_enhancer
								434671	chr7_131133848_1311349981	TATDN2	1	0.8298	predicted_enhancer
								434672	chr7_131133848_1311349981	TBC1D5	1	0.8298	predicted_enhancer
								434673	chr7_131133848_1311349981	TCAIM	1	0.8298	predicted_enhancer
								434674	chr7_131133848_1311349981	TCTA	1	0.8298	predicted_enhancer
								434675	chr7_131133848_1311349981	TDGF1	1	0.8298	predicted_enhancer
								434676	chr7_131133848_1311349981	TGFBR2	1	0.8298	predicted_enhancer
								434677	chr7_131133848_1311349981	TGM4	1	0.8298	predicted_enhancer
								434678	chr7_131133848_1311349981	THRB	1	0.8298	predicted_enhancer
								434679	chr7_131133848_1311349981	THUMPD3	1	0.8298	predicted_enhancer
								434680	chr7_131133848_1311349981	TIMP4	1	0.8298	predicted_enhancer
								434681	chr7_131133848_1311349981	TMA7	1	0.8298	predicted_enhancer
								434682	chr7_131133848_1311349981	TMEM115	1	0.8298	predicted_enhancer
								434683	chr7_131133848_1311349981	TMEM158	1	0.8298	predicted_enhancer
								434684	chr7_131133848_1311349981	TMEM40	1	0.8298	predicted_enhancer
								434685	chr7_131133848_1311349981	TMEM42	1	0.8298	predicted_enhancer
								434686	chr7_131133848_1311349981	TMEM43	1	0.8298	predicted_enhancer
								434687	chr7_131133848_1311349981	TMEM89	1	0.8298	predicted_enhancer
								434688	chr7_131133848_1311349981	TMIE	1	0.8298	predicted_enhancer
								434689	chr7_131133848_1311349981	TMPPE	1	0.8298	predicted_enhancer
								434690	chr7_131133848_1311349981	TOP2B	1	0.8298	predicted_enhancer
								434691	chr7_131133848_1311349981	TOPAZ1	1	0.8298	predicted_enhancer
								434692	chr7_131133848_1311349981	TPRXL	1	0.8298	predicted_enhancer
								434693	chr7_131133848_1311349981	TRAIP	1	0.8298	predicted_enhancer
								434694	chr7_131133848_1311349981	TRAK1	1	0.8298	predicted_enhancer
								434695	chr7_131133848_1311349981	TRANK1	1	0.8298	predicted_enhancer
								434696	chr7_131133848_1311349981	TREX1	1	0.8298	predicted_enhancer
								434697	chr7_131133848_1311349981	TRIM71	1	0.8298	predicted_enhancer
								434698	chr7_131133848_1311349981	TSEN2	1	0.8298	predicted_enhancer
								434699	chr7_131133848_1311349981	TTC21A	1	0.8298	predicted_enhancer
								434700	chr7_131133848_1311349981	TTLL3	1	0.8298	predicted_enhancer
								434701	chr7_131133848_1311349981	TUSC2	1	0.8298	predicted_enhancer
								434702	chr7_131133848_1311349981	UBA7	1	0.8298	predicted_enhancer
								434703	chr7_131133848_1311349981	UBE2E1	1	0.8298	predicted_enhancer
								434704	chr7_131133848_1311349981	UBE2E2	1	0.8298	predicted_enhancer
								434705	chr7_131133848_1311349981	UBP1	1	0.8298	predicted_enhancer
								434706	chr7_131133848_1311349981	UCN2	1	0.8298	predicted_enhancer
								434707	chr7_131133848_1311349981	ULK4	1	0.8298	predicted_enhancer
								434708	chr7_131133848_1311349981	UQCRC1	1	0.8298	predicted_enhancer
								434709	chr7_131133848_1311349981	USP19	1	0.8298	predicted_enhancer
								434710	chr7_131133848_1311349981	USP4	1	0.8298	predicted_enhancer
								434711	chr7_131133848_1311349981	VGLL4	1	0.8298	predicted_enhancer
								434712	chr7_131133848_1311349981	VHL	1	0.8298	predicted_enhancer
								434713	chr7_131133848_1311349981	VILL	1	0.8298	predicted_enhancer
								434714	chr7_131133848_1311349981	VIPR1	1	0.8298	predicted_enhancer
								434715	chr7_131133848_1311349981	WDR48	1	0.8298	predicted_enhancer
								434716	chr7_131133848_1311349981	WDR6	1	0.8298	predicted_enhancer
								434717	chr7_131133848_1311349981	WNT7A	1	0.8298	predicted_enhancer
								434718	chr7_131133848_1311349981	XCR1	1	0.8298	predicted_enhancer
								434719	chr7_131133848_1311349981	XIRP1	1	0.8298	predicted_enhancer
								434720	chr7_131133848_1311349981	XPC	1	0.8298	predicted_enhancer
								434721	chr7_131133848_1311349981	XYLB	1	0.8298	predicted_enhancer
								434722	chr7_131133848_1311349981	ZBTB47	1	0.8298	predicted_enhancer
								434723	chr7_131133848_1311349981	ZCWPW2	1	0.8298	predicted_enhancer
								434724	chr7_131133848_1311349981	ZDHHC3	1	0.8298	predicted_enhancer
								434725	chr7_131133848_1311349981	ZKSCAN7	1	0.8298	predicted_enhancer
								434726	chr7_131133848_1311349981	ZMYND10	1	0.8298	predicted_enhancer
								434727	chr7_131133848_1311349981	ZNF197	1	0.8298	predicted_enhancer
								434728	chr7_131133848_1311349981	ZNF35	1	0.8298	predicted_enhancer
								434729	chr7_131133848_1311349981	ZNF385D	1	0.8298	predicted_enhancer
								434730	chr7_131133848_1311349981	ZNF445	1	0.8298	predicted_enhancer
								434731	chr7_131133848_1311349981	ZNF501	1	0.8298	predicted_enhancer
								434732	chr7_131133848_1311349981	ZNF502	1	0.8298	predicted_enhancer
								434733	chr7_131133848_1311349981	ZNF589	1	0.8298	predicted_enhancer
								434734	chr7_131133848_1311349981	ZNF619	1	0.8298	predicted_enhancer
								434735	chr7_131133848_1311349981	ZNF620	1	0.8298	predicted_enhancer
								434736	chr7_131133848_1311349981	ZNF621	1	0.8298	predicted_enhancer
								434737	chr7_131133848_1311349981	ZNF660	1	0.8298	predicted_enhancer
								434738	chr7_131133848_1311349981	ZNF662	1	0.8298	predicted_enhancer
								434739	chr7_131133848_1311349981	ZNF852	1	0.8298	predicted_enhancer
								434740	chr7_131133848_1311349981	ZNF860	1	0.8298	predicted_enhancer
								434741	chr18_8765293_8767838	AARD	1	0.652031	predicted_enhancer
								434742	chr18_8765293_8767838	ABRA	1	0.652031	predicted_enhancer
								434743	chr18_8765293_8767838	AC023590.1	1	0.652031	predicted_enhancer
								434744	chr18_8765293_8767838	AC023632.1	1	0.652031	predicted_enhancer
								434745	chr18_8765293_8767838	AC090186.1	1	0.652031	predicted_enhancer
								434746	chr18_8765293_8767838	AC117834.1	1	0.652031	predicted_enhancer
								434747	chr18_8765293_8767838	AC138647.1	1	0.652031	predicted_enhancer
								434748	chr18_8765293_8767838	ADAM18	1	0.652031	predicted_enhancer
								434749	chr18_8765293_8767838	ADAM2	1	0.652031	predicted_enhancer
								434750	chr18_8765293_8767838	ADAM32	1	0.652031	predicted_enhancer
								434751	chr18_8765293_8767838	ADAM9	1	0.652031	predicted_enhancer
								434752	chr18_8765293_8767838	ADCK5	1	0.652031	predicted_enhancer
								434753	chr18_8765293_8767838	ADCY8	1	0.652031	predicted_enhancer
								434754	chr18_8765293_8767838	ADHFE1	1	0.652031	predicted_enhancer
								434755	chr18_8765293_8767838	ADRB3	1	0.652031	predicted_enhancer
								434756	chr18_8765293_8767838	AGO2	1	0.652031	predicted_enhancer
								434757	chr18_8765293_8767838	ANGPT1	1	0.652031	predicted_enhancer
								434758	chr18_8765293_8767838	ANK1	1	0.652031	predicted_enhancer
								434759	chr18_8765293_8767838	ANKRD46	1	0.652031	predicted_enhancer
								434760	chr18_8765293_8767838	ANXA13	1	0.652031	predicted_enhancer
								434761	chr18_8765293_8767838	AP3M2	1	0.652031	predicted_enhancer
								434762	chr18_8765293_8767838	ARC	1	0.652031	predicted_enhancer
								434763	chr18_8765293_8767838	ARFGEF1	1	0.652031	predicted_enhancer
								434764	chr18_8765293_8767838	ARHGAP39	1	0.652031	predicted_enhancer
								434765	chr18_8765293_8767838	ARMC1	1	0.652031	predicted_enhancer
								434766	chr18_8765293_8767838	ASAP1	1	0.652031	predicted_enhancer
								434767	chr18_8765293_8767838	ASH2L	1	0.652031	predicted_enhancer
								434768	chr18_8765293_8767838	ASPH	1	0.652031	predicted_enhancer
								434769	chr18_8765293_8767838	ATAD2	1	0.652031	predicted_enhancer
								434770	chr18_8765293_8767838	ATP6V0D2	1	0.652031	predicted_enhancer
								434771	chr18_8765293_8767838	ATP6V1C1	1	0.652031	predicted_enhancer
								434772	chr18_8765293_8767838	ATP6V1H	1	0.652031	predicted_enhancer
								434773	chr18_8765293_8767838	AZIN1	1	0.652031	predicted_enhancer
								434774	chr18_8765293_8767838	BAALC	1	0.652031	predicted_enhancer
								434775	chr18_8765293_8767838	BAG4	1	0.652031	predicted_enhancer
								434776	chr18_8765293_8767838	BHLHE22	1	0.652031	predicted_enhancer
								434777	chr18_8765293_8767838	BOP1	1	0.652031	predicted_enhancer
								434778	chr18_8765293_8767838	BRF2	1	0.652031	predicted_enhancer
								434779	chr18_8765293_8767838	C8orf17	1	0.652031	predicted_enhancer
								434780	chr18_8765293_8767838	C8orf22	1	0.652031	predicted_enhancer
								434781	chr18_8765293_8767838	C8orf31	1	0.652031	predicted_enhancer
								434782	chr18_8765293_8767838	C8orf33	1	0.652031	predicted_enhancer
								434783	chr18_8765293_8767838	C8orf34	1	0.652031	predicted_enhancer
								434784	chr18_8765293_8767838	C8orf37	1	0.652031	predicted_enhancer
								434785	chr18_8765293_8767838	C8orf4	1	0.652031	predicted_enhancer
								434786	chr18_8765293_8767838	C8orf44	1	0.652031	predicted_enhancer
								434787	chr18_8765293_8767838	C8orf44-SGK3	1	0.652031	predicted_enhancer
								434788	chr18_8765293_8767838	C8orf46	1	0.652031	predicted_enhancer
								434789	chr18_8765293_8767838	C8orf59	1	0.652031	predicted_enhancer
								434790	chr18_8765293_8767838	C8orf76	1	0.652031	predicted_enhancer
								434791	chr18_8765293_8767838	C8orf82	1	0.652031	predicted_enhancer
								434792	chr18_8765293_8767838	C8orf86	1	0.652031	predicted_enhancer
								434793	chr18_8765293_8767838	C8orf87	1	0.652031	predicted_enhancer
								434794	chr18_8765293_8767838	C8orf88	1	0.652031	predicted_enhancer
								434795	chr18_8765293_8767838	CA1	1	0.652031	predicted_enhancer
								434796	chr18_8765293_8767838	CA13	1	0.652031	predicted_enhancer
								434797	chr18_8765293_8767838	CA2	1	0.652031	predicted_enhancer
								434798	chr18_8765293_8767838	CA3	1	0.652031	predicted_enhancer
								434799	chr18_8765293_8767838	CA8	1	0.652031	predicted_enhancer
								434800	chr18_8765293_8767838	CALB1	1	0.652031	predicted_enhancer
								434801	chr18_8765293_8767838	CCDC166	1	0.652031	predicted_enhancer
								434802	chr18_8765293_8767838	CCNE2	1	0.652031	predicted_enhancer
								434803	chr18_8765293_8767838	CDH17	1	0.652031	predicted_enhancer
								434804	chr18_8765293_8767838	CEBPD	1	0.652031	predicted_enhancer
[truncated: 15,137 more rows]
