# Supplementary material for: Dissecting the Transcriptional and Chromatin Accessibility Heterogeneity of Proliferating Cone Precursors in Human Retinoblastoma Tumors by Single Cell Sequencing—Opening Pathways to New Therapeutic Strategies?
Source: Invest Ophthalmol Vis Sci. 2021 May 17;62(6):18. doi: 10.1167/iovs.62.6.18 (PMC8132003; doi:10.1167/iovs.62.6.18)
Supplement: Supplement 13 [file iovs-62-6-18_s013.xlsx]

## Sheet: IPA cluster 4 subcluster 18
Table S5: List of enriched signalling pathways and significant regulators of gene expression of Rb specific cone cluster 4, subclusters 18 and 20.
Cannonical pathways							Upstream regulators
Ingenuity Canonical Pathways	-log(p-value)	Ratio	z-score	Molecules			Upstream Regulator	Expr Log Ratio	Molecule Type	Predicted Activation State	Activation z-score	Flags	p-value of overlap	Target Molecules in Dataset
VDR/RXR Activation	4.1	0.0513	NaN	CDKN1A,CEBPA,COL13A1,HR			NFkB (complex)		complex	Activated	2.219	bias	0.00278	AMPH,CCNB2,CDKN1A,EOMES,GCLC,NTF3,PMAIP1
Kinetochore Metaphase Signaling Pathway	3.67	0.0396	0	ANAPC5,CDC23,MXD3,REC8			IGF1R		transmembrane receptor	Activated	2	bias	0.00948	ABCC4,ATP5PO,CDKN1A,CEBPA
Mitotic Roles of Polo-Like Kinase	3.03	0.0455	NaN	ANAPC5,CCNB2,CDC23			STAT3		transcription regulator	Activated	2.037	bias	0.0101	CDKN1A,CEBPA,COPS5,EOMES,PMAIP1,SLC1A3
Senescence Pathway	2.91	0.0182	NaN	ANAPC5,CCNB2,CDC23,CDKN1A,RNF2			L-triiodothyronine		chemical - endogenous mammalian	Activated	2.105	bias	0.0198	CDKN1A,CEBPA,HINT1,HR,NTF3
Glutathione Biosynthesis	2.06	0.333	NaN	GCLC			dihydrotestosterone		chemical - endogenous mammalian	Activated	2.085	bias	0.000346	ABCC4,CDKN1A,CEBPA,ELOVL7,GRP,HINT1,PMAIP1,SLC1A3
Cell Cycle: G2/M DNA Damage Checkpoint Regulation	2.05	0.0408	NaN	CCNB2,CDKN1A			LY294002		chemical - kinase inhibitor	Inhibited	-2.414	bias	0.00454	AQP3,CDKN1A,CEBPA,FOXC1,GCLC,PMAIP1
Transcriptional Regulatory Network in Embryonic Stem Cells	1.97	0.037	NaN	EOMES,FOXC1			U0126		chemical - kinase inhibitor	Inhibited	-2.152	bias	0.0211	AQP3,CDKN1A,CEBPA,GCLC,GFI1
NAD Biosynthesis from 2-amino-3-carboxymuconate Semialdehyde	1.76	0.167	NaN	QPRT			D-alpha-tocopheryl succinate		chemical reagent				0.0372	PMAIP1
Rapoport-Luebering Glycolytic Shunt	1.76	0.167	NaN	BPGM			octanoic acid		chemical - endogenous mammalian				0.04	CEBPA
Cyclins and Cell Cycle Regulation	1.63	0.0247	NaN	CCNB2,CDKN1A			prostaglandin A2		chemical - endogenous non-mammalian				0.0456	CDKN1A
γ-glutamyl Cycle	1.5	0.0909	NaN	GCLC			cyclic AMP		chemical - endogenous mammalian		1.477	bias	0.00112	ANTXR2,CDKN1A,CEBPA,KCNA1,NTF3
ATM Signaling	1.49	0.0206	NaN	CCNB2,CDKN1A			cyclic GMP		chemical - endogenous mammalian				0.0428	CDKN1A
p53 Signaling	1.48	0.0204	NaN	CDKN1A,PMAIP1			Npm		group				0.00582	CDKN1A
NAD biosynthesis II (from tryptophan)	1.46	0.0833	NaN	QPRT			3-deazaadenosine		chemical reagent				0.0231	CDKN1A
Pancreatic Adenocarcinoma Signaling	1.4	0.0183	NaN	CDKN1A,PLD5			doxifluridine		chemical drug				0.00111	AQP3,CDKN1A
Choline Biosynthesis III	1.37	0.0667	NaN	PLD5			O6-benzylguanine		chemical drug				0.000371	CCNB2,CDKN1A
GP6 Signaling Pathway	1.33	0.0168	NaN	COL13A1,LAMC1			roscovitine		chemical drug				0.00831	CDKN1A,CEBPA
GADD45 Signaling	1.27	0.0526	NaN	CDKN1A			ganciclovir		chemical drug				0.0174	CDKN1A
DNA damage-induced 14-3-3σ Signaling	1.27	0.0526	NaN	CCNB2			isobutylmethylxanthine		chemical toxicant				0.0258	CDKN1A,CEBPA,PIKFYVE
D-myo-inositol (1,4,5)-Trisphosphate Biosynthesis	1.15	0.04	NaN	PIKFYVE			moxonidine		chemical drug				0.04	CDKN1A
Estrogen-mediated S-phase Entry	1.14	0.0385	NaN	CDKN1A			S-nitroso-N-acetyl-DL-penicillamine		chemical reagent				0.0133	CDKN1A,PMAIP1
Glycolysis I	1.14	0.0385	NaN	BPGM			L-ornithine		chemical - endogenous mammalian				0.00582	CDKN1A
Gluconeogenesis I	1.14	0.0385	NaN	BPGM			L-serine		chemical - endogenous mammalian				0.0316	CDKN1A
Notch Signaling	0.991	0.027	NaN	MAML2			L-glutamic acid		chemical - endogenous mammalian				0.0444	CDKN1A,SLC1A3
NRF2-mediated Oxidative Stress Response	0.979	0.0106	NaN	ABCC4,GCLC			L-proline		chemical - endogenous mammalian				0.0202	CDKN1A
RhoGDI Signaling	0.979	0.0106	NaN	CDH7,PIKFYVE			L-alanine		chemical - endogenous mammalian				0.0116	CDKN1A
tRNA Charging	0.971	0.0256	NaN	WARS2			L-aspartic acid		chemical - endogenous mammalian				0.0145	CDKN1A
Protein Kinase A Signaling	0.959	0.00752	NaN	ADD2,ANAPC5,CDC23			E. coli B5 lipopolysaccharide		chemical - endogenous non-mammalian				0.0407	CDKN1A,CEBPA,GCLC
BAG2 Signaling Pathway	0.928	0.0233	NaN	CDKN1A			xylitol		chemical - endogenous mammalian				0.0174	CEBPA
HIF1α Signaling	0.921	0.00976	NaN	CDKN1A,COPS5			sorbitol		chemical - endogenous mammalian				0.000744	CDKN1A,SLC1A3
Melanoma Signaling	0.87	0.02	NaN	CDKN1A			arbutin		chemical drug				0.00582	CDKN1A
Myc Mediated Apoptosis Signaling	0.87	0.02	NaN	PMAIP1			amphotericin B		chemical drug				0.0428	NTF3
Unfolded protein response	0.824	0.0179	NaN	CEBPA			geneticin		chemical toxicant				0.0259	CDKN1A
Role of CHK Proteins in Cell Cycle Checkpoint Control	0.815	0.0175	NaN	CDKN1A			streptozocin		chemical drug				0.0388	CEBPA,NTF3,SLC1A3
Glutamate Receptor Signaling	0.815	0.0175	NaN	SLC1A3			epothilone B		chemical drug				0.0456	CDKN1A
Signaling by Rho Family GTPases	0.777	0.00791	NaN	CDH7,PIKFYVE			beta-escin		chemical drug				0.00291	CDKN1A
Phospholipases	0.764	0.0154	NaN	PLD5			teniposide		chemical drug				0.0145	CDKN1A
Cell Cycle: G1/S Checkpoint Regulation	0.752	0.0149	NaN	CDKN1A			Ro 25-6760		chemical toxicant				0.0116	CDKN1A
Agrin Interactions at Neuromuscular Junction	0.735	0.0143	NaN	LAMC1			inecalcitol		chemical drug				0.0116	CDKN1A
Growth Hormone Signaling	0.728	0.0141	NaN	CEBPA			beta-estradiol		chemical - endogenous mammalian		1.888	bias	0.0497	CCNB2,CDC23,CDKN1A,CEBPA,COL13A1,EPB41L3,FOXC1,GCLC,PMAIP1,SLC1A3,STX3
Protein Ubiquitination Pathway	0.726	0.00733	NaN	ANAPC5,CDC23			glucosylceramide		chemical - endogenous mammalian				0.0202	AQP3
GPCR-Mediated Integration of Enteroendocrine Signaling Exemplified by an L Cell	0.717	0.0137	NaN	GRP			8-(4-chlorophenylthio)-guanosine-3', 5'-cyclic monophosphate		chemical reagent				0.00124	CDKN1A,HINT1
Hypoxia Signaling in the Cardiovascular System	0.712	0.0135	NaN	COPS5			8-bromoguanosine 3',5'-cyclic monophosphate		chemical - kinase inhibitor				0.00494	CDKN1A,HINT1
Neurotrophin/TRK Signaling	0.701	0.0132	NaN	NTF3			Rp-8-pCPT-cGMPS-triethylamine		chemical reagent				0.0174	CDKN1A
Antiproliferative Role of Somatostatin Receptor 2	0.697	0.013	NaN	CDKN1A			N-Cadherin		group				0.0231	CDKN1A
Thyroid Cancer Signaling	0.686	0.0127	NaN	NTF3			GCS-100		chemical drug				0.000231	CDKN1A,PMAIP1
BEX2 Signaling Pathway	0.686	0.0127	NaN	CDKN1A			clobetasol propionate		chemical drug				0.0344	GCLC
Role of BRCA1 in DNA Damage Response	0.682	0.0125	NaN	CDKN1A			budesonide		chemical drug				0.0228	CDKN1A,MXD3
JAK/Stat Signaling	0.682	0.0125	NaN	CDKN1A			l-asparaginase		biologic drug				0.0451	CCNB2,CDKN1A
HER-2 Signaling in Breast Cancer	0.664	0.0119	NaN	CDKN1A			TPPP2		other				0.0145	CDKN1A
Neuroinflammation Signaling Pathway	0.664	0.00667	NaN	NTF3,SLC1A3			beryllium sulfate		chemical toxicant				0.00872	CDKN1A
Acute Myeloid Leukemia Signaling	0.642	0.0112	NaN	CEBPA			carnobyl iron		chemical reagent				0.0259	CEBPA
Prostate Cancer Signaling	0.633	0.011	NaN	CDKN1A			rhodamine 6G		chemical toxicant				0.0231	CCNB2
Fcγ Receptor-mediated Phagocytosis in Macrophages and Monocytes	0.62	0.0106	NaN	PLD5			H. carbonum toxin		biologic drug				0.00872	CDKN1A
Bladder Cancer Signaling	0.609	0.0103	NaN	CDKN1A			Tetanospasmin		chemical - endogenous non-mammalian				0.0316	KCNA1
Regulation of Actin-based Motility by Rho	0.587	0.00971	NaN	PIKFYVE			diphtheria toxin		chemical - endogenous non-mammalian				0.0458	PIKFYVE,SCAMP1
Chronic Myeloid Leukemia Signaling	0.587	0.00971	NaN	CDKN1A			belinostat		chemical drug				0.0288	CDKN1A
Sumoylation Pathway	0.587	0.00971	NaN	CEBPA			(diaminocyclohexane)(diacetato)(dichloro)platinum		chemical reagent				0.00872	CDKN1A
NER Pathway	0.587	0.00971	NaN	COPS5			C9orf116		other				0.0145	CDKN1A
Telomerase Signaling	0.572	0.00935	NaN	CDKN1A			GON4L		transcription regulator				0.04	CCNB2
Gαs Signaling	0.572	0.00935	NaN	ADD2			sunitinib		chemical drug				0.0137	CDKN1A,LAMC1
CDK5 Signaling	0.569	0.00926	NaN	LAMC1			2,5-bis(5-hydroxymethyl-2-thienyl)furan		chemical reagent				0.0231	CDKN1A
Antioxidant Action of Vitamin C	0.565	0.00917	NaN	PLD5			(6)-gingerol		chemical - endogenous non-mammalian				0.0202	CDKN1A
Oxidative Phosphorylation	0.565	0.00917	NaN	ATP5PO			exisulind		chemical - endogenous mammalian				0.000744	CDKN1A,HINT1
Glioma Signaling	0.562	0.00909	NaN	CDKN1A			WDR82		other				0.00872	CDKN1A
HGF Signaling	0.53	0.00833	NaN	CDKN1A			trans-cinnamaldehyde		chemical drug				0.00203	CDKN1A,GCLC
Rac Signaling	0.527	0.00826	NaN	PIKFYVE			2-amino-5-azotoluene		chemical toxicant				0.0231	ABCC4
RhoA Signaling	0.521	0.00813	NaN	PIKFYVE			chartreusin		chemical reagent				0.00582	CDKN1A
Gα12/13 Signaling	0.498	0.00763	NaN	CDH7			APC/APC2		group				0.0288	CDKN1A
Molecular Mechanisms of Cancer	0.489	0.005	NaN	CDKN1A,PMAIP1			Foxo		group				0.00111	CDKN1A,PMAIP1
Adipogenesis pathway	0.489	0.00746	NaN	CEBPA			P38 MAPK		group				0.024	CDKN1A,CEBPA,GCLC,PMAIP1
Human Embryonic Stem Cell Pluripotency	0.488	0.00741	NaN	NTF3			Wnt		group				0.00797	CEBPA,NTF3
STAT3 Pathway	0.488	0.00741	NaN	CDKN1A			Cyclin E		group				0.0484	CDKN1A
PTEN Signaling	0.485	0.00735	NaN	CDKN1A			RNA polymerase II		complex				0.00849	CCNB2,CDKN1A,CEBPA,FOXC1
Th2 Pathway	0.485	0.00735	NaN	GFI1			Calcineurin B		group				0.0231	CDKN1A
Hereditary Breast Cancer Signaling	0.475	0.00714	NaN	CDKN1A			Pka		complex				0.00876	ANTXR2,CDKN1A,SLC1A3
D-myo-inositol (1,4,5,6)-Tetrakisphosphate Biosynthesis	0.47	0.00704	NaN	PIKFYVE			Histone h3		group				0.00269	ADD2,CDKN1A,CEBPA,EOMES,GFI1,PMAIP1
D-myo-inositol (3,4,5,6)-tetrakisphosphate Biosynthesis	0.47	0.00704	NaN	PIKFYVE			TFIIH		complex				0.00872	CDKN1A
Aryl Hydrocarbon Receptor Signaling	0.467	0.00699	NaN	CDKN1A			Rar		group				0.00442	AQP3,CDKN1A
Endocannabinoid Cancer Inhibition Pathway	0.467	0.00699	NaN	CDKN1A			Akt		group		-0.429	bias	0.0259	AQP3,CDKN1A,PMAIP1,ST6GALNAC2
Xenobiotic Metabolism General Signaling Pathway	0.467	0.00699	NaN	GCLC			Sod		group				0.0484	PMAIP1
Phagosome Maturation	0.449	0.00662	NaN	PIKFYVE			Pdgf (complex)		complex				0.0351	CDKN1A,NTF3
3-phosphoinositide Degradation	0.437	0.00641	NaN	PIKFYVE			SNHG1		other				0.0116	CDKN1A
D-myo-inositol-5-phosphate Metabolism	0.434	0.00637	NaN	PIKFYVE			Cbp/p300-Maf-Nfe2l2		complex				0.0174	GCLC
Aldosterone Signaling in Epithelial Cells	0.433	0.00633	NaN	PIKFYVE			Smad2/3-Smad4		complex				0.0484	CDKN1A
Gαq Signaling	0.433	0.00633	NaN	PLD5			dihydroartemisinin		chemical drug				0.04	CDKN1A
eNOS Signaling	0.431	0.00629	NaN	AQP3			endrin		chemical toxicant				0.00582	CEBPA
HOTAIR Regulatory Pathway	0.428	0.00625	NaN	CDKN1A			tozasertib		chemical drug				0.0116	CDKN1A
Glioblastoma Multiforme Signaling	0.418	0.00606	NaN	CDKN1A			omethoate		chemical toxicant				0.00582	CDKN1A
3-phosphoinositide Biosynthesis	0.416	0.00602	NaN	PIKFYVE			Cyclin A		group				0.0231	CDKN1A
Tight Junction Signaling	0.411	0.00595	NaN	CEBPA			Ahr-aryl hydrocarbon-Arnt		complex				0.04	CDKN1A
Glucocorticoid Receptor Signaling	0.41	0.00433	NaN	CDKN1A,CEBPA			AMPK		complex				0.0486	CDKN1A,PMAIP1
Mitochondrial Dysfunction	0.406	0.00585	NaN	ATP5PO			Rxr		group				0.00451	AQP3,CDKN1A,HR
Th1 and Th2 Activation Pathway	0.406	0.00585	NaN	GFI1			MLN8054		chemical drug				2.5e-05	CDKN1A,PMAIP1
T Cell Exhaustion Signaling Pathway	0.398	0.00571	NaN	EOMES			oleanolic acid		chemical - endogenous non-mammalian				0.00442	CDKN1A,GCLC
PI3K/AKT Signaling	0.38	0.00541	NaN	CDKN1A			LDL		complex				0.0434	CDKN1A,GCLC,PMAIP1
Hepatic Fibrosis / Hepatic Stellate Cell Activation	0.378	0.00538	NaN	COL13A1			Ifn gamma		complex				0.0326	CDKN1A,PMAIP1
Axonal Guidance Signaling	0.375	0.00405	NaN	COPS5,NTF3			PRKAA		group				0.00797	CDKN1A,PMAIP1
Endothelin-1 Signaling	0.375	0.00532	NaN	PLD5			coal tar		chemical drug				0.0316	GCLC
Clathrin-mediated Endocytosis Signaling	0.366	0.00518	NaN	AMPH			sucralose		chemical reagent				0.0116	CEBPA
Superpathway of Inositol Phosphate Compounds	0.356	0.00503	NaN	PIKFYVE			VitaminD3-VDR-RXR		complex				0.00797	CDKN1A,COL13A1
IL-8 Signaling	0.355	0.005	NaN	PLD5			obatoclax		chemical drug				0.0174	PMAIP1
mTOR Signaling	0.338	0.00476	NaN	PLD5			ABT-737		chemical drug				0.00169	CDKN1A,PMAIP1
Integrin Signaling	0.334	0.00469	NaN	PIKFYVE			HOXA11-AS		other				0.0288	CDKN1A
AMPK Signaling	0.333	0.00467	NaN	CDKN1A			Ptprd		phosphatase				0.04	CDKN1A
LPS/IL-1 Mediated Inhibition of RXR Function	0.317	0.00444	NaN	ABCC4			DBH-AS1		other				0.0231	CDKN1A
Phospholipase C Signaling	0.267	0.00376	NaN	PLD5			2,4,5-trichlorophenoxyacetic acid		chemical toxicant				0.00582	GCLC
Xenobiotic Metabolism Signaling	0.246	0.00348	NaN	GCLC			acridine half-mustard		chemical toxicant				0.00291	ANTXR2
Sirtuin Signaling Pathway	0.242	0.00344	NaN	BPGM			bendamustine		chemical drug				0.000297	CDKN1A,PMAIP1
Synaptogenesis Signaling Pathway	0.223	0.00321	NaN	CDH7			conjugated linoleic acid		chemical drug				0.00637	CEBPA,GCLC
Role of Macrophages, Fibroblasts and Endothelial Cells in Rheumatoid Arthritis	0.222	0.00319	NaN	CEBPA			ERK		group				0.0354	CDKN1A,GCLC,PMAIP1
Estrogen Receptor Signaling	0.21	0.00305	NaN	CDKN1A			Raf		group				0.0173	CDKN1A,PMAIP1
							Salmonella enterica serotype abortus equi lipopolysaccharide		chemical toxicant				0.0132	ELOVL7,PMAIP1,SLC1A3
							RNASEH2B		enzyme				0.0288	CDKN1A
							TASP1		peptidase				0.000452	CCNB2,CDKN1A
							IGF2-AS		other				0.00872	NTF3
							CAMK2N2		other				0.0288	CDKN1A
							trypsin		group				0.0372	CDKN1A
							FSH		complex				0.0309	AQP3,COPS5,GCLC,PMAIP1
							UFL1		enzyme				0.00582	DDRGK1
							HCG11		other				0.00291	CDKN1A
							LINC00475		other				0.00291	CDKN1A
							PADI4		enzyme				0.0231	CDKN1A
							PARP		group				0.0288	CDKN1A
							HOXA-AS2		other				0.0316	CDKN1A
							KLK4		peptidase				0.00124	CCNB2,CDKN1A
							KDM4D		enzyme				0.00872	CDKN1A
							THOC5	0.366	other				0.0288	CEBPA
							EOMES	0.394	transcription regulator				0.0044	EOMES,FOXC1,GRP
							USP42		peptidase				0.00582	CDKN1A
							CINP		other				0.0116	CDKN1A
							LPIN1		phosphatase				0.00345	CDKN1A,CEBPA
							LGALS12		other				0.0145	CEBPA
							FOXD2-AS1		other				0.0372	CDKN1A
							DESI2		enzyme				0.0145	CDKN1A
							ZNF346		other				0.00872	CDKN1A
							CCAR1		transcription regulator				0.0174	CEBPA
							NSA2		other				0.00582	CDKN1A
							RHOBTB2		enzyme				0.00872	CDKN1A
							MSI2		other				0.0316	CDKN1A
							SLC27A4		transporter				0.00872	CEBPA
							MELK		kinase				0.0145	CDKN1A
							RFFL		enzyme				0.00872	CDKN1A
							ETHE1		enzyme				0.0145	PMAIP1
							FBXL12		other				0.00582	CDKN1A
							TTC5		other				0.00872	CDKN1A
							USP28		peptidase				0.0116	CDKN1A
							RASSF6		other				0.0259	CDKN1A
							DLX6-AS1		other				0.0316	CDKN1A
							DOHH		enzyme				0.0174	WARS2
							TRIM29		transcription regulator				0.000174	CDKN1A,PMAIP1
							PTPMT1		phosphatase				0.00872	CDKN1A
							GNL3L		other				0.0116	CDKN1A
							DNAJB4		other				0.0116	CDKN1A
							C9orf72		other				0.0316	SLC1A3
							BCAS2		other				8.31e-05	CDKN1A,PMAIP1
							PIK3AP1		other				0.0174	CEBPA
							T2		other				0.00291	ATP5PO
							SIRT7		enzyme				0.0428	CDKN1A
							KLF17		transcription regulator				0.0174	CDKN1A
							Hmgb1		transcription regulator				0.0484	CDKN1A
							CERS2		transcription regulator				0.000452	ABCC4,CDKN1A
							ARMC10		other				0.00291	CDKN1A
							MYSM1		enzyme				0.00582	GFI1
							FKBPL		other				0.00291	CDKN1A
							T 0070907		chemical reagent				0.000452	CDKN1A,CEBPA
							ZBTB7C		transcription regulator				0.00291	CDKN1A
							MAGEA2/MAGEA2B		other				0.00582	CDKN1A
							RASSF3		other				0.0174	CDKN1A
							ZNF451		enzyme				0.00872	CDKN1A
							CRTAM		other				0.0116	EOMES
							KDM2B		enzyme				0.000185	CDKN1A,EOMES,RNF2
							C1QL4		other				0.00582	CEBPA
							AGO1		translation regulator				0.0316	FOXC1
							SLC13A5		transporter				0.0116	CDKN1A
							ATE1		enzyme				0.0202	REC8
							EBF4		transcription regulator				0.00291	CDKN1A
							PYHIN1		other				0.0145	CDKN1A
							AMER1		other				0.0174	CDKN1A
							(±)-2-hydroxyoleic acid		chemical drug				0.0372	CDKN1A
							SLCO1C1		transporter				0.0116	HR
							CXXC1		transcription regulator				0.00291	CDKN1A
							RRP1B		transcription regulator				0.041	CCNB2,CDKN1A
							MESP2		transcription regulator				0.0484	FOXC1
							DPY30		other				0.0288	CDKN1A
							SELENOS		other				0.0428	CEBPA
							N4BP2L2		transcription regulator				0.00872	CDKN1A
							TRIM25		transcription regulator				0.0316	CDKN1A
							NAA30		enzyme				0.00872	PMAIP1
							ZBTB8A		other				0.00291	CDKN1A
							COL1A1		other				0.0456	CDKN1A
							ZBTB49		transcription regulator				0.00582	CDKN1A
							METTL8		enzyme				0.00582	CEBPA
							SLC51A		transporter				0.0316	ABCC4
							CTBP1-DT		other				0.00872	CDKN1A
							SPDEF		transcription regulator				0.00108	CDKN1A,COL13A1,LAMC1
							FH		enzyme				0.04	CDKN1A
							CMKLR1		G-protein coupled receptor				0.04	CCNB2
							SLU7		enzyme				0.0145	CDKN1A
							RNF126		enzyme				0.00582	CDKN1A
							QRFP		other				0.0202	CEBPA
							WDR13		other				0.00582	CDKN1A
							PBRM1		other				0.0316	CDKN1A
							PCLAF		other				0.00291	CDKN1A
							Fcor		enzyme				0.0316	CDKN1A
							GAS2L3		other				0.0456	CDKN1A
							FOXG1		transcription regulator				0.0428	CDKN1A
							MUCL1		other				0.0116	CDKN1A
							NELFCD		other				0.0231	CCNB2
							EXOC3L1		other				0.00872	CDKN1A
							PRPF19		enzyme				0.0288	CDKN1A
							OLA1		enzyme				0.00872	CDKN1A
							KDM4A		transcription regulator				0.0484	CDKN1A
							HUWE1		transcription regulator				0.0259	CDKN1A
							FKRP		other				0.00582	LAMC1
							WNT16		other				0.0145	CDKN1A
							SNHG20		other				0.0316	CDKN1A
							OIP5-AS1		other				0.0316	CEBPA
							MIR31HG		other				0.00582	CDKN1A
							WBP2		transcription regulator				0.00735	AQP3,SLC1A3,STX3
							MESP1		transcription regulator				0.0456	FOXC1
							laquinimod		chemical drug				0.041	COL13A1,NTF3
							K Channel		complex				0.0116	CDKN1A
							Importin alpha		group				0.00582	CDKN1A
							Lefty		group				0.0231	CDKN1A
							CDCA2		other				0.0116	CDKN1A
							ACER3		enzyme				0.00582	CDKN1A
							tetrahydrocurcumin		chemical - endogenous mammalian				0.0116	CDKN1A
							N-propyl bromide		chemical reagent				0.0231	GCLC
							Gcn5l		group				0.0316	CDKN1A
							P-TEFb		complex				0.0116	CDKN1A
							AURK		group				0.00936	CDKN1A,VWCE
							Collagen Alpha1		group				0.04	CDKN1A
							isoleucine		chemical - endogenous mammalian				0.00872	CDKN1A
							valine		chemical - endogenous mammalian				0.0202	CDKN1A
							FLZ		chemical drug				0.0344	PMAIP1
							MEN1		transcription regulator				0.000372	CCNB2,CDKN1A,FOXC1
							ALDH3A2		enzyme				0.0145	GCLC
							IDH2		enzyme				0.04	CEBPA
							SPTAN1		other				0.0259	CDKN1A
							7-bromoindirubin-3'-oxime		chemical - kinase inhibitor				0.00291	CDKN1A
							PCM1		other				0.0202	CDKN1A
							panobinostat		chemical drug				0.0101	CDKN1A,PMAIP1
							NAE1		enzyme				0.04	CDKN1A
							danusertib		chemical drug				0.0116	CDKN1A
							inolitazone		chemical drug				0.00291	CDKN1A
							Ampa Receptor		complex				0.0174	NTF3
							TIP60		complex				0.000297	CDKN1A,EOMES
							7S NGF		complex				0.0145	GCLC
							Laminin1		complex				0.0372	EOMES
							Ppp2c		group				0.0372	CDKN1A
							IGFBP7		transporter				0.0428	CDKN1A
							CCND1		transcription regulator				0.0165	ABCC4,AQP3,CDKN1A,ELOVL7
							LGI1		other				0.0231	KCNA1
							TEAD4		transcription regulator				0.00303	CDKN1A,CEBPA,EOMES
							YEATS4		transcription regulator				0.00872	CDKN1A
							Ins1		other		0.199	bias	0.00219	BPGM,CDKN1A,CEBPA,NTF3,PIKFYVE
							RNF144B		enzyme				0.00872	CDKN1A
							CAVIN1		transcription regulator				0.0288	CDKN1A
							NCOR2		transcription regulator				0.012	CDKN1A,CEBPA
							TXK		kinase				0.0316	EOMES
							FEV		transcription regulator				0.0267	RNF2,SLC1A3
							TFAP2A		transcription regulator				0.0364	CDKN1A,CEBPA
							TRIB1		kinase				0.0344	CEBPA
							PKD2		ion channel				0.0231	CDKN1A
							nomilin		chemical - endogenous non-mammalian				0.0174	CDKN1A
							TERF1		other				0.00872	CDKN1A
							PF-4691502		chemical drug				0.0116	PMAIP1
							NELFB		other				0.0344	CDKN1A
							PPM1D		phosphatase				0.000371	CDKN1A,PMAIP1
							evofosfamide		chemical drug				0.0231	CDKN1A
							EXOSC3		enzyme				0.0024	CDKN1A,EOMES
							AURKA		kinase				0.00124	CDKN1A,PMAIP1
							PTEN		phosphatase		1.152		0.0166	ABCC4,BPGM,CCNB2,CDKN1A,CEBPA,COPS5
							TCF21		transcription regulator				0.0316	CDKN1A
							HSPB1		other				0.0028	CCNB2,CDKN1A
							VHL		transcription regulator				4.99e-05	CDKN1A,COPS5,PMAIP1,QPRT,SLC1A3
							TFPI		other				0.0174	CDKN1A
							BAG6		enzyme				0.0231	CDKN1A
							NCOR1		transcription regulator				0.00286	CDKN1A,CEBPA,WARS2
							CSF1		cytokine				0.0399	CDKN1A,CEBPA,STX3
							ACTL6A		other				0.00323	CCNB2,CDKN1A
							FANCA		other				0.0231	CDKN1A
							GMNN		transcription regulator				0.00184	BMPER,CDKN1A,EOMES
							GADD45G		other				0.0344	CDKN1A
							PLSCR1		enzyme				0.0174	CDKN1A
							RUNX3		transcription regulator				0.00622	CDKN1A,CEBPA,EOMES
							TNFRSF8		transmembrane receptor				0.0137	CDKN1A,GCLC
							PURA		transcription regulator				0.0456	CDKN1A
							RXFP2		G-protein coupled receptor				0.0428	HR
							ELL		transcription regulator				0.00872	CDKN1A
							REV1		enzyme				0.0202	PMAIP1
							MKI67		other				0.0174	CDKN1A
							ANG		enzyme				0.0372	CDKN1A
							NFE2L3		transcription regulator				0.0174	CDKN1A
							PPARG		ligand-dependent nuclear receptor		1.972	bias	0.0151	AQP3,ATP5PO,CDKN1A,CEBPA,HR
							PRKAA2		kinase				0.0417	CDKN1A,CEBPA
							CABLES1		other				0.00291	CDKN1A
							MYF5		transcription regulator				0.04	CDKN1A
							JAK1		kinase				0.0178	CDKN1A,SLC1A3
							TOP1		enzyme				0.0344	CDKN1A
							YWHAQ		other				0.0372	CDKN1A
							HIPK1		kinase				0.0316	GCLC
							FGF13		growth factor				0.0174	CDKN1A
							NOTCH1		transcription regulator				0.0438	AQP3,CDKN1A,CEBPA
							DNMT1		enzyme				0.0296	CDKN1A,KCNA1
							KLF9		transcription regulator				0.0456	PMAIP1
							CELA2A		peptidase				0.0116	CDKN1A
							CDT1		other				0.00291	CDKN1A
							BANP		other				0.0202	CDKN1A
							CTNNBIP1		other				0.0344	CDKN1A
							PMEPA1		other				0.00872	CDKN1A
							CAT		enzyme				0.000556	CDKN1A,GCLC,PMAIP1
							LGALS8		other				0.0288	CDKN1A
							HPGD		enzyme				0.00582	CDKN1A
							PPP3CB		phosphatase				0.0372	CDKN1A
							ZBTB33		transcription regulator				0.0428	CDKN1A
							ZNF148		transcription regulator				0.0456	CDKN1A
							CEBPA	0.364	transcription regulator				0.044	CCNB2,CDKN1A,CEBPA,COPS5
							ACVR2B		kinase				0.00291	CDKN1A
							CDH2		other				0.0428	CDKN1A
							LUCAT1		other				0.0145	CDKN1A
							CCAT1		other				0.0344	CDKN1A
							LRAT		enzyme				0.0344	CDKN1A
							HES1		transcription regulator				0.0137	CDKN1A,CEBPA
							DLX1		transcription regulator				0.0259	BMPER
							MYF6		transcription regulator				0.04	CDKN1A
							ANXA5		transporter				0.0116	CDKN1A
							RALB		enzyme				0.0174	CDKN1A
							TSC22D3		transcription regulator				0.00972	CDKN1A,CEBPA
							RAPGEF1		other				0.0456	CDKN1A
							NUP98		transporter				0.0145	CDKN1A
							RUNX1		transcription regulator				0.000811	ADD2,CDKN1A,CEBPA,PMAIP1,STX3
							MCRS1		other				0.00872	CDKN1A
							PRKG1		kinase				0.00392	CDKN1A,HINT1
							CCNB1		kinase				0.00582	CCNB2
							CBX1		transcription regulator				0.0231	CDKN1A
							U2AF2		other				0.00872	CDKN1A
							MAPT		other				0.00534	ADD2,AMPH,CDKN1A,HINT1,SLC1A3
							RASSF1		other				0.00239	CDKN1A,COL13A1,EPB41L3
							LGALS1		other				0.0187	CDKN1A,GALNT16
							H1-2		other				0.0456	PMAIP1
							DLX2		transcription regulator				0.00169	BMPER,CDKN1A
							CBX2		transcription regulator				0.04	CDKN1A
							NUP62		transporter				0.0428	CDKN1A
							BCL2L12		other				0.0174	CDKN1A
							GRPR		G-protein coupled receptor				0.0116	CDKN1A
							SP1		transcription regulator		0.895	bias	0.0255	CDKN1A,CEBPA,HINT1,PMAIP1,ROBO4
							CAV3		enzyme				0.0231	CDKN1A
							RLIM		enzyme				0.0316	CDKN1A
							CUL4A		other				0.00872	CDKN1A
							DAB2IP		other				0.0288	CDKN1A
							PLD1		enzyme				0.00221	NTF3,PMAIP1
							GFI1	0.636	transcription regulator				0.0096	CDKN1A,CEBPA,GFI1
							PIAS2		transcription regulator				0.0316	CDKN1A
							TYMS		enzyme				0.0145	CDKN1A
							SPI1		transcription regulator		0.577	bias	0.00903	CCNB2,CDKN1A,CEBPA,GFI1
							RLN1		other				0.0231	AQP3
							RNF34		enzyme				0.0145	CDKN1A
							ARIH2		enzyme				0.00582	GFI1
							CCNA2		other				0.0202	CDKN1A
							DSCAM		other				0.0314	CEBPA,NTF3
							PNN		other				0.0428	CDKN1A
							MIR101		group				0.0456	RNF2
							miR-523-3p (miRNAs w/seed AACGCGC)		mature microRNA				0.00291	CDKN1A
							miR-219a-5p (and other miRNAs w/seed GAUUGUC)		mature microRNA				0.0174	ELOVL7
							miR-29b-3p (and other miRNAs w/seed AGCACCA)		mature microRNA				0.0273	EOMES,LAMC1
							mir-29		microRNA				0.0278	EOMES,LAMC1
							mir-17		microRNA				0.0234	CDKN1A,GCLC
							mir-7		microRNA				0.0484	CDKN1A
							miR-200a-5p (and other miRNAs w/seed AUCUUAC)		mature microRNA				0.0116	RNF2
							mir-451		microRNA				0.0484	EMC4
							miR-101-3p (and other miRNAs w/seed ACAGUAC)		mature microRNA				0.0372	RNF2
							miR-146a-5p (and other miRNAs w/seed GAGAACU)		mature microRNA				0.0332	COL13A1,VWCE
							mir-139		microRNA				0.00582	EOMES
							mir-8		microRNA				0.0186	CDKN1A,PMAIP1,RNF2
							miR-328-3p (and other miRNAs w/seed UGGCCCU)		mature microRNA				0.0116	CEBPA
							miR-690 (miRNAs w/seed AAGGCUA)		mature microRNA				0.00291	CEBPA
							Mir690		microRNA				0.00291	CEBPA
							miR-4728-3p (miRNAs w/seed AUGCUGA)		mature microRNA				0.00582	PMAIP1
							MIR4728		microRNA				0.00582	PMAIP1
							miR-92a-3p (and other miRNAs w/seed AUUGCAC)		mature microRNA				0.00392	CDKN1A,CEBPA
							mir-224		microRNA				0.0259	CDKN1A
							MED15		transcription regulator				0.0259	CDKN1A
							2-(4-amino-1-isopropyl-1H-pyrazolo[3,4-d]pyrimidin-3-yl)-1H-indol-5-ol		chemical reagent				0.0161	CDC23,FOXC1,MXD3
							PPP1R13B		phosphatase				0.0145	CDKN1A
							ELAC2		enzyme				0.00582	CDKN1A
							MAFG		transcription regulator				0.000977	ABCC4,GCLC
							SMARCA1		transcription regulator				0.0231	CDKN1A
							PRTN3		peptidase				0.0259	CDKN1A
							RMRP		other				0.0456	CCNB2
							CHEK2		kinase				0.0456	CDKN1A
							CBFA2T2		transcription regulator				0.0116	GFI1
							TOPORS		enzyme				0.0116	CDKN1A
							SALL2		transcription regulator				0.00582	CDKN1A
							TWIST		group				0.0316	CDKN1A
							PDE3A		enzyme				0.0202	CDKN1A
							NCOA1		transcription regulator		0.068	bias	0.00092	BPGM,CDKN1A,CEBPA,EOMES
							NUAK1		kinase				0.0231	CDKN1A
							AMBN		growth factor				0.0174	CDKN1A
							SHOX		transcription regulator				0.0259	CDKN1A
							OCT4-NANOG		complex				0.0231	FOXC1
							EIF5A		translation regulator				0.0174	CDKN1A
							PRAME		other				0.0344	CDKN1A
							SREBF1		transcription regulator				0.0391	CDKN1A,CEBPA,ELOVL7
							MTBP		other				0.0231	CDKN1A
							HBP1		transcription regulator				0.0372	CDKN1A
							ARHGAP1		other				0.00872	CDKN1A
							POU4F1		transcription regulator				0.0417	CDKN1A,PMAIP1
							NQO1		enzyme				0.00549	CDKN1A,CEBPA
							CALCR		G-protein coupled receptor				0.0116	CDKN1A
							CEBPB		transcription regulator		1.026	bias	0.00906	CCNB2,CDKN1A,CEBPA,COPS5,LAMC1
							UBE3A		enzyme				0.0024	CDKN1A,RNF2
							HDAC3		transcription regulator				0.0326	CCNB2,CDKN1A
							SLC10A1		transporter				0.0288	ABCC4
							SYNM		other				0.0116	CDKN1A
							MOV10L1		enzyme				0.0174	CDKN1A
							POU5F1		transcription regulator				0.0173	BMPER,CDKN1A,EOMES,PMAIP1
							FRMD6		other				0.0288	CDKN1A
							genipin		chemical - endogenous non-mammalian				0.0259	CDKN1A
							MED1		transcription regulator				0.0112	ANAPC5,CDKN1A,CEBPA
							ZBTB5		transcription regulator				0.00291	CDKN1A
							RHOH		enzyme				0.0145	CDKN1A
							KLF10		transcription regulator				0.00154	CDKN1A,CEBPA
							MAFF		transcription regulator				0.000452	ABCC4,GCLC
							YBX1		transcription regulator				0.0332	CDKN1A,PMAIP1
							DHX8		enzyme				0.00291	CDKN1A
							CBX5		transcription regulator				0.0465	CDKN1A,QPRT
							PPARA		ligand-dependent nuclear receptor				0.0112	ANAPC5,AQP3,CDKN1A,CEBPA,SCAMP1
							HAS3		enzyme				0.0116	CDKN1A
							TOP3A		enzyme				0.0116	CDKN1A
							FOXO4		transcription regulator				0.00408	CDKN1A,ELOVL7,FOXC1
							KLF16		transcription regulator				0.00872	CDKN1A
							KAT7		enzyme				0.0174	CDKN1A
							SPRY2		other				0.00549	CDKN1A,EOMES
							ATM		kinase				0.0187	CDKN1A,MXD3
							RB1CC1		other				0.0344	CDKN1A
							HAVCR2		other				0.0484	CDKN1A
							H2AB3 (includes others)		other				0.00972	AQP3,CDKN1A
							APP		other				0.0209	AMPH,CDKN1A,COL13A1,EOMES,HINT1,NTF3,PMAIP1
							MAGEA4		other				0.00582	CDKN1A
							PRDM8		transcription regulator				0.0344	ANTXR2
							LINC-ROR		other				0.0316	CDKN1A
							SPHK2		kinase				0.0428	CDKN1A
							FALEC		other				0.0231	CDKN1A
							BANCR		other				0.0202	CDKN1A
							DUSP6		phosphatase				0.0259	CDKN1A
							CX3CL1		cytokine				0.00765	CCNB2,EOMES,LAMC1
							POLDIP3		other				0.00582	CDKN1A
							ERCC1		enzyme				0.0174	CDKN1A
							IL2		cytokine		1.967	bias	0.0382	CDKN1A,CEBPA,EOMES,GFI1,PMAIP1
							NKX2-3		transcription regulator				0.0267	CCNB2,CDKN1A,PMAIP1
							BCAR1		enzyme				0.0372	CDKN1A
							DDR1		kinase				0.0484	CDKN1A
							TNF		cytokine		1.007	bias	0.0472	AQP3,BMPER,BPGM,CDKN1A,CEBPA,ELOVL7,GCLC,LAMC1,PMAIP1,SLC1A3
							MET		kinase				0.0072	AQP3,CDKN1A,GCLC
							DDB2		other				0.0344	CDKN1A
							KRAS		enzyme		1.732		0.0263	ABCC4,AMPH,CDKN1A,GCLC,PMAIP1,ST6GALNAC2
							FLOT1		other				0.0145	CDKN1A
							MAGED1		transcription regulator				0.0174	CDKN1A
							LUM		other				0.0288	CDKN1A
							BOP1		other				0.0116	CDKN1A
							TRIB3		kinase				0.00301	CEBPA,PMAIP1
							PPARGC1A		transcription regulator		0.293		0.022	ATP5PO,BMPER,CDKN1A,PMAIP1
							GAL		other				0.0484	CDKN1A
							AATF		transcription regulator				0.0174	CDKN1A
							KLF4		transcription regulator		1.994	bias	0.0121	BMPER,CDKN1A,CEBPA,EOMES
							NCOA3		transcription regulator				0.00224	CDKN1A,CEBPA,EOMES
							LCOR		transcription regulator				0.0288	CDKN1A
							MYBL2		transcription regulator				0.009	CCNB2,CEBPA
							SOX1		transcription regulator				0.0192	BMPER,EOMES
							NR1I3		ligand-dependent nuclear receptor				0.0403	ABCC4,CDKN1A
							FANCD2		other				0.0456	CDKN1A
							TSPYL2		other				0.00582	CDKN1A
							BCL2		transporter				0.0396	CDKN1A,GCLC
							ING4		transcription regulator				0.0259	CDKN1A
							PEBP4		other				0.0174	CDKN1A
							TP73		transcription regulator		0.942	bias	0.0316	CDKN1A,PMAIP1,ROBO4,WARS2
							SLC29A1		transporter				0.00138	AQP3,CDKN1A
							CDKN1A	0.364	kinase				0.0442	CDKN1A,EOMES,LAMC1
							LDLR		transporter				0.0313	CCNB2,CDKN1A,CEBPA
							CBX8		other				0.0428	CDKN1A
							STIM1		ion channel				0.0456	GCLC
							PSEN1		peptidase				0.0284	AMPH,HINT1,NTF3,PMAIP1
							ONECUT1		transcription regulator				0.0492	CEBPA,PMAIP1,SLC1A3
							PEX2		other				0.00582	CDKN1A
							TNR		other				0.00291	SLC1A3
							NFE2L2		transcription regulator		1.919	bias	0.0104	ABCC4,CDKN1A,CEBPA,COPS5,GCLC
							ALDH3A1		enzyme				0.0145	CDKN1A
							FOXO1		transcription regulator		1.145	bias	0.00237	CCNB2,CDKN1A,ELOVL7,EOMES,FOXC1,PMAIP1
							KLF1		transcription regulator				0.00797	ADD2,CDKN1A
							CLCA2		ion channel				0.0344	CDKN1A
							SRCAP		transcription regulator				0.00872	CDKN1A
							NASP		other				0.00582	CDKN1A
							ATXN7		other				0.04	SLC1A3
							NFYA		transcription regulator				0.0021	CCNB2,CDKN1A,PMAIP1
							EID2		other				0.00872	CDKN1A
							CALR		transcription regulator				0.00831	CDKN1A,CEBPA
							TCF3		transcription regulator				0.0234	CCNB2,CDKN1A,GFI1,MXD3
							AKT2		kinase				0.0109	CDKN1A,GCLC
							KAT5		transcription regulator				0.041	CDKN1A,EOMES
							GADD45B		other				0.04	CDKN1A
							MAZ		transcription regulator				0.0484	CDKN1A
							PGR		ligand-dependent nuclear receptor		0.849	bias	0.0118	CCNB2,CDKN1A,CEBPA,FOXC1
							SPTBN2		other				0.0174	SLC1A3
							CCT5		other				0.00582	CDKN1A
							KDM1A		enzyme				0.0229	CDKN1A,ELOVL7,EOMES
							DNASE1L3		enzyme				0.00291	CDKN1A
							USP11		peptidase				0.0231	CDKN1A
							BRCA2		transcription regulator				0.0145	CDKN1A
							CARM1		transcription regulator				0.00578	CDKN1A,GCLC
							SAT1		enzyme				0.04	CDKN1A
							CSF3R		transmembrane receptor				0.04	GFI1
							LMNA		other				0.0407	CEBPA,EPB41L3,GCLC
							IL17B		cytokine				0.0116	CDKN1A
							ARG1		enzyme				0.0484	CDKN1A
							RPL11		other				0.0259	CDKN1A
							RBL2		other				0.0351	CCNB2,CDKN1A
							EZH2		transcription regulator				0.00619	CDKN1A,CEBPA,EOMES,KCNA1,SLC1A3
							MAFK		transcription regulator				0.00169	ABCC4,GCLC
							CCNI		other				0.00291	CDKN1A
							NELFA		other				0.000297	CCNB2,CDKN1A
							TADA3		transcription regulator				0.0174	CDKN1A
							FBXO32		enzyme				0.025	ABCC4,GCLC
							AHR		ligand-dependent nuclear receptor				0.0255	ABCC4,CDKN1A,CEBPA,COL13A1
							H3-3A/H3-3B		other				0.0116	CDKN1A
							PANDAR		other				0.0259	PMAIP1
							SH3RF1		enzyme				0.0202	EOMES
							DYNLL1		other				0.0174	CDKN1A
							sulfinosine		chemical reagent				0.0202	GCLC
							bis(4-hydroxyphenyl)sulfone		chemical reagent				0.0174	CEBPA
							SDC2		other				0.0231	CDKN1A
							FSTL3		other				0.0174	CDKN1A
							FXYD1		ion channel				0.00291	CDKN1A
							BRF1		transcription regulator				0.0145	CDKN1A
							OGT		enzyme				0.032	CDKN1A,ELOVL7
							AP2A1		transporter				0.0116	CEBPA
							MAP2K6		kinase				0.0213	CDKN1A,SLC1A3
							E2F4		transcription regulator				0.0289	CCNB2,CDKN1A,EMC4
							NUMBL		other				0.0344	CDKN1A
							ZNF143		transcription regulator				0.0372	CEBPA
							PRKAR2A		kinase				0.0174	CDKN1A
							FOXD3		transcription regulator				0.0344	CDKN1A
							TP53INP1		other				0.0202	CDKN1A
							NEK4		kinase				0.00582	CDKN1A
							ASAH1		enzyme				0.00301	CCNB2,ELOVL7
							ATF4		transcription regulator				0.0186	CDKN1A,DENND1B,PMAIP1
							CST5		other				0.0471	LAMC1,PMAIP1,SLC1A3
							GATA3		transcription regulator				0.0354	CDKN1A,CEBPA,EOMES
							SYF2		other				0.00872	CDKN1A
							PTPN11		phosphatase				0.00159	CDKN1A,CEBPA,MXD3
							KLF6		transcription regulator				0.0223	CDKN1A,PMAIP1
							CLTC		other				0.000231	CDKN1A,PMAIP1
							FKBP1A		enzyme				0.0202	CDKN1A
							NFIL3		transcription regulator				0.00323	CDKN1A,EOMES
							PAWR		transcription regulator				0.0344	CDKN1A
							DDX24		enzyme				0.00582	CDKN1A
							TSG101		transcription regulator				0.0259	CDKN1A
							TBX1		transcription regulator				0.0316	CDKN1A
							GRM3		G-protein coupled receptor				0.0174	SLC1A3
							CAMK2G		kinase				0.0316	CDKN1A
							BTK		kinase				0.0451	CDKN1A,CEBPA
							TACC3		other				0.0145	CDKN1A
							TGFB1		growth factor		0.319	bias	0.0179	CCNB2,CDKN1A,CEBPA,EOMES,FOXC1,GCLC,GFI1,HINT1,LAMC1,MXD3,NBEA
							MSI1		other				0.0231	CDKN1A
							USP37		peptidase				0.0259	CEBPA
							KPNB1		transporter				0.00872	PMAIP1
							PPM1A		phosphatase				0.0202	CDKN1A
							PDZD2		other				0.00872	CDKN1A
							SLC27A1		transporter				0.00872	CEBPA
							RAD9A		enzyme				0.0202	CDKN1A
							TRRAP		transcription regulator				0.0372	CDKN1A
							DDX17		enzyme				0.0484	CDKN1A
							CEBPD		transcription regulator				0.0351	CCNB2,CDKN1A
							DMTF1		transcription regulator				0.0202	CDKN1A
							DDX3X		enzyme				0.0456	CDKN1A
							ECT2		other				0.0174	CDKN1A
							MECOM		transcription regulator				0.00368	CDKN1A,CEBPA
							Igkv1-117		other				0.0288	CDKN1A
							PGAM1		phosphatase				0.00582	CDKN1A
							SOX3		transcription regulator				0.0228	BMPER,EOMES
							SUPT5H		transcription regulator				0.0202	CDKN1A
							TRERF1		transcription regulator				0.00872	CDKN1A
							PLAGL1		transcription regulator				0.0428	CDKN1A
							SP2		transcription regulator				0.0428	CDKN1A
							ANLN		other				0.00936	CDKN1A,VWCE
							SPAG9		other				0.00872	CDKN1A
							KLF7		transcription regulator				0.0116	CDKN1A
							ING5		other				0.00582	CDKN1A
							ERBIN		other				0.0202	CDKN1A
							NPFF		other				0.04	CEBPA
							CDH5		other				0.0344	CDKN1A
							GNL3		other				0.00221	CDKN1A,EOMES
							ING3		other				0.00291	CDKN1A
							BLM		enzyme				0.0231	CDKN1A
							UGCG		enzyme				0.0372	CDKN1A
							HTT		transcription regulator				0.00472	ATP5PO,CDKN1A,CEBPA,EPB41L3,GCLC,KCNA1,SLC1A3
							MAP2K3		kinase				0.0183	CDKN1A,SLC1A3
							TAZ		enzyme				0.0364	AMPH,PMAIP1
							YY1		transcription regulator				0.0114	CCNB2,CDKN1A,MXD3,NTF3
							ACS84		chemical reagent				0.00872	GCLC
							TCF4		transcription regulator				0.00638	CCNB2,CDKN1A,CEBPA,MXD3,VASH2
							SERPINB5		other				0.0372	CDKN1A
							PCBP2		other				0.0288	CEBPA
							AP2A2		transporter				0.00872	CDKN1A
							ITGB1BP1		other				0.0202	CDKN1A
							CYP3A4		enzyme				0.0231	GCLC
							LGALS3		other				0.0332	CCNB2,CDKN1A
							CDK5		kinase				0.00442	CDKN1A,PMAIP1
							ARID1A		transcription regulator				0.009	CCNB2,CDKN1A
							GTF2I		transcription regulator				0.0428	CDKN1A
							LETMD1		other				0.0116	CDKN1A
							RALA		enzyme				0.04	CDKN1A
							GABPA		transcription regulator				0.00797	GCLC,ROBO4
							TERF2		transcription regulator				0.0231	CDKN1A
							STX3	0.312	transporter				0.0288	ANAPC5
							EEF2K		kinase				0.0116	CDKN1A
							FGF7		growth factor				0.0218	CDKN1A,CEBPA
							RNF17		other				0.0174	MXD3
							RASSF7		other				0.00872	CDKN1A
							ELOA		transcription regulator				0.00872	CDKN1A
							SGK1		kinase		1	bias	4.13e-05	CDKN1A,CEBPA,KCNA1,SLC1A3
							KHDRBS2		other				0.00582	CDKN1A
							GRIN1		ion channel				0.04	NTF3
							PRDM1		transcription regulator				0.0399	AQP3,FAM167A,PMAIP1
							alpha-santalol		chemical reagent				0.0288	CDKN1A
							cycloastragenol		chemical reagent				0.00582	CDKN1A
							RPL22		translation regulator				0.0372	CDKN1A
							RUNX2		transcription regulator				0.00596	CDKN1A,CEBPA,GFI1
							IL15		cytokine		1.067	bias	0.00975	AQP3,BPGM,CDKN1A,EOMES,PMAIP1
							GALR2		G-protein coupled receptor				0.00582	CDKN1A
							BAG3		other				0.0344	CDKN1A
							NRIP1		transcription regulator				0.0146	CCNB2,CDKN1A
							COPS8		other				0.0288	CDKN1A
							RAP1A		enzyme				0.0174	CDKN1A
							IFNA2		cytokine				0.00569	CDKN1A,EPB41L3,PMAIP1,REC8
							FOXO3		transcription regulator		-0.105		6.49e-06	BPGM,CCNB2,CDKN1A,ELOVL7,FOXC1,GCLC,MXD3,PMAIP1
							HNRNPD		transcription regulator				0.04	CDKN1A
							HES6		transcription regulator				0.00872	CDKN1A
							HIPK2		kinase				0.0187	CDKN1A,GCLC
							ITGB8		other				0.0202	CDKN1A
							SNW1		transcription regulator				0.0231	CDKN1A
							AR		ligand-dependent nuclear receptor		1.732	bias	0.00514	ABCC4,AQP3,BPGM,CDKN1A,KCNA1,PMAIP1
							JADE1		transcription regulator				0.00291	CDKN1A
							SLCO1B3		transporter				0.0202	CDKN1A
							WRN		enzyme				0.0174	CDKN1A
							EIF2AK2		kinase				0.0338	CDKN1A,REC8
							HDAC1		transcription regulator				0.00147	CCNB2,CDKN1A,CEBPA,GFI1,PMAIP1
							PCBP4		other				0.00582	CDKN1A
							COL1A2		other				0.0116	CDKN1A
							ROR2		kinase				0.0218	CDKN1A,CEBPA
							cytarabine/idarubicin		chemical drug				0.00291	CEBPA
							CRY1		enzyme				0.0372	CEBPA
							CHRNA3		transmembrane receptor				0.0316	CDKN1A
							PLK3		kinase				0.0116	CDKN1A
							STAT5A		transcription regulator				0.0102	CDKN1A,CEBPA,EOMES,QPRT
							TOPBP1		other				0.0428	CDKN1A
							PLAC8		other				0.0116	CDKN1A
							E2F2		transcription regulator				0.0192	CCNB2,CDKN1A
							FOXA1		transcription regulator				0.0126	AQP3,CDKN1A,FOXC1
							DDB1		other				0.0259	CDKN1A
							CCDC80		other				0.0231	CEBPA
							SMARCD1		transcription regulator				0.0174	CDKN1A
							KLF5		transcription regulator				0.0129	CCNB2,CDKN1A
							RNF2	0.254	transcription regulator				0.000718	CDKN1A,EOMES,REC8
							RACGAP1		transporter				0.00872	CDKN1A
							BET		group				0.04	GCLC
							GNL2		enzyme				0.0145	CDKN1A
							IRF5		transcription regulator				0.0273	CDKN1A,PMAIP1
							DAXX		transcription regulator				0.0484	CDKN1A
							PPP5C		phosphatase				0.0372	CDKN1A
							IL7		cytokine				0.00926	CDKN1A,GFI1,PMAIP1
							TNFSF11		cytokine				0.0442	CDKN1A,CEBPA,GCLC
							CTH		enzyme				0.0259	CDKN1A
							GSK3B		kinase				0.0486	CDKN1A,GFI1
							GREM1		other				0.0372	CDKN1A
							JMJD1C		enzyme				0.0316	CDKN1A
							RET		kinase				0.00926	GRP,NTF3,PMAIP1
							UBE2E1		enzyme				0.00291	CDKN1A
							BUB3		other				0.00872	CDKN1A
							CGGBP1		transcription regulator				0.00582	CDKN1A
							TFAP2C		transcription regulator				6.83e-05	ANTXR2,CDKN1A,EOMES,FOXC1
							RARA		ligand-dependent nuclear receptor				0.0216	CDKN1A,CEBPA,FOXC1,STX3
							TNRC6A		other				0.0231	CDKN1A
							CUL9		other				0.00291	CDKN1A
							TCP1		other				0.00872	CDKN1A
							RSU1		other				0.0145	CDKN1A
							MTPN		transcription regulator				0.0239	CCNB2,CEBPA
							glyceraldehyde-BSA		chemical reagent				0.000174	CDKN1A,CEBPA
							methylglyoxal-BSA		chemical reagent				0.000174	CDKN1A,CEBPA
							8-butyl-10-[(3-methoxy-5-pyrrol-2-ylidenepyrrol-2-ylidene)methyl]-11-azabicyclo[7.2.1]dodeca-1(12),9-diene		chemical reagent				0.00872	CDKN1A
							CREBBP		transcription regulator				0.0279	CDKN1A,CEBPA,EOMES,GFI1
							CDH13		other				0.0145	CDKN1A
							EHMT2		transcription regulator				0.0112	CDKN1A,PMAIP1
							WNT10B		other				0.0316	CEBPA
							ZBTB17		transcription regulator				0.00177	CCNB2,CDKN1A,PMAIP1
							Hbb-b1		transporter				0.0302	ATP5PO,CEBPA
							COP1		enzyme				0.0288	CDKN1A
							DIABLO		other				0.0231	CDKN1A
							SCML2		transcription regulator				0.00291	CDKN1A
							CRTAP		other				0.00582	CDKN1A
							CELF1		translation regulator				0.0316	CDKN1A
							NEK2		kinase				0.0116	CDKN1A
							UBR5		enzyme				0.000452	CDKN1A,PMAIP1
							Cdc42		enzyme				0.00607	CEBPA,GFI1
							Cops2		transcription regulator				0.00582	CDKN1A
							HSPA1A/HSPA1B		enzyme				0.0372	CDKN1A
							Cxcl3		cytokine				0.0145	CEBPA
							NEDD4		enzyme				0.0484	CDKN1A
							S100A11		other				0.0116	CDKN1A
							Esrra		transcription regulator				0.0451	ATP5PO,BPGM
							TBX2		transcription regulator				0.0207	CDKN1A,MXD3
							PAXIP1		other				0.0174	CDKN1A
							BRD4		kinase				0.00859	ABCC4,CEBPA,GFI1
							NELFE		other				0.0259	CCNB2
							PF4		cytokine				0.0207	CDKN1A,CEBPA
							KMT2A		transcription regulator				0.0308	CDKN1A,FOXC1
							(+)-R-3-(4-chlorophenyl)-3-(1-hydroxymethylcyclopropylmethoxy)-2-(4-nitrobenzyl)-2,3-dihydroisoindol-1-one		chemical reagent				0.00872	CDKN1A
							TDP-665759		chemical reagent				0.00291	CDKN1A
							NBN		other				0.0116	CDKN1A
							WNT3		other				0.04	CDKN1A
							NOC2L		transcription regulator				5e-05	CDKN1A,PMAIP1
							RECK		other				0.0259	CDKN1A
							MI-63		chemical reagent				0.00582	CDKN1A
							ethyl 2-{[(6,7-dimethyl-3-oxo-1,2,3,4-tetrahydro-2-quinoxalinyl)acetyl]amino}-4,5-dimethyl-3-thiophenecarboxylate		chemical reagent				0.0231	CDKN1A
							NDN		transcription regulator				0.0456	CDKN1A
							TP53		transcription regulator		1.985		0.201	AQP3,CCNB2,CDKN1A,CEBPA,COL13A1,LAMC1,PMAIP1,VWCE
							CAMKK2		kinase				0.0372	CDKN1A
							ID2		transcription regulator				0.0246	CDKN1A,EOMES,GFI1
							MAD1L1		other				0.0116	MXD3
							HDAC8		transcription regulator				0.0288	CDKN1A
							UIMC1		other				0.00872	CDKN1A
							RHOB		enzyme				0.0456	CDKN1A
							ESR1		ligand-dependent nuclear receptor		1.444		0.0205	ANAPC5,AQP3,CDKN1A,CEBPA,COL13A1,FOXC1,PMAIP1,SCAMP1,STX3
							PRKCH		kinase				0.0288	CDKN1A
							RHOC		enzyme				0.0202	CDKN1A
							MYC		transcription regulator		0.804	bias	0.00882	ABCC4,BMPER,CCNB2,CDKN1A,CEBPA,EOMES,GCLC,PMAIP1,SCAMP1
							SIAH1		enzyme				0.0288	CDKN1A
							CXXC4		other				0.0174	CDKN1A
							ID4		transcription regulator				0.000744	CDKN1A,CEBPA
							WNT3A		cytokine		1.067	bias	0.0107	AQP3,CEBPA,EOMES,SLC1A3
							DUOX2		enzyme				0.00582	CDKN1A
							GADD45GIP1		other				0.0231	GCLC
							RRM2B		enzyme				0.0116	CDKN1A
							TAS1R3		G-protein coupled receptor				0.0316	CEBPA
							CYBA		enzyme				0.0288	CDKN1A
							ZFYVE16		other				0.00582	CDKN1A
							polyinosine-polycytidylic acid/polyethylenimine formulation		chemical reagent				0.0145	PMAIP1
							MI-773		chemical drug				0.0145	CDKN1A
							azurin 50-77		biologic drug				0.0116	CDKN1A
							farnesyltransferase inhibitor		chemical drug				0.0116	CDKN1A
							securinine		chemical reagent				0.00582	CDKN1A
							Immunoglobulin Lambda Light Chain		group				0.0202	PMAIP1
							beta2 adrenergic receptor agonist		chemical drug				0.00872	CDKN1A
							p38 MAP kinase inhibitor		chemical drug				0.0116	CDKN1A
							benfur		chemical reagent				0.0116	CDKN1A
							vatalanib		chemical drug				0.0372	CDKN1A
							paraquat		chemical toxicant				0.0472	GCLC,PMAIP1
							ciglitazone		chemical drug				0.0228	AQP3,CDKN1A
							butylhydroxybutylnitrosamine		chemical toxicant				0.0288	CDKN1A
							O-(chloroacetylcarbamoyl)fumagillol		chemical drug				0.00872	CDKN1A
							polyethylene glycol		chemical drug				0.00582	CDKN1A
							sirolimus		chemical drug		-1.235	bias	0.0237	AQP3,CCNB2,CDKN1A,CEBPA,GCLC
							pargyline		chemical drug				0.0316	CDKN1A
							3-aminobenzamide		chemical toxicant				0.0484	CDKN1A
							dacarbazine		chemical drug				0.0202	CDKN1A
							mitoxantrone		chemical drug				0.00607	CDKN1A,PMAIP1
							iodoacetic acid		chemical toxicant				0.0372	SLC1A3
							alpha-amino-3-hydroxy-5-methyl-4-isoxazolepropionic acid		chemical reagent				0.0174	NTF3
							gemcitabine		chemical drug				0.0173	AQP3,CDKN1A
							benazepril		chemical drug				0.0259	CDKN1A
							methylnitronitrosoguanidine		chemical toxicant				0.00323	CDKN1A,CEBPA
							silicon phthalocyanine		chemical drug				0.0145	CDKN1A
							perifosine		chemical drug				0.0202	CDKN1A
							telomestatin		chemical - endogenous non-mammalian				0.00582	CDKN1A
							ebselen		chemical drug				0.04	GCLC
							NCX-4040		chemical drug				0.0231	GCLC
							niacinamide		chemical - endogenous mammalian				0.0278	CDKN1A,PMAIP1
							cytochalasin B		chemical toxicant				0.0372	CDKN1A
							meloxicam		chemical drug				0.0372	CDKN1A
							nitric oxide		chemical - endogenous mammalian				0.0114	CDKN1A,GCLC,PMAIP1
							kynurenic acid		chemical - endogenous mammalian				0.00582	CDKN1A
							raltitrexed		chemical drug				0.0259	CDKN1A
							6-methylsulfinylhexyl isothiocyanate		chemical reagent				0.0202	GCLC
							benidipine		chemical drug				0.0145	CDKN1A
							1,4-bis[2-(3,5-dichloropyridyloxy)]benzene		chemical toxicant				0.00508	ABCC4,CCNB2,CDKN1A
							XCT790		chemical reagent				0.0174	CDKN1A
							dephostatin		chemical reagent				0.00872	CDKN1A
							vinyl carbamate		chemical toxicant				0.0145	CDKN1A
							1,10-phenanthroline		chemical toxicant				0.0428	CDKN1A
							4-nitroquinoline-1-oxide		chemical toxicant				0.000977	CCNB2,CDKN1A
							clioquinol		chemical drug				0.0316	CDKN1A
							bortezomib		chemical drug				0.0358	BPGM,CDKN1A,PMAIP1
							4-coumaric acid		chemical - endogenous mammalian				0.0202	CDKN1A
							urethane		chemical toxicant				0.00345	CDKN1A,CEBPA
							aminooxyacetic acid		chemical reagent				0.00872	PMAIP1
							saccharin		chemical reagent				0.00872	CEBPA
							temozolomide		chemical drug				0.000328	CDKN1A,PMAIP1,QPRT
							quinacrine		chemical drug				0.0344	CDKN1A
							tirapazamine		chemical drug				0.0116	CDKN1A
							tranylcypromine		chemical drug				0.0456	CDKN1A
							decursin		chemical - endogenous non-mammalian				0.0484	CDKN1A
							plevitrexed		chemical drug				0.0145	CDKN1A
							tipifarnib		chemical drug				0.0116	CDKN1A
							trichostatin A		chemical drug		0.885	bias	0.0155	ABCC4,CCNB2,CDKN1A,CEBPA,FOXC1,GCLC,PMAIP1
							phenytoin		chemical drug				0.0456	NTF3
							chloramphenicol		chemical drug				0.0174	CDKN1A
							diisopropanolnitrosamine		chemical toxicant				0.00291	CDKN1A
							everolimus		chemical drug				0.00668	CCNB2,CDKN1A
							2-acetylaminofluorene		chemical toxicant				0.0456	CDKN1A
							cerulenin		chemical drug				0.0484	CDKN1A
							hydroquinone		chemical - endogenous mammalian				0.0372	GCLC
							2-hydroxy-1-naphthylaldehyde isonicotinoyl hydrazone		chemical reagent				0.0288	CDKN1A
							2,3-dioxo-6-nitro-7-sulfamoylbenzo(f)quinoxaline		chemical reagent				0.0202	NTF3
							Y 27632		chemical drug				0.0207	CDKN1A,CEBPA
							methylselenic acid		chemical reagent				0.00628	ABCC4,CCNB2,CDH7,CDKN1A
							ciclopirox olamine		chemical drug				0.0231	CDKN1A
							entinostat		chemical drug				0.0183	CDKN1A,PMAIP1
							oxaliplatin		chemical drug				0.0155	CDKN1A,PMAIP1
							GW9662		chemical reagent				0.032	CDKN1A,CEBPA
							desipramine		chemical drug				0.00221	CDKN1A,NTF3
							chrysotile asbestos		chemical toxicant				0.00323	CCNB2,GCLC
							levamisole		chemical drug				0.0288	CDKN1A
							dibenzoylmethane		chemical toxicant				0.0174	CDKN1A
							quinidine		chemical drug				0.0288	CDKN1A
							vorinostat		chemical drug				0.0492	CDKN1A,CEBPA,PMAIP1
							trovafloxacin		chemical drug				0.00103	CDKN1A,CEBPA,GCLC
							ISRIB		chemical reagent				0.0202	PMAIP1
							mevastatin		chemical drug				0.0456	CDKN1A
							aurothiomalate		chemical drug				0.0145	GCLC
							oxodiperoxo(pyridine-2-carboxylate)vanadate(V)		chemical reagent				0.00872	CDKN1A
							NSC 126405		chemical reagent				0.00291	CDKN1A
							PK11007		chemical reagent				0.000124	CDKN1A,PMAIP1
							NSC 644221		chemical reagent				0.00872	CDKN1A
							polyamines		chemical - other				0.04	CEBPA
							cortistatin A		chemical reagent				0.000371	CEBPA,GFI1
							BCR-ABL1		fusion gene/product				0.029	CEBPA,MXD3
							malondialdehyde		chemical toxicant				0.0174	CDKN1A
							ofloxacin		chemical drug				0.00872	CDKN1A
							isoliquiritigenin		chemical - endogenous non-mammalian				0.0484	CDKN1A
							mirtazapine		chemical drug				0.0428	NTF3
							N-ethyl-N-nitrosourea		chemical toxicant				0.0428	CDKN1A
							1-o-hexadecyl-2-o-methyl-rac-glycerol		chemical - kinase inhibitor				0.00582	CDKN1A
							tolbutamide		chemical drug				0.0288	AQP3
							sanglifehrin A		chemical reagent				0.0344	CDKN1A
							benzo(a)pyrene		chemical toxicant				0.00402	CDKN1A,GCLC,MXD3,NBEA
							1-chloro-2-(2,2,2-trichloro-1-(4-chlorophenyl)ethyl)benzene		chemical toxicant				0.0372	CDKN1A
							9,10-dimethyl-1,2-benzanthracene		chemical toxicant				0.00972	CDKN1A,GCLC
							sulindac		chemical drug				0.000907	CCNB2,CDKN1A,GCLC
							(+)-MK-801		chemical drug				0.0223	CDKN1A,NTF3
							carbon tetrachloride		chemical toxicant				0.027	ABCC4,CDKN1A,GCLC
							discodermolide		chemical drug				0.00578	CCNB2,CDKN1A
							1,1-bis(3'-indolyl)-1-(4-trifluoromethyl-phenyl)methane		chemical reagent				0.0259	CDKN1A
							prodigiosin		chemical toxicant				0.0259	CDKN1A
							mitomycin C		chemical drug				0.000753	CCNB2,CDKN1A,PMAIP1
							10-decarbamoylmitomycin C		chemical toxicant				0.00872	CDKN1A
							phenobarbital		chemical drug				0.0019	ABCC4,CDKN1A,NTF3
							dicarbethoxydihydrocollidine		chemical toxicant				0.00323	ABCC4,CCNB2
							butyric acid		chemical - endogenous mammalian				0.0408	CCNB2,CDKN1A,GCLC,PMAIP1
							eugenol		chemical - endogenous non-mammalian				0.0202	CDKN1A
							idronoxil		chemical drug				0.00872	CDKN1A
							constitutive proteasome-selective inhibitor		chemical reagent				0.00582	PMAIP1
							PR-924		chemical - protease inhibitor				0.00582	PMAIP1
							rhodioloside		chemical - endogenous non-mammalian				0.0372	GCLC
							4-hydroxytamoxifen		chemical drug		1.195	bias	0.00201	AQP3,CDKN1A,CEBPA,PMAIP1
							tiron		chemical reagent				0.0288	CDKN1A
							epigallocatechin-gallate		chemical drug				0.0296	CDKN1A,CEBPA,GCLC
							tert-butyl-hydroquinone		chemical reagent				0.0278	FOXC1,GCLC
							sodium orthovanadate		chemical reagent				0.00468	CDKN1A,CEBPA
							sodium arsenite		chemical drug				0.000828	CDKN1A,CEBPA,GCLC
							magnesium sulfate		chemical drug				0.0231	AQP3
							cobalt chloride		chemical reagent				0.0256	CDKN1A,SLC1A3
							mercuric chloride		chemical toxicant				0.00494	CDKN1A,GCLC
							cisplatin		chemical drug		1.771	bias	0.0283	ABCC4,AQP3,CDKN1A,CEBPA,MAML2,PMAIP1
							ammonia		chemical - endogenous mammalian				0.0116	SLC1A3
							zinc protoporphyrin IX		chemical - endogenous mammalian				0.000857	CDKN1A,GCLC
							SYUIQ-5		chemical reagent				0.00872	CDKN1A
							hdm-2 antagonistic peptide		chemical reagent				0.00582	CDKN1A
							SMAD1/5/9		group				0.0116	CDKN1A
							RUNX1-RUNX1T1		fusion gene/product				0.0326	CDKN1A,CEBPA
							SS18-SSX1		fusion gene/product				0.0288	PMAIP1
							PML-RARA		fusion gene/product				0.00494	CDKN1A,GFI1
							CBR-470-1		chemical - kinase inhibitor				0.0288	GCLC
							FT671		chemical - protease inhibitor				0.0145	CDKN1A
							tretinoin tocoferil		chemical reagent				0.00872	GCLC
							CD 437		chemical drug				0.022	ATP5PO,CDKN1A,ROBO4
							leucovorin		chemical - endogenous mammalian				0.0202	CDKN1A
							ascorbic acid		chemical - endogenous mammalian				0.0239	CCNB2,CDKN1A
							N1,N11-diethylnorspermine		chemical drug				0.04	CDKN1A
							putrescine		chemical - endogenous mammalian				0.0344	CDKN1A
							spermidine		chemical - endogenous mammalian				0.04	CDKN1A
							levofloxacin		chemical drug				0.0231	CDKN1A
							bromobenzene		chemical toxicant				0.0178	CDKN1A,GCLC
							ezatiostat		biologic drug				0.00872	GCLC
							atosibanum		biologic drug				0.00872	CDKN1A
							actinomycin D		biologic drug				0.033	CDKN1A,NTF3,PMAIP1
							zinostatin		biologic drug				0.0344	CDKN1A
							glutathione diethyl ester		chemical reagent				0.00872	GCLC
							N-Ac-Leu-Leu-norleucinal		chemical - protease inhibitor				0.0228	CDKN1A,CEBPA
							glutathione		chemical - endogenous mammalian				0.0164	CDKN1A,GCLC
							anti-benzo(a)pyrene-diol-epoxide		chemical toxicant				0.04	CDKN1A
							doxorubicin		chemical drug		0.547	bias	0.0405	CCNB2,CDKN1A,GCLC,PMAIP1
							plicamycin		chemical drug				0.041	CDKN1A,PMAIP1
							daunorubicin		chemical drug				0.00442	ABCC4,CDKN1A
							bisindolylmaleimide I		chemical - kinase inhibitor				0.0423	AQP3,CDKN1A
							dihematoporphyrin ether		chemical drug				0.0231	CDKN1A
							verteporfin		chemical drug				0.0372	CDKN1A
							asiatic acid		chemical reagent				0.0428	CDKN1A
							geraniol		chemical - endogenous non-mammalian				0.0145	CDKN1A
							gossypol		chemical drug				0.0288	PMAIP1
							bardoxolone		chemical drug				0.000132	CDKN1A,CEBPA,GCLC
							cucurbitacin B		chemical - endogenous non-mammalian				0.0344	CDKN1A
							triptolide		chemical drug				0.00859	CDKN1A,GCLC,PMAIP1
							artemisinin		chemical drug				0.0231	CDKN1A
							perilla alcohol		chemical drug				0.0288	CDKN1A
							genistein		chemical drug		0.737	bias	0.00658	ATP5PO,CCNB2,CDKN1A,CEBPA,GCLC
							chrysin		chemical - endogenous non-mammalian				0.00169	AQP3,GCLC
							apigenin		chemical - endogenous non-mammalian				0.0245	CDKN1A,GCLC
							deguelin		chemical drug				0.0428	CDKN1A
							theaflavin		chemical - endogenous non-mammalian				0.0231	CDKN1A
							tangeretin		chemical - endogenous non-mammalian				0.0259	CDKN1A
							vinflunine		chemical drug				0.00582	CDKN1A
							vinorelbine		chemical drug				0.0202	PMAIP1
							vincristine		chemical drug				0.00831	CDKN1A,PMAIP1
							topotecan		chemical drug				0.0178	CDKN1A,NBEA,PMAIP1
							vinblastine		chemical drug				0.00368	CDKN1A,PMAIP1
							caffeine		chemical drug				0.0168	CDKN1A,CEBPA
							epinephrine		chemical - endogenous mammalian				0.0228	AQP3,CDKN1A
							selenium		chemical drug				0.00392	CDKN1A,CEBPA
							AGN194204		chemical drug				0.00428	ANAPC5,CDKN1A,CEBPA,GFI1
							tyrphostin AG825		chemical - kinase inhibitor				0.0202	CDKN1A
							adaphostin		chemical drug				0.0316	CDKN1A
							ceftriaxone		chemical drug				0.0145	SLC1A3
							beta-glycerophosphoric acid		chemical - endogenous mammalian				0.00203	CCNB2,CDKN1A
							leptomycin B		chemical drug				0.00154	CDKN1A,CEBPA
							long chain fatty acid		chemical - endogenous mammalian				0.0116	QPRT
							oleic acid		chemical - endogenous mammalian				0.0479	AQP3,GCLC
							valproic acid		chemical drug		0.577		0.0131	ANTXR2,CDKN1A,CEBPA,FOXC1,NTF3
							pyrimidin-2-one beta-ribofuranoside		chemical reagent				0.04	CDKN1A
							thymidine		chemical - endogenous mammalian				0.0259	CDKN1A
							lactacystin		chemical - protease inhibitor				0.0204	CDKN1A,GCLC,PMAIP1
							diallyl trisulfide		chemical - endogenous non-mammalian				0.00203	ABCC4,CDKN1A
							N(omega)-hydroxyarginine		chemical - endogenous mammalian				0.00582	CDKN1A
							sparfosic acid		chemical drug				0.000124	CDKN1A,PMAIP1
							L-asparagine		chemical - endogenous mammalian				0.0116	CDKN1A
							mimosine		chemical drug				0.0316	CDKN1A
							homocysteine		chemical - endogenous mammalian				0.0261	CDKN1A,PMAIP1
							beta-1,3-glucan		chemical drug				0.04	NTF3
							topiramate		chemical drug				0.0372	NTF3
							auranofin		chemical drug				0.04	GCLC
							aurothioglucose		chemical drug				0.0259	GCLC
							thymeleatoxin		chemical toxicant				0.0116	CDKN1A
							wortmannin		chemical - kinase inhibitor				0.0217	AQP3,CDKN1A,GCLC
							R5020		chemical reagent				0.029	CDKN1A,CEBPA
							bile salt		chemical - endogenous mammalian				0.0288	ABCC4
							androstenediol		chemical - endogenous mammalian				0.0344	CDKN1A
							canrenoate potassium		chemical drug				0.0484	CDKN1A
							progesterone		chemical - endogenous mammalian		1.224		0.0399	CCNB2,CDKN1A,FOXC1,GRP,NTF3
							Fe2+		chemical - endogenous mammalian				0.0344	GCLC
							ethidium		chemical drug				0.0484	CCNB2
							arsenite		chemical toxicant				0.00473	CDKN1A,GCLC,NBEA
							iron		chemical - endogenous mammalian				0.0109	CDKN1A,CEBPA
							manganese		chemical - endogenous mammalian				0.04	CDKN1A
							PC-SPES		chemical drug				0.0326	CDKN1A,LAMC1

## Sheet: IPA cluster 4 subcluster 20
Cannonical pathways							Upstream regulators
Ingenuity Canonical Pathways	-log(p-value)	Ratio	z-score	Molecules			Upstream Regulator	Expr Log Ratio	Molecule Type	Predicted Activation State	Activation z-score	Flags	p-value of overlap	Target Molecules in Dataset
GABA Receptor Signaling	2.67	0.0316	NaN	CACNA2D4,CACNG4,KCNQ3			MYC		transcription regulator	Activated	2.59	bias	0.00581	CCNB1,CDKN2A,F2R,ID2,NOP56,PMP22,RPS26,TP53I3,TYMS
nNOS Signaling in Skeletal Muscle Cells	2.27	0.0488	NaN	CACNA2D4,CACNG4			phytohemagglutinin		chemical drug	Activated	2	bias	0.0096	CDK8,HPCA,NOP56,TYMS
Cell Cycle: G2/M DNA Damage Checkpoint Regulation	2.11	0.0408	NaN	CCNB1,CDKN2A			U46619		chemical reagent				0.0323	CCNB1
Netrin Signaling	1.88	0.0308	NaN	CACNA2D4,CACNG4			doxifluridine		chemical drug				0.0455	TP53I3
dTMP De Novo Biosynthesis	1.88	0.2	NaN	TYMS			O6-benzylguanine		chemical drug				0.027	CCNB1
FcγRIIB Signaling in B Lymphocytes	1.76	0.0267	NaN	CACNA2D4,CACNG4			5-fluorouracil		chemical drug				0.0146	BAIAP2,CDKN2A,NOP56,TYMS
Cyclins and Cell Cycle Regulation	1.7	0.0247	NaN	CCNB1,CDKN2A			L-methionine		chemical - endogenous mammalian				0.00961	CCNB1,TYMS
CCR5 Signaling in Macrophages	1.58	0.0213	NaN	CACNA2D4,CACNG4			isopropyl thiogalactoside		chemical reagent				0.00546	CDKN2A
p53 Signaling	1.54	0.0204	NaN	CDKN2A,TP53I3			saikosaponin A		chemical reagent				0.0217	CDKN2A
Salvage Pathways of Pyrimidine Ribonucleotides	1.54	0.0204	NaN	CDADC1,CDK8			etoposide		chemical drug				0.0024	CCNB1,CDKN2A,ID2,TP53I3
Kinetochore Metaphase Signaling Pathway	1.52	0.0198	NaN	CCNB1,CENPP			p38 Sapk		group				0.0136	CDKN2A
NAD Phosphorylation and Dephosphorylation	1.46	0.0769	NaN	ACP6			fulvestrant		chemical drug				0.00697	CCNB1,CDK8,F2R,ID2
GPCR-Mediated Nutrient Sensing in Enteroendocrine Cells	1.44	0.0179	NaN	CACNA2D4,CACNG4			1-palmitoyl-2-arachidonoyl-phosphatidylcholine		chemical - endogenous mammalian				0.00818	CCNB1
G Beta Gamma Signaling	1.37	0.0164	NaN	CACNA2D4,CACNG4			TPPP2		other				0.0136	CDKN2A
Endocannabinoid Neuronal Synapse Pathway	1.33	0.0156	NaN	CACNA2D4,CACNG4			RUNX1T1		transcription regulator				0.0243	CDKN2A
White Adipose Tissue Browning Pathway	1.33	0.0155	NaN	CACNA2D4,CACNG4			beryllium sulfate		chemical toxicant				0.00818	CDKN2A
Cellular Effects of Sildenafil (Viagra)	1.32	0.0153	NaN	CACNG4,KCNQ3			GON4L		transcription regulator				0.0376	CCNB1
GADD45 Signaling	1.3	0.0526	NaN	CCNB1			AKAP5		other				0.0109	KCNQ3
DNA damage-induced 14-3-3σ Signaling	1.3	0.0526	NaN	CCNB1			picropodophyllin		chemical drug				0.0429	CCNB1
Androgen Signaling	1.29	0.0147	NaN	CACNA2D4,CACNG4			ZYG11B		other				0.00273	CCNB1
The Visual Cycle	1.28	0.05	NaN	RBP3			G protein alphai		group				0.0323	F2R
Type II Diabetes Mellitus Signaling	1.25	0.0141	NaN	CACNA2D4,CACNG4			Ctbp		group				0.0481	CDKN2A
Pyrimidine Deoxyribonucleotides De Novo Biosynthesis I	1.24	0.0455	NaN	TYMS			STAT5a/b		group				0.00499	CDKN2A,F2R,ID2
Corticotropin Releasing Hormone Signaling	1.24	0.0138	NaN	CACNA2D4,CACNG4			Rb		group				0.00148	CCNB1,CDKN2A,TYMS
Gustation Pathway	1.19	0.013	NaN	CACNA2D4,CACNG4			2003-03-14		group				0.00273	CDKN2A
PKCθ Signaling in T Lymphocytes	1.19	0.0129	NaN	CACNA2D4,CACNG4			Histone h3		group				0.042	CCNB1,CDKN2A,ID2,TP53I3
NAD Salvage Pathway II	1.17	0.0385	NaN	ACP6			JAK1/2		group				0.000974	BAIAP2,FAM81A,HPCA
Role of p14/p19ARF in Tumor Suppression	1.12	0.0345	NaN	CDKN2A			E2f		group				0.00488	CCNB1,CDKN2A,TYMS
Sonic Hedgehog Signaling	1.12	0.0345	NaN	CCNB1			SNHG1		other				0.0109	CCNB1
GNRH Signaling	1.1	0.0116	NaN	CACNA2D4,CACNG4			uranyl nitrate		chemical toxicant				0.0359	ID2,RPS26
Cdc42 Signaling	1.09	0.0114	NaN	BAIAP2,HLA-C			CDKN2B-AS1		other				0.0376	CDKN2A
Cytotoxic T Lymphocyte-mediated Apoptosis of Target Cells	1.06	0.0294	NaN	HLA-C			DBH-AS1		other				0.0217	CDKN2A
Coagulation System	1.05	0.0286	NaN	F2R			Rbx1		enzyme				0.00546	CCNB1
Synaptic Long Term Depression	1.04	0.0106	NaN	CACNA2D4,CACNG4			bendamustine		chemical drug				0.0243	CCNB1
Antigen Presentation Pathway	1	0.0256	NaN	HLA-C			Smad		complex				0.00212	CDKN2A,ID2
Calcium Signaling	0.975	0.00971	NaN	CACNA2D4,CACNG4			Raf		group				0.0153	CDKN2A,ID2
Retinol Biosynthesis	0.963	0.0233	NaN	DAGLB			TASP1		peptidase				0.000398	CCNB1,CDKN2A
AMPK Signaling	0.947	0.00935	NaN	CAB39,STRADA			CDK19		kinase				0.029	BAIAP2,CDKN2A
Role of NFAT in Cardiac Hypertrophy	0.947	0.00935	NaN	CACNA2D4,CACNG4			DGCR8		enzyme				0.0086	ID2,PMP22
Graft-versus-Host Disease Signaling	0.917	0.0208	NaN	HLA-C			APBB2		other				0.00818	TYMS
Actin Cytoskeleton Signaling	0.907	0.00881	NaN	BAIAP2,F2R			PARP		group				0.027	CDKN2A
Autoimmune Thyroid Disease Signaling	0.907	0.0204	NaN	HLA-C			KLK4		peptidase				0.00109	CCNB1,CDKN2A
Triacylglycerol Degradation	0.907	0.0204	NaN	DAGLB			EOMES		transcription regulator				0.0383	KCNQ3,PMP22
Melanoma Signaling	0.9	0.02	NaN	CDKN2A			HOXD8		transcription regulator				0.0163	CDKN2A
Myc Mediated Apoptosis Signaling	0.9	0.02	NaN	CDKN2A			EAPP		other				0.00546	CDKN2A
Cell Cycle Control of Chromosomal Replication	0.854	0.0179	NaN	CDK8			FAM168A		other				0.00546	CCNB1
Opioid Signaling Pathway	0.848	0.0081	NaN	CACNA2D4,CACNG4			TOX		transcription regulator				0.0136	ID2
Mitotic Roles of Polo-Like Kinase	0.788	0.0152	NaN	CCNB1			ETHE1		enzyme				0.0136	TP53I3
Pyridoxal 5'-phosphate Salvage Pathway	0.788	0.0152	NaN	CDK8			WWTR1		transcription regulator				0.0103	ID2,TYMS
Cell Cycle: G1/S Checkpoint Regulation	0.783	0.0149	NaN	CDKN2A			RASSF6		other				0.0243	CDKN2A
Protein Ubiquitination Pathway	0.777	0.00733	NaN	HLA-C,UBR1			SNHG7		other				0.0243	CDKN2A
Senescence Pathway	0.775	0.00727	NaN	CCNB1,CDKN2A			MTF2		transcription regulator				0.0136	CDKN2A
Caveolar-mediated Endocytosis Signaling	0.75	0.0137	NaN	HLA-C			NOX5		ion channel				0.019	CDKN2A
Non-Small Cell Lung Cancer Signaling	0.75	0.0137	NaN	CDKN2A			REM2		enzyme				0.00546	CDKN2A
Glioma Invasiveness Signaling	0.75	0.0137	NaN	F2R			SLC13A5		transporter				0.0109	CCNB1
Actin Nucleation by ARP-WASP Complex	0.708	0.0123	NaN	BAIAP2			SMOC2		other				0.027	CCNB1
Allograft Rejection Signaling	0.684	0.0116	NaN	HLA-C			CUZD1		other				0.0136	ID2
CTLA4 Signaling in Cytotoxic T Lymphocytes	0.672	0.0112	NaN	HLA-C			E2F8		transcription regulator				0.0323	CCNB1
Crosstalk between Dendritic Cells and Natural Killer Cells	0.672	0.0112	NaN	HLA-C			IGF1R		transmembrane receptor				0.0428	ID2,RPS26,TYMS
OX40 Signaling Pathway	0.668	0.0111	NaN	HLA-C			DPY30		other				0.027	CDKN2A
CREB Signaling in Neurons	0.666	0.00503	NaN	CACNA2D4,CACNG4,F2R			TEX11		other				0.0109	CCNB1
Communication between Innate and Adaptive Immune Cells	0.642	0.0104	NaN	HLA-C			CNOT6L		enzyme				0.0455	CCNB1
ATM Signaling	0.638	0.0103	NaN	CCNB1			ERFE		other				0.035	ID2
Bladder Cancer Signaling	0.638	0.0103	NaN	CDKN2A			MDGA2		other				0.035	CDKN2A
Neuropathic Pain Signaling In Dorsal Horn Neurons	0.623	0.0099	NaN	KCNQ3			PIWIL4		other				0.0163	CDKN2A
Virus Entry via Endocytic Pathways	0.62	0.0098	NaN	HLA-C			VENTX		transcription regulator				0.00546	CDKN2A
Regulation of Actin-based Motility by Rho	0.616	0.00971	NaN	BAIAP2			SNHG3		other				0.0136	CCNB1
Chronic Myeloid Leukemia Signaling	0.616	0.00971	NaN	CDKN2A			LIN9		other				0.00149	CCNB1,CDKN2A
Mouse Embryonic Stem Cell Pluripotency	0.616	0.00971	NaN	ID2			TRPC4AP		transporter				0.0217	NOP56
PD-1, PD-L1 cancer immunotherapy pathway	0.606	0.00943	NaN	HLA-C			CDH16		enzyme				0.0136	CCNB1
Pancreatic Adenocarcinoma Signaling	0.595	0.00917	NaN	CDKN2A			PBRM1		other				0.0297	CCNB1
Glioma Signaling	0.592	0.00909	NaN	CDKN2A			GAS2L3		other				0.0429	F2R
Type I Diabetes Mellitus Signaling	0.588	0.00901	NaN	HLA-C			CDCA7L		other				0.0297	CCNB1
Neuroprotective Role of THOP1 in Alzheimer's Disease	0.572	0.00862	NaN	HLA-C			E2F7		transcription regulator				0.0455	CCNB1
HGF Signaling	0.559	0.00833	NaN	CDKN2A			CREB3L4		transcription regulator				0.0136	ID2
Rac Signaling	0.556	0.00826	NaN	BAIAP2			HYAL1		enzyme				0.0136	CCNB1
RhoA Signaling	0.55	0.00813	NaN	BAIAP2			RREB1		transcription regulator				0.0136	CDKN2A
14-3-3-mediated Signaling	0.538	0.00787	NaN	STRADA			SULT2B1		enzyme				0.0217	CCNB1
Molecular Mechanisms of Cancer	0.535	0.005	NaN	CDK8,CDKN2A			LTBP4		growth factor				0.0217	ID2
p70S6K Signaling	0.532	0.00775	NaN	F2R			ZYG11A		other				0.00273	CCNB1
Gα12/13 Signaling	0.527	0.00763	NaN	F2R			PACS2		other				0.00546	HLA-C
Phagosome Formation	0.521	0.00752	NaN	MRC2			ETS-ELK1		complex				0.00546	CDKN2A
Ovarian Cancer Signaling	0.504	0.00719	NaN	CDKN2A			APC (complex)		complex				0.019	CCNB1
Hereditary Breast Cancer Signaling	0.503	0.00714	NaN	CCNB1			SMAD1/5		group				0.0243	ID2
D-myo-inositol (1,4,5,6)-Tetrakisphosphate Biosynthesis	0.498	0.00704	NaN	ACP6			CDCA2		other				0.0109	CDKN2A
D-myo-inositol (3,4,5,6)-tetrakisphosphate Biosynthesis	0.498	0.00704	NaN	ACP6			potassium dichromate		chemical toxicant				0.00273	CDKN2A
Aryl Hydrocarbon Receptor Signaling	0.495	0.00699	NaN	CDKN2A			NEAT1		other				0.0217	SH3PXD2A
Coronavirus Pathogenesis Pathway	0.478	0.00667	NaN	RPS26			tryptase		group				0.0243	F2R
Phagosome Maturation	0.476	0.00662	NaN	HLA-C			afatinib		chemical drug				0.00818	TYMS
Epithelial Adherens Junction Signaling	0.474	0.00658	NaN	BAIAP2			AZD7762		chemical drug				0.00818	CCNB1
3-phosphoinositide Degradation	0.465	0.00641	NaN	ACP6			danusertib		chemical drug				0.0109	CCNB1
D-myo-inositol-5-phosphate Metabolism	0.462	0.00637	NaN	ACP6			IGFBP7		transporter				0.0403	CDKN2A
Glioblastoma Multiforme Signaling	0.445	0.00606	NaN	CDKN2A			SHH		peptidase				0.014	CCNB1,PMP22,TYMS
Regulation of eIF4 and p70S6K Signaling	0.442	0.00602	NaN	RPS26			ASCL2		transcription regulator				0.019	CCNB1
3-phosphoinositide Biosynthesis	0.442	0.00602	NaN	ACP6			YEATS4		transcription regulator				0.00818	CDKN2A
Wnt/β-catenin Signaling	0.428	0.00578	NaN	CDKN2A			MAX		transcription regulator				0.0247	CCNB1,ID2
T Cell Exhaustion Signaling Pathway	0.425	0.00571	NaN	HLA-C			CAVIN1		transcription regulator				0.027	CDKN2A
Tumor Microenvironment Pathway	0.423	0.00568	NaN	HLA-C			PDC		other				0.00273	RBP3
Acute Phase Response Signaling	0.415	0.00556	NaN	RBP3			RBBP5		transcription regulator				0.0109	CDKN2A
Dendritic Cell Maturation	0.408	0.00543	NaN	HLA-C			TERF1		other				0.00818	CDKN2A
Regulation Of The Epithelial Mesenchymal Transition By Growth Factors Pathway	0.4	0.00532	NaN	ID2			PPM1D		phosphatase				0.027	CDKN2A
Regulation of the Epithelial-Mesenchymal Transition Pathway	0.394	0.00521	NaN	ID2			BMP10		growth factor				0.0429	ID2
Clathrin-mediated Endocytosis Signaling	0.391	0.00518	NaN	F2R			APBB3		other				0.00273	TYMS
RAR Activation	0.389	0.00515	NaN	RBP3			CSE1L		transporter				0.00011	CCNB1,TP53I3
Natural Killer Cell Signaling	0.385	0.00508	NaN	HLA-C			HLX		transcription regulator				0.00368	CCNB1,CDKN2A
Adrenomedullin signaling pathway	0.385	0.00508	NaN	KCNQ3			GADD45G		other				0.0323	CCNB1
Superpathway of Inositol Phosphate Compounds	0.381	0.00503	NaN	ACP6			PSMC3		enzyme				0.00818	CDKN2A
Thrombin Signaling	0.367	0.00481	NaN	F2R			PLSCR1		enzyme				0.0163	CDKN2A
mTOR Signaling	0.364	0.00476	NaN	RPS26			MSN		other				0.00273	CDKN2A
EIF2 Signaling	0.343	0.00446	NaN	RPS26			MDM2		transcription regulator				0.0198	CDKN2A,TP53I3
Systemic Lupus Erythematosus Signaling	0.336	0.00437	NaN	HLA-C			RBL1		transcription regulator				0.0189	CDKN2A,TYMS
Signaling by Rho Family GTPases	0.305	0.00395	NaN	BAIAP2			ITSN2		other				0.00273	CDKN2A
Neuroinflammation Signaling Pathway	0.255	0.00333	NaN	HLA-C			SNTA1		other				0.019	DTNA
Estrogen Receptor Signaling	0.231	0.00305	NaN	CDK8			CELA2A		peptidase				0.0109	CDKN2A
Systemic Lupus Erythematosus In T Cell Signaling Pathway	0.225	0.00299	NaN	HLA-C			AGR2		other				0.019	CDKN2A
Axonal Guidance Signaling	0	0.00202	NaN	BAIAP2			SOD2		enzyme				0.0324	CCNB1,ID2
Breast Cancer Regulation by Stathmin1	0	0.00169	NaN	F2R			NDUFA13		enzyme				0.0376	CCNB1
							ZNF148		transcription regulator				0.0429	CDKN2A
							ACVR2A		kinase				0.0323	ID2
							ID1		transcription regulator				0.0162	CDKN2A,TYMS
							CBX4		transcription regulator				0.0429	CCNB1
							CCAT1		other				0.0323	CDKN2A
							LRAT		enzyme				0.0323	CCNB1
							ADAM10		peptidase				0.0274	DTNA,RPGR
							TRAF2		enzyme				0.0217	CCNB1,CDKN2A
							GSTA4		enzyme				0.00818	CCNB1
							CBX1		transcription regulator				0.0217	CDKN2A
							ARHGAP31		other				0.00368	CDKN2A,ID2
							CBX2		transcription regulator				0.0376	CDKN2A
							WNT5A		cytokine				0.00556	CDK8,ID2,SH3PXD2A
							NFYB		transcription regulator				0.0377	CCNB1,CDKN2A,TYMS
							HAS1		enzyme				0.0163	CCNB1
							TFRC		transporter				0.0242	CCNB1,ID2
							APBB1		transcription regulator				0.0403	TYMS
							miR-9-5p (and other miRNAs w/seed CUUUGGU)		mature microRNA				0.0481	PMP22
							mir-9		microRNA				0.00212	CDKN2A,PMP22
							mir-322		microRNA				0.0403	CDKN2A
							miR-192-5p (and other miRNAs w/seed UGACCUA)		mature microRNA				0.0217	TYMS
							let-7		microRNA				0.0229	CCNB1,CDK8,ID2
							mir-127		microRNA				0.035	MRC2
							miR-125b-5p (and other miRNAs w/seed CCCUGAG)		mature microRNA				0.0285	CDKN2A,ID2
							miR-485-3p (and other miRNAs w/seed UCAUACA)		mature microRNA				0.00818	HCN1
							miR-1-3p (and other miRNAs w/seed GGAAUGU)		mature microRNA				0.0157	FAM81A,MRC2,OSBPL7
							PIM1		kinase				0.000539	CCNB1,CDKN2A,ID2
							PPP1R13B		phosphatase				0.0136	TP53I3
							BMI1		transcription regulator				0.0141	CDKN2A,TP53I3
							MPP5		kinase				0.0109	PMP22
							MXI1		transcription regulator				0.000974	CCNB1,ID2
							BLNK		other				0.0429	CDKN2A
							mir-154		microRNA				0.0481	PMP22
							SHOX		transcription regulator				0.0243	CCNB1
							BTG3		other				0.00546	CDKN2A
							SNIP1		other				0.0163	CCNB1
							HBP1		transcription regulator				0.035	CDKN2A
							ARHGAP1		other				0.00818	CDKN2A
							DNM1L		enzyme				0.0217	CCNB1
							HDAC3		transcription regulator				0.029	CCNB1,CDKN2A
							MTA2		transcription regulator				0.00229	CDKN2A,ID2
							MED1		transcription regulator				0.00945	ACP6,CCNB1,ID2
							TLE1		transcription regulator				0.035	CDKN2A
							TFCP2		transcription regulator				0.0429	TYMS
							CDKN2A	0.453	transcription regulator				0.0478	CCNB1,CDKN2A,HUNK
							RBX1		enzyme				0.019	CCNB1
							IFNL1		cytokine				0.0232	F2R,HLA-C
							ZEB2		transcription regulator				0.011	CDKN2A,ID2
							TBX3		transcription regulator				0.0403	CDKN2A
							DLC1		other				0.019	CDKN2A
							GH1		growth factor				0.0408	CCNB1,ID2
							PTGES3		enzyme				0.0243	PMP22
							ZNF613		transcription regulator				0.00273	ID2
							FALEC		other				0.0217	TP53I3
							PENK		other				0.0136	CDKN2A
							ELK4		transcription regulator				0.035	CDKN2A
							LGALS7/LGALS7B		other				0.027	CCNB1
							DDR1		kinase				0.0455	CDKN2A
							MAGED1		transcription regulator				0.0163	CDKN2A
							KSR1		kinase				0.0217	CDKN2A
							EGR2		transcription regulator				0.00994	ID2,PMP22,WBP4
							AIMP2		other				0.0297	CDKN2A
							LIMA1		other				0.0297	ID2
							CCND2		other				0.0243	CDKN2A
							MYBL2		transcription regulator				0.00796	CCNB1,CDKN2A
							NFYC		transcription regulator				0.000207	CCNB1,CDKN2A,TYMS
							TP73		transcription regulator		0.837	bias	0.0258	CCNB1,ID2,PMP22,TP53I3
							IFI16		transcription regulator				0.0198	CDKN2A,ID2
							GNA12		enzyme				0.0193	BAIAP2,F2R
							CDKN1A		kinase				0.00638	CCNB1,CDKN2A,TP53I3,TYMS
							DHX9		enzyme				0.00135	CDKN2A,ID2
							CBX8		other				0.0403	CDKN2A
							RXRA		ligand-dependent nuclear receptor				0.0498	CCNB1,CDKN2A,PMP22
							MEOX1		transcription regulator				0.027	CDKN2A
							RGS4		enzyme				0.0268	CEP97,HCN1
							CPEB1		translation regulator				0.0403	CCNB1
							SMAD4		transcription regulator				0.0305	CAB39,CDKN2A,ID2
							AMHR2		kinase				0.00273	CDKN2A
							TCF3		transcription regulator		-0.243		0.019	CCNB1,CDKN2A,ID2,TYMS
							AIF1		other				0.035	CCNB1
							PIK3C3		kinase				0.019	CDKN2A
							USP11		peptidase				0.0217	CDKN2A
							TP63		transcription regulator		-0.075	bias	0.0431	CCNB1,CDKN2A,F2R,TP53I3
							CKS1B		kinase				0.019	CCNB1
							CARM1		transcription regulator				0.00511	CCNB1,CDKN2A
							RBL2		other				0.00268	CCNB1,CDKN2A,TYMS
							SNCA		enzyme				0.0122	BAIAP2,CACNA2D4,FAM81A,HPCA
							AHR		ligand-dependent nuclear receptor				0.0207	CCNB1,CDKN2A,HUNK,PMP22
							CDKN2C		transcription regulator				0.0297	CDKN2A
							MUC16		other				0.00546	CCNB1
							RBM38		other				0.0217	CDKN2A
							PANDAR		other				0.0243	CDKN2A
							MTA1		transcription regulator				0.00735	CDKN2A,HUNK
							DIAPH1		other				0.0243	CDKN2A
							ARSA		enzyme				0.0109	CCNB1
							ARHGAP18		other				0.00818	CDKN2A
							DLK1		other				0.0481	CCNB1
							CDK6		kinase				0.0429	CDKN2A
							RB1		transcription regulator				0.0431	CCNB1,CDKN2A,HUNK,TYMS
							PLP2		transporter				0.0217	HLA-C
							HOXC13		transcription regulator				0.0136	CDKN2A
							PAX4		transcription regulator				0.0323	ID2
							ING1		transcription regulator				0.00413	CCNB1,CDKN2A
							TACC3		other				0.0136	TUBGCP4
							BRPF1		transporter				0.0109	CDKN2A
							PINK1		kinase				0.0243	CCNB1
							ETS1		transcription regulator				0.0232	CDKN2A,ID2,TYMS
							CDK3		kinase				0.00273	TYMS
							YAP1		transcription regulator				0.00742	CCNB1,ID2,RPS26,TYMS
							MXD4		transcription regulator				0.00546	ID2
							DMTF1		transcription regulator				0.019	CDKN2A
							GNG2		enzyme				0.00818	F2R
							TAL1		transcription regulator		-1		3.53e-05	CACNG4,CCNB1,CDKN2A,HLA-C,ID2,STRADA
							ATF7IP		transcription regulator				0.00818	CDKN2A
							FZR1		kinase				0.035	CCNB1
							CDC37		other				0.035	CDKN2A
							SSRP1		transcription regulator				0.00368	ID2,TP53I3
							TCF12		transcription regulator				0.00299	CACNG4,CDKN2A,ID2
							PRNP		other				0.0189	CDKN2A,ID2
							URI1		transcription regulator				0.0136	CCNB1
							MYCN		transcription regulator				0.0439	ID2,MRC2,RPS26
							YY1		transcription regulator				0.049	CCNB1,CDKN2A,ID2
							MPT0B214		chemical reagent				0.00273	CCNB1
							TP53BP2		other				0.027	TP53I3
							HDAC4		transcription regulator				0.00604	CCNB1,CDKN2A,PMP22
							CDC23		enzyme				0.00273	CCNB1
							TERF2		transcription regulator				0.0217	CDKN2A
							SMURF2		enzyme				0.0455	CDKN2A
							CDC20		other				0.0109	CCNB1
							alpha-santalol		chemical reagent				0.027	CCNB1
							mir-24		microRNA				0.0103	ID2,SH3PXD2A
							DLX3		transcription regulator				0.0481	CDKN2A
							cycloastragenol		chemical reagent				0.00546	CDKN2A
							PIWIL2		enzyme				0.0217	CDK8
							BMP6		growth factor				0.0307	ID2,PMP22
							MAPKAPK3		kinase				0.0481	CDKN2A
							STK35		kinase				0.00273	CDKN2A
							PEX5L		ion channel				0.035	HCN1
							CDC27		other				0.0136	CCNB1
							CYP24A1		enzyme				0.00546	CCNB1
							HDAC1		transcription regulator				0.0435	CCNB1,CDKN2A,TYMS
							MBD4		enzyme				0.0163	CDKN2A
							PAK1		kinase				0.00413	CCNB1,CDKN2A
							HRAS		enzyme				0.00246	CACNG4,CCNB1,CDKN2A,F2R,ID2,TYMS,WSB2
							NFIC		transcription regulator				0.00285	CCNB1,CDKN2A
							cetuximab/radiotherapy		biologic drug				0.00818	TYMS
							E2F2		transcription regulator				0.0171	CCNB1,CDKN2A
							DDB1		other				0.0243	CDKN2A
							ERBB2		kinase		1.154	bias	0.0143	CCNB1,CDKN2A,CHD1L,F2R,ID2,TYMS,WSB2
							PHC2		other				0.019	CDKN2A
							RBCK1		transcription regulator				0.0217	CCNB1
							SAFB		other				0.00961	CDKN2A,HLA-C
							SMARCA4		transcription regulator		0.2	bias	0.0305	CDKN2A,HCN1,HLA-C,KCNQ3,TYMS
							RHOA		enzyme				0.0253	CCNB1,CDKN2A
							TRIP12		enzyme				0.00546	CDKN2A
							BUB3		other				0.00818	CDKN2A
							TGFB3		growth factor				0.0427	CDKN2A,SH3PXD2A
							SERPIND1		other				0.0163	F2R
							MXD3		transcription regulator				0.00818	ID2
							PEX19		other				0.00273	CDKN2A
							CELF1		translation regulator				0.0297	CCNB1
							HELLS		enzyme				0.000974	CCNB1,CDKN2A
							Hmga2		enzyme				0.027	CDKN2A
							Irgm1		other				0.00675	CCNB1,ID2
							Pou3f1		transcription regulator				0.0109	PMP22
							Ppp1cc		phosphatase				0.0163	ID2
							S100A11		other				0.0109	CDKN2A
							TBX2		transcription regulator				0.0184	CCNB1,CDKN2A
							TWSG1		other				0.0136	ID2
							HMGN5		transcription regulator				0.00273	CCNB1
							BUB1B		kinase				0.00818	CDKN2A
							BCKDHA		enzyme				0.00818	CDKN2A
							NOC2L		transcription regulator				0.0109	TP53I3
							RECK		other				0.0243	CDKN2A
							NDN		transcription regulator				0.0429	CDKN2A
							ID4		transcription regulator				0.0376	CDKN2A
							IL19		cytokine				0.0455	CCNB1
							ZNF239		transcription regulator				0.00273	RBP3
							proTAME		chemical reagent				0.00818	CCNB1
							CKS2		kinase				0.0109	CCNB1
							bavachalcone		chemical reagent				0.00546	CDKN2A
							costunolide		chemical - endogenous non-mammalian				0.0403	CCNB1
							SYK023		chemical reagent				0.0109	CDKN2A
							lead chromate		chemical toxicant				0.00273	CDKN2A
							N-methyl mesoporphyrin IX		chemical reagent				0.019	CCNB1
							COTI-2		chemical drug				0.0217	CCNB1
							antimycin A		chemical - endogenous non-mammalian				0.00109	CCNB1,CDKN2A
							silibinin		chemical drug				0.0166	CCNB1,CDK8
							asbestos		chemical toxicant				0.0243	CDKN2A
							sirolimus		chemical drug		-0.651	bias	0.0185	CDK8,CDKN2A,ID2,RPS26,TYMS
							bosutinib		chemical drug				0.0297	CCNB1
							SQ 29548		chemical reagent				0.0136	CCNB1
							N-(3-oxododecanoyl)-homoserine lactone		chemical reagent				0.0376	TYMS
							raltitrexed		chemical drug				0.0243	TYMS
							delta-aminolevulinic acid		chemical - endogenous mammalian				0.0376	RPS26
							mechlorethamine		chemical drug				0.0217	ID2
							biotin		chemical - endogenous mammalian				0.0323	PMP22
							4-nitroquinoline-1-oxide		chemical toxicant				0.0429	CCNB1
							4-coumaric acid		chemical - endogenous mammalian				0.019	CCNB1
							chloramphenicol		chemical drug				0.0163	CCNB1
							docetaxel		chemical drug				0.00579	CCNB1,CDKN2A,TYMS
							NS-398		chemical reagent				0.00276	CCNB1,CDKN2A,F2R
							nolatrexed		chemical drug				0.00273	TYMS
							hydroxyurea		chemical drug				0.0141	CCNB1,CDKN2A
							2-hydroxy-1-naphthylaldehyde isonicotinoyl hydrazone		chemical reagent				0.027	CCNB1
							methylselenic acid		chemical reagent				0.00501	CCNB1,CDKN2A,ID2,TYMS
							histone deacetylase		complex				0.00537	CDKN2A,ID2
							GABA-A receptor		complex				0.00546	PMP22
							racemic flurbiprofen		chemical drug				0.0243	CCNB1
							fosbretabulin		chemical drug				0.00818	CCNB1
							SB-431542		chemical reagent				0.046	CDKN2A,ID2
							busulfan		chemical drug				0.0217	CDKN2A
							incyclinide		chemical drug				0.00546	TYMS
							butyric acid		chemical - endogenous mammalian				0.0334	CCNB1,CDKN2A,TP53I3,TYMS
							zearalenone		chemical toxicant				0.0455	CCNB1
							sodium azide		chemical toxicant				7.32e-05	CCNB1,CDKN2A
							SYUIQ-5		chemical reagent				0.00818	CDKN2A
							hdm-2 antagonistic peptide		chemical reagent				0.00546	CDKN2A
							SMAD1/5/9		group				0.0109	CDKN2A
							RUNX1-RUNX1T1		fusion gene/product				0.00239	CDKN2A,ID2,PXDC1
							NPM1-ALK		fusion gene/product				0.0243	CDKN2A
							leucovorin		chemical - endogenous mammalian				0.019	TYMS
							dehydrocostus lactone		chemical - endogenous non-mammalian				0.0217	CCNB1
							N-Ac-Leu-Leu-norleucinal		chemical - protease inhibitor				0.0203	CCNB1,HLA-C
							propyl-2-(8-(3,4-difluorobenzyl)-2',5'-dioxo-8-azaspiro[bicyclo[3.2.1] octane-3,4'-imidazolidine]-1'-yl)acetate		chemical reagent				0.0163	CCNB1
							doxorubicin		chemical drug		0.619	bias	0.0332	CCNB1,CDKN2A,ID2,TP53I3
							verteporfin		chemical drug				0.035	CDKN2A
							asiatic acid		chemical reagent				0.0403	CCNB1
							geraniol		chemical - endogenous non-mammalian				0.0136	CCNB1
							cucurbitacin B		chemical - endogenous non-mammalian				0.0323	CCNB1
							perilla alcohol		chemical drug				0.027	CCNB1
							irinotecan		chemical drug				0.0481	TYMS
							colcemid		chemical - endogenous non-mammalian				0.0109	CCNB1
							vinorelbine		chemical drug				0.019	TYMS
							AICAR		chemical - endogenous mammalian				0.00187	CCNB1,CDKN2A,TP53I3
							5-fluorouridine		chemical - endogenous mammalian				0.00273	TYMS
							trifluridine		chemical drug				0.00273	TYMS
							pyrimidin-2-one beta-ribofuranoside		chemical reagent				0.0376	CDKN2A
							floxuridine		chemical drug				7.32e-05	CCNB1,TYMS
							gambogic acid		chemical - endogenous non-mammalian				0.035	TYMS
							Polycomb		complex				0.00273	CDKN2A
							methylcellulose		chemical drug				0.00273	CDKN2A
							Collagen type VI		complex				0.0109	CCNB1
							bufalin		chemical reagent				0.00325	CDKN2A,TYMS
							onapristone		chemical drug				0.0376	PMP22
							progesterone		chemical - endogenous mammalian		0.594		0.0316	CCNB1,CDKN2A,F2R,HUNK,PMP22
							karenitecin		chemical drug				0.0109	CCNB1
							zinc		chemical drug				0.0217	CCNB1,CDKN2A
							PC-SPES		chemical drug				0.029	HLA-C,TYMS
